# Supplementary material for: Microbiome Analysis Reveals Biocontrol of Aspergillus and Mycotoxin Mitigation in Maize by the Growth-Promoting Fungal Endophyte Colletotrichum tofieldiae Ct0861
Source: Plants (Basel). 2025 Oct 22;14(21):3236. doi: 10.3390/plants14213236 (PMC12608721; doi:10.3390/plants14213236)
Supplement: Supplementary file 1 [file plants-14-03236-s001.zip]

Archive with 10 entries (10 files):
- Additional File 1_Supplementary methods_r1.pdf
- Additional File 2_Supplementary Figures_r1.pdf
- Table S1_Soil analyses.xlsx
- Table S2_Reads.xlsx
- Table S3_Phyla, genus and ASV counts.xlsx
- Table S4_Relative abundances.xlsx
- Table S5_Statistics alpha diversity.xlsx
- Table S6_Permanova.xlsx
- Table S7_Venn taxa.xlsx
- Table S8_ALDEx2.xlsx
