# Supplementary material for: Microbiome Analysis Reveals Biocontrol of Aspergillus and Mycotoxin Mitigation in Maize by the Growth-Promoting Fungal Endophyte Colletotrichum tofieldiae Ct0861
Source: Plants (Basel). 2025 Oct 22;14(21):3236. doi: 10.3390/plants14213236 (PMC12608721; doi:10.3390/plants14213236)
Supplement: Supplementary file 1 [file plants-14-03236-s001.zip › Table S1_Soil analyses.xlsx]

## Sheet: Table S1
Table S1. Soil physical-chemical properties in the control and Ct0861 plots1.
PROPERTIES			UNIT	BEFORE EXPERIMENT2		AFTER EXPERIMENT3		STANDARD4	Method/Assay
				Control	Ct0861	Control	Ct0861
SOIL TEXTURE	Sand (2-0.05 mm)		%(w/w)	54	50	70	68	-	Bouyoucos densimeter method
	Silt		%(w/w)	12	16	12	10	-	Bouyoucos densimeter method
	Clay		%(w/w)	34	34	18	22	-	Bouyoucos densimeter method
	Bulk density		g/cc	1.391	1.396	1.468	1.46	-	Calculation
SALINITY	Electrical conductivity (25ºC) liquid ext. 1/5 (w/v)		mS/cm	0.303	0.379	0.693	0.635	UNE-EN 13038	Electrical conductivity by conductimetry
	Sol. chloride in liquid ext. 1/5 (v/v)	Cl	meq/100g	0.159	0.194	0.72	0.53	UNE 77308	Electrical conductivity by conductimetry
	Sol. sulfate in liquid ext. 1/5 (w/v)	Gypsum	%(w/w)	0.0294	0.0493	0.064	0.0701	UNE 77308	Electrical conductivity by conductimetry
	Available Sodium	Na	meq/100g	0.62	0.64	1.12	1.13	UNE-EN ISO 11260	Extractable metals with barium chloride and triethanolamine (TEA) at pH 8.2 by inductively coupled plasma emission spectroscopy (ICP/AES)
SOIL REACTIVITY	pH in KCl 1M extract 1/2 (v/v)		pH Units	7.79	7.81	7.77	7.74	UNE-EN 13037	pH by potenciometry
	Total limestone	CaCO3	%(w/w)	33.21	28.37	29.21	4.23		Bernard calcimeter method
	Active limestone	CaCO3	%(w/w)	10.3	10.17	9.34	2.829		Ammonium oxalate extraction
ORGANIC MATTER	Total organic matter		%(w/w)	2.28	2.12	2.03	1.96	SSIR 42, Method (6A1)	Organic matter by volumetry (potentiometric titration)
	Total Organic Carbon	C	%(w/w)	1.323	1.231	1.175	1.138	SSIR 42, Method (6A1)	Organic matter by volumetry (potentiometric titration)
	Carbon/Nitrogen rate	C/N		8.43	7.89	7.08	6.98		Calculation, Organic C/Total N
PRIMARY MACRONUTRIENTS	Total Nitrogen	N	%(w/w)	0.157	0.156	0.166	0.163	UNE-EN 16168	Total nitrogen by thermal conductivity (Dumas method)
	Nitric nitrogen sol. In liquid extract 1/5 (w/v)	N	mg/kg	34.8	34.8	63.1	61.3	UNE-EN 10304-1	Soluble anions in aqueous extract by ion chromatography with electrical conductivity detector
	Available Phosphorus	P	mg/kg	138	134	119	113	ISO 22036	Phosphorus by inductively coupled plasma emission spectroscopy (ICP/AES) (Olsen method)
	Available Potassium	K	meq/100 g	2.33	2.11	1.81	1.97	UNE-EN ISO 11260	Extractable metals with barium chloride and triethanolamine (TEA) at pH 8.2 by inductively coupled plasma emission spectroscopy (ICP/AES)
SECONDARY MACRONUTRIENTS	Available Calcium	Ca	meq/100g	10.5	9.9	10	9.7	UNE-EN ISO 11260	Extractable metals with barium chloride and triethanolamine (TEA) at pH 8.2 by inductively coupled plasma emission spectroscopy (ICP/AES)
	Available Magnesium	Mg	meq/100g	2.8	2.73	2.85	2.83	UNE-EN ISO 11260	Extractable metals with barium chloride and triethanolamine (TEA) at pH 8.2 by inductively coupled plasma emission spectroscopy (ICP/AES)
MICRONUTRIENTS	Available Iron	Fe	mg/Kg	9.3	7.5	6.72	6.32	UNE-EN 13651	Extractable metals with diethylenetriamine pentaacetic acid (DTPA), calcium chloride and TEA at pH 7,3 by atomic emission spectroscopy with inductive coupled plasma (ICP/AES)
	Available Manganese	Mn	mg/Kg	15.7	13.5	9.5	8.9	UNE-EN 13651	Extractable metals with diethylenetriamine pentaacetic acid (DTPA), calcium chloride and TEA at pH 7,3 by atomic emission spectroscopy with inductive coupled plasma (ICP/AES)
	Available Zinc	Zn	mg/Kg	11.5	10.2	10.1	9.6	UNE-EN 13651	Extractable metals with diethylenetriamine pentaacetic acid (DTPA), calcium chloride and TEA at pH 7,3 by atomic emission spectroscopy with inductive coupled plasma (ICP/AES)
	Available Copper	Cu	mg/Kg	3.95	3.15	3.82	3.28	UNE-EN 13651	Extractable metals with diethylenetriamine pentaacetic acid (DTPA), calcium chloride and TEA at pH 7,3 by atomic emission spectroscopy with inductive coupled plasma (ICP/AES)
	Available Boron	B	mg/Kg	1.13	1.18	0.97	1.03		Extractable metals in aquaeus extraction by atomic emission spectroscopy with inductive coupled plasma (ICP/AES)
AVAILABLE CATIONS: RELATIVE PROPORTIONS	Exchangeable Sodium Percentage (ESP)		%	3.8	4.2	7.1	7.2		Calculation
	Potassium Relative Proportion		%	14.3	13.7	11.5	12.6		Calculation
	Calcium Relative Proportion		%	64.7	64.5	63.4	62		Calculation
	Magnesium Relative Propotion		%	17.2	17.7	18.1	18.2		Calculation
AVAILABLE CATIONS: INTERACTIONS	Ratio Calcium/Magnesium	Ca/Mg	%	3.77	3.64	3.51	3.41		Calculation
	Ratio Potassium/Magnesium	K/Mg	%	0.83	0.77	0.64	0.7		Calculation
1Approximately 500 g soil material from the top 30 cm layer were collected and pooled from the four plots of each treatment (control or Ct0861).
2 Samples were taken before the initiation of the experiment and the fertilization of the soil.
3Samples were taken after the harvest of the experiment on soil that had been fertilized and cultivated with maize.
4UNE: Spanish Standarization Organism; ISO: International Organization for Standarization; SSIR: Survey Soil Laboratory Information Manual (United States Department of Agriculture)
