# Supplementary material for: Microbiome Analysis Reveals Biocontrol of Aspergillus and Mycotoxin Mitigation in Maize by the Growth-Promoting Fungal Endophyte Colletotrichum tofieldiae Ct0861
Source: Plants (Basel). 2025 Oct 22;14(21):3236. doi: 10.3390/plants14213236 (PMC12608721; doi:10.3390/plants14213236)
Supplement: Supplementary file 1 [file plants-14-03236-s001.zip › Table S4_Relative abundances.xlsx]

## Sheet: Table S4.1
Table S4.1 Taxonomic composition of the bacterial communities under different compartments, time points, application methods and treatments.
ASV	Kingdom	Phylum	Class	Order	Family	Genus	Relative abundance	Compartment	Time point1	Application	Treatment			11MPT: one month after treatment (approximately one month after sowing for seed application and two months after sowing for spray application)
ASV_71	Bacteria	Proteobacteria	Alphaproteobacteria	Rhizobiales	Rhizobiaceae	Unknown_ASV_71	0.263905	Leaf	1MPT	Seed	Ct0861			4MPS: approximately 4 months after sowing, near to the end of the crop cycle (reproductive stage R4)
ASV_3529	Bacteria	Proteobacteria	Gammaproteobacteria	Pseudomonadales	Pseudomonadaceae	Pseudomonas	0.17183	Leaf	1MPT	Spray	Control
ASV_3529	Bacteria	Proteobacteria	Gammaproteobacteria	Pseudomonadales	Pseudomonadaceae	Pseudomonas	0.152057	Leaf	1MPT	Spray	Ct0861
ASV_14	Bacteria	Proteobacteria	Alphaproteobacteria	Sphingomonadales	Sphingomonadaceae	Sphingobium	0.146479	Root	4MPS	Seed	Ct0861
ASV_5	Bacteria	Actinobacteriota	Actinobacteria	Micrococcales	Micrococcaceae	Pseudarthrobacter	0.124185	Rhizosphere	1MPT	Spray	Control
ASV_1521	Bacteria	Proteobacteria	Alphaproteobacteria	Sphingomonadales	Sphingomonadaceae	Sphingomonas	0.124097	Leaf	1MPT	Spray	Ct0861
ASV_71	Bacteria	Proteobacteria	Alphaproteobacteria	Rhizobiales	Rhizobiaceae	Unknown_ASV_71	0.122501	Leaf	1MPT	Seed	Control
ASV_1521	Bacteria	Proteobacteria	Alphaproteobacteria	Sphingomonadales	Sphingomonadaceae	Sphingomonas	0.118756	Leaf	4MPS	Seed	Ct0861
ASV_1521	Bacteria	Proteobacteria	Alphaproteobacteria	Sphingomonadales	Sphingomonadaceae	Sphingomonas	0.116842	Leaf	1MPT	Seed	Ct0861
ASV_14	Bacteria	Proteobacteria	Alphaproteobacteria	Sphingomonadales	Sphingomonadaceae	Sphingobium	0.11414	Root	4MPS	Spray	Control
ASV_5	Bacteria	Actinobacteriota	Actinobacteria	Micrococcales	Micrococcaceae	Pseudarthrobacter	0.111394	Rhizosphere	1MPT	Spray	Ct0861
ASV_2033	Bacteria	Proteobacteria	Alphaproteobacteria	Rhizobiales	Beijerinckiaceae	Methylobacterium-Methylorubrum	0.109621	Leaf	1MPT	Seed	Ct0861
ASV_87	Bacteria	Proteobacteria	Gammaproteobacteria	Enterobacterales	Enterobacteriaceae	Unknown_ASV_87	0.104369	Grain	4MPS	Spray	Control
ASV_14	Bacteria	Proteobacteria	Alphaproteobacteria	Sphingomonadales	Sphingomonadaceae	Sphingobium	0.0955836	Root	4MPS	Spray	Ct0861
ASV_14	Bacteria	Proteobacteria	Alphaproteobacteria	Sphingomonadales	Sphingomonadaceae	Sphingobium	0.0953323	Root	1MPT	Seed	Control
ASV_87	Bacteria	Proteobacteria	Gammaproteobacteria	Enterobacterales	Enterobacteriaceae	Unknown_ASV_87	0.0840869	Root	1MPT	Seed	Ct0861
ASV_131	Bacteria	Actinobacteriota	Actinobacteria	Streptomycetales	Streptomycetaceae	Streptomyces	0.0726259	Root	1MPT	Spray	Control
ASV_6	Bacteria	Firmicutes	Bacilli	Bacillales	Planococcaceae	Unknown_ASV_6	0.0684995	Rhizosphere	1MPT	Seed	Ct0861
ASV_5	Bacteria	Actinobacteriota	Actinobacteria	Micrococcales	Micrococcaceae	Pseudarthrobacter	0.0621455	Leaf	4MPS	Seed	Ct0861
ASV_426	Bacteria	Bacteroidota	Bacteroidia	Cytophagales	Microscillaceae	Ohtaekwangia	0.0621211	Root	1MPT	Spray	Ct0861
ASV_87	Bacteria	Proteobacteria	Gammaproteobacteria	Enterobacterales	Enterobacteriaceae	Unknown_ASV_87	0.0618694	Root	1MPT	Seed	Control
ASV_1251	Bacteria	Firmicutes	Bacilli	Exiguobacterales	Exiguobacteraceae	Exiguobacterium	0.0606871	Leaf	1MPT	Seed	Control
ASV_5	Bacteria	Actinobacteriota	Actinobacteria	Micrococcales	Micrococcaceae	Pseudarthrobacter	0.0606313	Bulk soil	1MPT	Spray	Control
ASV_14	Bacteria	Proteobacteria	Alphaproteobacteria	Sphingomonadales	Sphingomonadaceae	Sphingobium	0.0599975	Root	4MPS	Seed	Control
ASV_3529	Bacteria	Proteobacteria	Gammaproteobacteria	Pseudomonadales	Pseudomonadaceae	Pseudomonas	0.0595223	Leaf	1MPT	Seed	Control
ASV_426	Bacteria	Bacteroidota	Bacteroidia	Cytophagales	Microscillaceae	Ohtaekwangia	0.0571515	Root	1MPT	Spray	Control
ASV_5	Bacteria	Actinobacteriota	Actinobacteria	Micrococcales	Micrococcaceae	Pseudarthrobacter	0.054602	Leaf	4MPS	Spray	Control
ASV_5	Bacteria	Actinobacteriota	Actinobacteria	Micrococcales	Micrococcaceae	Pseudarthrobacter	0.0545527	Leaf	4MPS	Seed	Control
ASV_5	Bacteria	Actinobacteriota	Actinobacteria	Micrococcales	Micrococcaceae	Pseudarthrobacter	0.0542009	Rhizosphere	1MPT	Seed	Ct0861
ASV_929	Bacteria	Proteobacteria	Gammaproteobacteria	Burkholderiales	Oxalobacteraceae	Massilia	0.0522978	Leaf	1MPT	Seed	Control
ASV_5	Bacteria	Actinobacteriota	Actinobacteria	Micrococcales	Micrococcaceae	Pseudarthrobacter	0.0521359	Leaf	4MPS	Spray	Ct0861
ASV_2033	Bacteria	Proteobacteria	Alphaproteobacteria	Rhizobiales	Beijerinckiaceae	Methylobacterium-Methylorubrum	0.0519912	Leaf	1MPT	Seed	Control
ASV_2882	Bacteria	Firmicutes	Bacilli	Paenibacillales	Paenibacillaceae	Paenibacillus	0.0515132	Leaf	1MPT	Seed	Ct0861
ASV_5	Bacteria	Actinobacteriota	Actinobacteria	Micrococcales	Micrococcaceae	Pseudarthrobacter	0.0510953	Rhizosphere	1MPT	Seed	Control
ASV_19	Bacteria	Proteobacteria	Gammaproteobacteria	Burkholderiales	Nitrosomonadaceae	MND1	0.050216	Bulk soil	4MPS	Seed	Control
ASV_1521	Bacteria	Proteobacteria	Alphaproteobacteria	Sphingomonadales	Sphingomonadaceae	Sphingomonas	0.0490041	Leaf	4MPS	Spray	Ct0861
ASV_14	Bacteria	Proteobacteria	Alphaproteobacteria	Sphingomonadales	Sphingomonadaceae	Sphingobium	0.0484013	Root	1MPT	Spray	Ct0861
ASV_131	Bacteria	Actinobacteriota	Actinobacteria	Streptomycetales	Streptomycetaceae	Streptomyces	0.0483589	Root	1MPT	Spray	Ct0861
ASV_5	Bacteria	Actinobacteriota	Actinobacteria	Micrococcales	Micrococcaceae	Pseudarthrobacter	0.0481783	Grain	4MPS	Seed	Control
ASV_127	Bacteria	Proteobacteria	Gammaproteobacteria	Steroidobacterales	Steroidobacteraceae	Steroidobacter	0.0476901	Root	4MPS	Spray	Control
ASV_1521	Bacteria	Proteobacteria	Alphaproteobacteria	Sphingomonadales	Sphingomonadaceae	Sphingomonas	0.0473007	Root	1MPT	Seed	Ct0861
ASV_5	Bacteria	Actinobacteriota	Actinobacteria	Micrococcales	Micrococcaceae	Pseudarthrobacter	0.0471305	Grain	4MPS	Spray	Ct0861
ASV_14	Bacteria	Proteobacteria	Alphaproteobacteria	Sphingomonadales	Sphingomonadaceae	Sphingobium	0.0469848	Root	1MPT	Seed	Ct0861
ASV_5573	Bacteria	Proteobacteria	Gammaproteobacteria	Pseudomonadales	Halomonadaceae	Carnimonas	0.0467643	Grain	4MPS	Spray	Control
ASV_131	Bacteria	Actinobacteriota	Actinobacteria	Streptomycetales	Streptomycetaceae	Streptomyces	0.0459711	Root	1MPT	Seed	Ct0861
ASV_14	Bacteria	Proteobacteria	Alphaproteobacteria	Sphingomonadales	Sphingomonadaceae	Sphingobium	0.0457438	Root	1MPT	Spray	Control
ASV_154	Bacteria	Actinobacteriota	Actinobacteria	Pseudonocardiales	Pseudonocardiaceae	Lechevalieria	0.0454957	Root	4MPS	Seed	Control
ASV_1521	Bacteria	Proteobacteria	Alphaproteobacteria	Sphingomonadales	Sphingomonadaceae	Sphingomonas	0.0441446	Bulk soil	1MPT	Seed	Ct0861
ASV_1521	Bacteria	Proteobacteria	Alphaproteobacteria	Sphingomonadales	Sphingomonadaceae	Sphingomonas	0.0431153	Leaf	4MPS	Spray	Control
ASV_154	Bacteria	Actinobacteriota	Actinobacteria	Pseudonocardiales	Pseudonocardiaceae	Lechevalieria	0.0427527	Root	1MPT	Spray	Control
ASV_19	Bacteria	Proteobacteria	Gammaproteobacteria	Burkholderiales	Nitrosomonadaceae	MND1	0.0424887	Bulk soil	4MPS	Spray	Ct0861
ASV_1521	Bacteria	Proteobacteria	Alphaproteobacteria	Sphingomonadales	Sphingomonadaceae	Sphingomonas	0.0421998	Root	1MPT	Seed	Control
ASV_19	Bacteria	Proteobacteria	Gammaproteobacteria	Burkholderiales	Nitrosomonadaceae	MND1	0.0418883	Leaf	4MPS	Spray	Control
ASV_127	Bacteria	Proteobacteria	Gammaproteobacteria	Steroidobacterales	Steroidobacteraceae	Steroidobacter	0.0417795	Root	4MPS	Seed	Control
ASV_5	Bacteria	Actinobacteriota	Actinobacteria	Micrococcales	Micrococcaceae	Pseudarthrobacter	0.0416794	Grain	4MPS	Seed	Ct0861
ASV_5	Bacteria	Actinobacteriota	Actinobacteria	Micrococcales	Micrococcaceae	Pseudarthrobacter	0.0416556	Bulk soil	1MPT	Seed	Ct0861
ASV_6560	Bacteria	Proteobacteria	Gammaproteobacteria	Enterobacterales	Yersiniaceae	Yersinia	0.0416364	Leaf	1MPT	Spray	Control
ASV_14	Bacteria	Proteobacteria	Alphaproteobacteria	Sphingomonadales	Sphingomonadaceae	Sphingobium	0.0416213	Leaf	1MPT	Seed	Control
ASV_131	Bacteria	Actinobacteriota	Actinobacteria	Streptomycetales	Streptomycetaceae	Streptomyces	0.0415871	Root	1MPT	Seed	Control
ASV_97	Bacteria	Actinobacteriota	Actinobacteria	Micrococcales	Micrococcaceae	Paenarthrobacter	0.0415066	Rhizosphere	1MPT	Spray	Ct0861
ASV_14	Bacteria	Proteobacteria	Alphaproteobacteria	Sphingomonadales	Sphingomonadaceae	Sphingobium	0.0414206	Leaf	1MPT	Spray	Ct0861
ASV_5	Bacteria	Actinobacteriota	Actinobacteria	Micrococcales	Micrococcaceae	Pseudarthrobacter	0.041008	Bulk soil	1MPT	Spray	Ct0861
ASV_127	Bacteria	Proteobacteria	Gammaproteobacteria	Steroidobacterales	Steroidobacteraceae	Steroidobacter	0.0409955	Root	4MPS	Seed	Ct0861
ASV_1521	Bacteria	Proteobacteria	Alphaproteobacteria	Sphingomonadales	Sphingomonadaceae	Sphingomonas	0.0402723	Root	1MPT	Spray	Ct0861
ASV_19	Bacteria	Proteobacteria	Gammaproteobacteria	Burkholderiales	Nitrosomonadaceae	MND1	0.0399343	Leaf	4MPS	Spray	Ct0861
ASV_5	Bacteria	Actinobacteriota	Actinobacteria	Micrococcales	Micrococcaceae	Pseudarthrobacter	0.0392776	Rhizosphere	4MPS	Spray	Ct0861
ASV_154	Bacteria	Actinobacteriota	Actinobacteria	Pseudonocardiales	Pseudonocardiaceae	Lechevalieria	0.0387805	Root	4MPS	Seed	Ct0861
ASV_5	Bacteria	Actinobacteriota	Actinobacteria	Micrococcales	Micrococcaceae	Pseudarthrobacter	0.0385745	Bulk soil	4MPS	Seed	Ct0861
ASV_87	Bacteria	Proteobacteria	Gammaproteobacteria	Enterobacterales	Enterobacteriaceae	Unknown_ASV_87	0.0383977	Leaf	1MPT	Spray	Control
ASV_19	Bacteria	Proteobacteria	Gammaproteobacteria	Burkholderiales	Nitrosomonadaceae	MND1	0.0379452	Rhizosphere	4MPS	Seed	Control
ASV_132	Bacteria	Actinobacteriota	Actinobacteria	Propionibacteriales	Nocardioidaceae	Nocardioides	0.0371454	Rhizosphere	1MPT	Spray	Ct0861
ASV_5	Bacteria	Actinobacteriota	Actinobacteria	Micrococcales	Micrococcaceae	Pseudarthrobacter	0.0364853	Bulk soil	4MPS	Spray	Ct0861
ASV_1521	Bacteria	Proteobacteria	Alphaproteobacteria	Sphingomonadales	Sphingomonadaceae	Sphingomonas	0.0364545	Root	1MPT	Spray	Control
ASV_66	Bacteria	Actinobacteriota	Actinobacteria	Micrococcales	Microbacteriaceae	Microbacterium	0.0364238	Leaf	1MPT	Seed	Ct0861
ASV_71	Bacteria	Proteobacteria	Alphaproteobacteria	Rhizobiales	Rhizobiaceae	Unknown_ASV_71	0.0361062	Leaf	1MPT	Spray	Ct0861
ASV_1521	Bacteria	Proteobacteria	Alphaproteobacteria	Sphingomonadales	Sphingomonadaceae	Sphingomonas	0.0358726	Root	4MPS	Spray	Control
ASV_1521	Bacteria	Proteobacteria	Alphaproteobacteria	Sphingomonadales	Sphingomonadaceae	Sphingomonas	0.0356579	Leaf	4MPS	Seed	Control
ASV_154	Bacteria	Actinobacteriota	Actinobacteria	Pseudonocardiales	Pseudonocardiaceae	Lechevalieria	0.0353895	Root	4MPS	Spray	Ct0861
ASV_19	Bacteria	Proteobacteria	Gammaproteobacteria	Burkholderiales	Nitrosomonadaceae	MND1	0.0352631	Bulk soil	4MPS	Spray	Control
ASV_5	Bacteria	Actinobacteriota	Actinobacteria	Micrococcales	Micrococcaceae	Pseudarthrobacter	0.0351557	Grain	4MPS	Spray	Control
ASV_1521	Bacteria	Proteobacteria	Alphaproteobacteria	Sphingomonadales	Sphingomonadaceae	Sphingomonas	0.035086	Bulk soil	1MPT	Seed	Control
ASV_1521	Bacteria	Proteobacteria	Alphaproteobacteria	Sphingomonadales	Sphingomonadaceae	Sphingomonas	0.0350697	Grain	4MPS	Seed	Control
ASV_19	Bacteria	Proteobacteria	Gammaproteobacteria	Burkholderiales	Nitrosomonadaceae	MND1	0.0347692	Bulk soil	4MPS	Seed	Ct0861
ASV_1521	Bacteria	Proteobacteria	Alphaproteobacteria	Sphingomonadales	Sphingomonadaceae	Sphingomonas	0.0347146	Grain	4MPS	Spray	Ct0861
ASV_132	Bacteria	Actinobacteriota	Actinobacteria	Propionibacteriales	Nocardioidaceae	Nocardioides	0.0346422	Rhizosphere	1MPT	Spray	Control
ASV_1521	Bacteria	Proteobacteria	Alphaproteobacteria	Sphingomonadales	Sphingomonadaceae	Sphingomonas	0.0345334	Rhizosphere	1MPT	Spray	Control
ASV_127	Bacteria	Proteobacteria	Gammaproteobacteria	Steroidobacterales	Steroidobacteraceae	Steroidobacter	0.0345314	Root	4MPS	Spray	Ct0861
ASV_1521	Bacteria	Proteobacteria	Alphaproteobacteria	Sphingomonadales	Sphingomonadaceae	Sphingomonas	0.0343161	Rhizosphere	4MPS	Seed	Ct0861
ASV_5	Bacteria	Actinobacteriota	Actinobacteria	Micrococcales	Micrococcaceae	Pseudarthrobacter	0.03429	Bulk soil	1MPT	Seed	Control
ASV_14	Bacteria	Proteobacteria	Alphaproteobacteria	Sphingomonadales	Sphingomonadaceae	Sphingobium	0.0340067	Rhizosphere	1MPT	Spray	Ct0861
ASV_19	Bacteria	Proteobacteria	Gammaproteobacteria	Burkholderiales	Nitrosomonadaceae	MND1	0.0337663	Rhizosphere	4MPS	Spray	Control
ASV_7	Bacteria	Firmicutes	Bacilli	Bacillales	Bacillaceae	Unknown_ASV_7	0.0337362	Rhizosphere	4MPS	Seed	Ct0861
ASV_19	Bacteria	Proteobacteria	Gammaproteobacteria	Burkholderiales	Nitrosomonadaceae	MND1	0.0336061	Leaf	4MPS	Seed	Control
ASV_7	Bacteria	Firmicutes	Bacilli	Bacillales	Bacillaceae	Unknown_ASV_7	0.0335102	Rhizosphere	4MPS	Spray	Control
ASV_1521	Bacteria	Proteobacteria	Alphaproteobacteria	Sphingomonadales	Sphingomonadaceae	Sphingomonas	0.0334266	Rhizosphere	1MPT	Seed	Ct0861
ASV_132	Bacteria	Actinobacteriota	Actinobacteria	Propionibacteriales	Nocardioidaceae	Nocardioides	0.0333596	Root	1MPT	Spray	Control
ASV_1626	Bacteria	Proteobacteria	Gammaproteobacteria	Enterobacterales	Enterobacteriaceae	Unknown_ASV_1626	0.0328409	Root	1MPT	Seed	Control
ASV_5	Bacteria	Actinobacteriota	Actinobacteria	Micrococcales	Micrococcaceae	Pseudarthrobacter	0.032387	Leaf	1MPT	Spray	Control
ASV_131	Bacteria	Actinobacteriota	Actinobacteria	Streptomycetales	Streptomycetaceae	Streptomyces	0.032339	Root	4MPS	Spray	Ct0861
ASV_1521	Bacteria	Proteobacteria	Alphaproteobacteria	Sphingomonadales	Sphingomonadaceae	Sphingomonas	0.032096	Grain	4MPS	Seed	Ct0861
ASV_29	Bacteria	Proteobacteria	Gammaproteobacteria	Gammaproteobacteria Incertae Sedis	Unknown Family	Acidibacter	0.0320031	Root	4MPS	Seed	Control
ASV_87	Bacteria	Proteobacteria	Gammaproteobacteria	Enterobacterales	Enterobacteriaceae	Unknown_ASV_87	0.0317871	Leaf	1MPT	Seed	Ct0861
ASV_1521	Bacteria	Proteobacteria	Alphaproteobacteria	Sphingomonadales	Sphingomonadaceae	Sphingomonas	0.0313265	Rhizosphere	4MPS	Spray	Ct0861
ASV_1521	Bacteria	Proteobacteria	Alphaproteobacteria	Sphingomonadales	Sphingomonadaceae	Sphingomonas	0.0312244	Bulk soil	4MPS	Spray	Control
ASV_14	Bacteria	Proteobacteria	Alphaproteobacteria	Sphingomonadales	Sphingomonadaceae	Sphingobium	0.0308865	Leaf	4MPS	Seed	Ct0861
ASV_1521	Bacteria	Proteobacteria	Alphaproteobacteria	Sphingomonadales	Sphingomonadaceae	Sphingomonas	0.0301458	Rhizosphere	1MPT	Spray	Ct0861
ASV_97	Bacteria	Actinobacteriota	Actinobacteria	Micrococcales	Micrococcaceae	Paenarthrobacter	0.0301457	Rhizosphere	1MPT	Spray	Control
ASV_14	Bacteria	Proteobacteria	Alphaproteobacteria	Sphingomonadales	Sphingomonadaceae	Sphingobium	0.030141	Rhizosphere	1MPT	Spray	Control
ASV_29	Bacteria	Proteobacteria	Gammaproteobacteria	Gammaproteobacteria Incertae Sedis	Unknown Family	Acidibacter	0.0299769	Root	4MPS	Spray	Ct0861
ASV_131	Bacteria	Actinobacteriota	Actinobacteria	Streptomycetales	Streptomycetaceae	Streptomyces	0.0299139	Root	4MPS	Seed	Control
ASV_3529	Bacteria	Proteobacteria	Gammaproteobacteria	Pseudomonadales	Pseudomonadaceae	Pseudomonas	0.0298411	Root	4MPS	Spray	Control
ASV_1521	Bacteria	Proteobacteria	Alphaproteobacteria	Sphingomonadales	Sphingomonadaceae	Sphingomonas	0.0296531	Rhizosphere	1MPT	Seed	Control
ASV_154	Bacteria	Actinobacteriota	Actinobacteria	Pseudonocardiales	Pseudonocardiaceae	Lechevalieria	0.0285763	Root	4MPS	Spray	Control
ASV_5	Bacteria	Actinobacteriota	Actinobacteria	Micrococcales	Micrococcaceae	Pseudarthrobacter	0.0283179	Rhizosphere	4MPS	Seed	Ct0861
ASV_19	Bacteria	Proteobacteria	Gammaproteobacteria	Burkholderiales	Nitrosomonadaceae	MND1	0.0282407	Rhizosphere	4MPS	Spray	Ct0861
ASV_87	Bacteria	Proteobacteria	Gammaproteobacteria	Enterobacterales	Enterobacteriaceae	Unknown_ASV_87	0.0281709	Grain	4MPS	Seed	Control
ASV_131	Bacteria	Actinobacteriota	Actinobacteria	Streptomycetales	Streptomycetaceae	Streptomyces	0.0279885	Root	4MPS	Seed	Ct0861
ASV_212	Bacteria	Proteobacteria	Alphaproteobacteria	Rhizobiales	Rhizobiaceae	Neorhizobium	0.02774	Leaf	1MPT	Seed	Ct0861
ASV_1521	Bacteria	Proteobacteria	Alphaproteobacteria	Sphingomonadales	Sphingomonadaceae	Sphingomonas	0.027588	Grain	4MPS	Spray	Control
ASV_1521	Bacteria	Proteobacteria	Alphaproteobacteria	Sphingomonadales	Sphingomonadaceae	Sphingomonas	0.0273554	Rhizosphere	4MPS	Spray	Control
ASV_29	Bacteria	Proteobacteria	Gammaproteobacteria	Gammaproteobacteria Incertae Sedis	Unknown Family	Acidibacter	0.0269847	Root	4MPS	Seed	Ct0861
ASV_1521	Bacteria	Proteobacteria	Alphaproteobacteria	Sphingomonadales	Sphingomonadaceae	Sphingomonas	0.0267963	Rhizosphere	4MPS	Seed	Control
ASV_1521	Bacteria	Proteobacteria	Alphaproteobacteria	Sphingomonadales	Sphingomonadaceae	Sphingomonas	0.0267423	Bulk soil	4MPS	Spray	Ct0861
ASV_19	Bacteria	Proteobacteria	Gammaproteobacteria	Burkholderiales	Nitrosomonadaceae	MND1	0.0265571	Grain	4MPS	Seed	Control
ASV_132	Bacteria	Actinobacteriota	Actinobacteria	Propionibacteriales	Nocardioidaceae	Nocardioides	0.0264588	Bulk soil	1MPT	Spray	Control
ASV_6	Bacteria	Firmicutes	Bacilli	Bacillales	Planococcaceae	Unknown_ASV_6	0.0264391	Grain	4MPS	Seed	Control
ASV_19	Bacteria	Proteobacteria	Gammaproteobacteria	Burkholderiales	Nitrosomonadaceae	MND1	0.0264329	Leaf	1MPT	Spray	Control
ASV_1521	Bacteria	Proteobacteria	Alphaproteobacteria	Sphingomonadales	Sphingomonadaceae	Sphingomonas	0.0262873	Root	4MPS	Seed	Ct0861
ASV_3529	Bacteria	Proteobacteria	Gammaproteobacteria	Pseudomonadales	Pseudomonadaceae	Pseudomonas	0.0262614	Rhizosphere	1MPT	Spray	Ct0861
ASV_1521	Bacteria	Proteobacteria	Alphaproteobacteria	Sphingomonadales	Sphingomonadaceae	Sphingomonas	0.0261339	Bulk soil	4MPS	Seed	Ct0861
ASV_6560	Bacteria	Proteobacteria	Gammaproteobacteria	Enterobacterales	Yersiniaceae	Yersinia	0.0260484	Leaf	1MPT	Spray	Ct0861
ASV_5	Bacteria	Actinobacteriota	Actinobacteria	Micrococcales	Micrococcaceae	Pseudarthrobacter	0.0258486	Bulk soil	4MPS	Seed	Control
ASV_6029	Bacteria	Actinobacteriota	Actinobacteria	Propionibacteriales	Propionibacteriaceae	Cutibacterium	0.0257965	Leaf	1MPT	Spray	Control
ASV_5	Bacteria	Actinobacteriota	Actinobacteria	Micrococcales	Micrococcaceae	Pseudarthrobacter	0.0257635	Bulk soil	4MPS	Spray	Control
ASV_19	Bacteria	Proteobacteria	Gammaproteobacteria	Burkholderiales	Nitrosomonadaceae	MND1	0.0256551	Grain	4MPS	Seed	Ct0861
ASV_1521	Bacteria	Proteobacteria	Alphaproteobacteria	Sphingomonadales	Sphingomonadaceae	Sphingomonas	0.0255702	Leaf	1MPT	Spray	Control
ASV_1521	Bacteria	Proteobacteria	Alphaproteobacteria	Sphingomonadales	Sphingomonadaceae	Sphingomonas	0.0254369	Bulk soil	4MPS	Seed	Control
ASV_5573	Bacteria	Proteobacteria	Gammaproteobacteria	Pseudomonadales	Halomonadaceae	Carnimonas	0.0254057	Grain	4MPS	Seed	Control
ASV_6	Bacteria	Firmicutes	Bacilli	Bacillales	Planococcaceae	Unknown_ASV_6	0.0253236	Rhizosphere	4MPS	Seed	Ct0861
ASV_1521	Bacteria	Proteobacteria	Alphaproteobacteria	Sphingomonadales	Sphingomonadaceae	Sphingomonas	0.025262	Root	4MPS	Spray	Ct0861
ASV_228	Bacteria	Actinobacteriota	Actinobacteria	Glycomycetales	Glycomycetaceae	Glycomyces	0.0249818	Rhizosphere	1MPT	Spray	Control
ASV_29	Bacteria	Proteobacteria	Gammaproteobacteria	Gammaproteobacteria Incertae Sedis	Unknown Family	Acidibacter	0.024881	Root	4MPS	Spray	Control
ASV_1521	Bacteria	Proteobacteria	Alphaproteobacteria	Sphingomonadales	Sphingomonadaceae	Sphingomonas	0.0248797	Bulk soil	1MPT	Spray	Ct0861
ASV_19	Bacteria	Proteobacteria	Gammaproteobacteria	Burkholderiales	Nitrosomonadaceae	MND1	0.0247941	Grain	4MPS	Spray	Ct0861
ASV_5	Bacteria	Actinobacteriota	Actinobacteria	Micrococcales	Micrococcaceae	Pseudarthrobacter	0.024404	Leaf	1MPT	Seed	Control
ASV_5685	Bacteria	Proteobacteria	Alphaproteobacteria	Rhizobiales	Rhizobiaceae	Aureimonas	0.0243424	Leaf	4MPS	Seed	Ct0861
ASV_1801	Bacteria	Proteobacteria	Gammaproteobacteria	Enterobacterales	Enterobacteriaceae	Unknown_ASV_1801	0.0243144	Leaf	1MPT	Seed	Control
ASV_56	Bacteria	Proteobacteria	Alphaproteobacteria	Rhizobiales	Beijerinckiaceae	Microvirga	0.0241172	Bulk soil	1MPT	Seed	Control
ASV_27	Bacteria	Proteobacteria	Alphaproteobacteria	Rhizobiales	Rhizobiaceae	Ensifer	0.0240808	Rhizosphere	1MPT	Spray	Ct0861
ASV_7	Bacteria	Firmicutes	Bacilli	Bacillales	Bacillaceae	Unknown_ASV_7	0.0239522	Rhizosphere	4MPS	Seed	Control
ASV_27	Bacteria	Proteobacteria	Alphaproteobacteria	Rhizobiales	Rhizobiaceae	Ensifer	0.0238032	Rhizosphere	1MPT	Spray	Control
ASV_5	Bacteria	Actinobacteriota	Actinobacteria	Micrococcales	Micrococcaceae	Pseudarthrobacter	0.0237782	Leaf	1MPT	Spray	Ct0861
ASV_318	Bacteria	Proteobacteria	Gammaproteobacteria	Burkholderiales	Comamonadaceae	Unknown_ASV_318	0.0236268	Root	1MPT	Spray	Control
ASV_43	Bacteria	Planctomycetota	Planctomycetes	Pirellulales	Pirellulaceae	Pirellula	0.0236187	Bulk soil	1MPT	Spray	Ct0861
ASV_19	Bacteria	Proteobacteria	Gammaproteobacteria	Burkholderiales	Nitrosomonadaceae	MND1	0.023161	Rhizosphere	4MPS	Seed	Ct0861
ASV_131	Bacteria	Actinobacteriota	Actinobacteria	Streptomycetales	Streptomycetaceae	Streptomyces	0.0231548	Rhizosphere	1MPT	Spray	Control
ASV_19	Bacteria	Proteobacteria	Gammaproteobacteria	Burkholderiales	Nitrosomonadaceae	MND1	0.0229719	Grain	4MPS	Spray	Control
ASV_132	Bacteria	Actinobacteriota	Actinobacteria	Propionibacteriales	Nocardioidaceae	Nocardioides	0.0229197	Root	1MPT	Spray	Ct0861
ASV_6	Bacteria	Firmicutes	Bacilli	Bacillales	Planococcaceae	Unknown_ASV_6	0.0227843	Rhizosphere	4MPS	Spray	Control
ASV_3529	Bacteria	Proteobacteria	Gammaproteobacteria	Pseudomonadales	Pseudomonadaceae	Pseudomonas	0.0225798	Leaf	1MPT	Seed	Ct0861
ASV_3529	Bacteria	Proteobacteria	Gammaproteobacteria	Pseudomonadales	Pseudomonadaceae	Pseudomonas	0.0225753	Root	1MPT	Spray	Ct0861
ASV_5	Bacteria	Actinobacteriota	Actinobacteria	Micrococcales	Micrococcaceae	Pseudarthrobacter	0.0224069	Rhizosphere	4MPS	Seed	Control
ASV_6	Bacteria	Firmicutes	Bacilli	Bacillales	Planococcaceae	Unknown_ASV_6	0.0223411	Grain	4MPS	Spray	Ct0861
ASV_1521	Bacteria	Proteobacteria	Alphaproteobacteria	Sphingomonadales	Sphingomonadaceae	Sphingomonas	0.0221593	Leaf	1MPT	Seed	Control
ASV_14	Bacteria	Proteobacteria	Alphaproteobacteria	Sphingomonadales	Sphingomonadaceae	Sphingobium	0.0216883	Leaf	1MPT	Seed	Ct0861
ASV_9	Bacteria	Firmicutes	Bacilli	Bacillales	Bacillaceae	Unknown_ASV_9	0.0216282	Rhizosphere	1MPT	Seed	Ct0861
ASV_7	Bacteria	Firmicutes	Bacilli	Bacillales	Bacillaceae	Unknown_ASV_7	0.0215651	Rhizosphere	1MPT	Spray	Ct0861
ASV_439	Bacteria	Myxococcota	Polyangia	Polyangiales	BIrii41	Unknown_ASV_439	0.0215326	Root	4MPS	Spray	Ct0861
ASV_5583	Bacteria	Proteobacteria	Gammaproteobacteria	Enterobacterales	Enterobacteriaceae	Unknown_ASV_5583	0.021525	Grain	4MPS	Spray	Ct0861
ASV_197	Bacteria	Proteobacteria	Alphaproteobacteria	Dongiales	Dongiaceae	Dongia	0.0215137	Root	4MPS	Spray	Ct0861
ASV_53	Bacteria	Proteobacteria	Alphaproteobacteria	Azospirillales	Azospirillaceae	Skermanella	0.0214475	Leaf	4MPS	Seed	Ct0861
ASV_6	Bacteria	Firmicutes	Bacilli	Bacillales	Planococcaceae	Unknown_ASV_6	0.0214128	Leaf	4MPS	Spray	Ct0861
ASV_132	Bacteria	Actinobacteriota	Actinobacteria	Propionibacteriales	Nocardioidaceae	Nocardioides	0.021346	Bulk soil	1MPT	Seed	Ct0861
ASV_53	Bacteria	Proteobacteria	Alphaproteobacteria	Azospirillales	Azospirillaceae	Skermanella	0.0211447	Leaf	4MPS	Seed	Control
ASV_6	Bacteria	Firmicutes	Bacilli	Bacillales	Planococcaceae	Unknown_ASV_6	0.0208664	Leaf	4MPS	Seed	Control
ASV_1521	Bacteria	Proteobacteria	Alphaproteobacteria	Sphingomonadales	Sphingomonadaceae	Sphingomonas	0.0206925	Bulk soil	1MPT	Spray	Control
ASV_43	Bacteria	Planctomycetota	Planctomycetes	Pirellulales	Pirellulaceae	Pirellula	0.0204756	Rhizosphere	4MPS	Seed	Ct0861
ASV_149	Bacteria	Proteobacteria	Gammaproteobacteria	Pseudomonadales	Cellvibrionaceae	Cellvibrio	0.0202871	Root	1MPT	Spray	Ct0861
ASV_5	Bacteria	Actinobacteriota	Actinobacteria	Micrococcales	Micrococcaceae	Pseudarthrobacter	0.0202351	Root	1MPT	Seed	Control
ASV_7	Bacteria	Firmicutes	Bacilli	Bacillales	Bacillaceae	Unknown_ASV_7	0.0201618	Rhizosphere	4MPS	Spray	Ct0861
ASV_43	Bacteria	Planctomycetota	Planctomycetes	Pirellulales	Pirellulaceae	Pirellula	0.0201466	Bulk soil	1MPT	Seed	Control
ASV_6029	Bacteria	Actinobacteriota	Actinobacteria	Propionibacteriales	Propionibacteriaceae	Cutibacterium	0.0200354	Leaf	1MPT	Spray	Ct0861
ASV_7	Bacteria	Firmicutes	Bacilli	Bacillales	Bacillaceae	Unknown_ASV_7	0.0199697	Grain	4MPS	Seed	Control
ASV_43	Bacteria	Planctomycetota	Planctomycetes	Pirellulales	Pirellulaceae	Pirellula	0.0199441	Rhizosphere	4MPS	Spray	Ct0861
ASV_5	Bacteria	Actinobacteriota	Actinobacteria	Micrococcales	Micrococcaceae	Pseudarthrobacter	0.0197827	Rhizosphere	4MPS	Spray	Control
ASV_7	Bacteria	Firmicutes	Bacilli	Bacillales	Bacillaceae	Unknown_ASV_7	0.0197419	Grain	4MPS	Spray	Ct0861
ASV_132	Bacteria	Actinobacteriota	Actinobacteria	Propionibacteriales	Nocardioidaceae	Nocardioides	0.0197262	Rhizosphere	1MPT	Seed	Control
ASV_132	Bacteria	Actinobacteriota	Actinobacteria	Propionibacteriales	Nocardioidaceae	Nocardioides	0.0196724	Grain	4MPS	Seed	Control
ASV_2780	Bacteria	Proteobacteria	Gammaproteobacteria	Xanthomonadales	Xanthomonadaceae	Stenotrophomonas	0.0193162	Root	1MPT	Seed	Control
ASV_87	Bacteria	Proteobacteria	Gammaproteobacteria	Enterobacterales	Enterobacteriaceae	Unknown_ASV_87	0.0192035	Root	4MPS	Spray	Control
ASV_563	Bacteria	Proteobacteria	Gammaproteobacteria	Xanthomonadales	Xanthomonadaceae	Luteimonas	0.0192015	Root	1MPT	Spray	Control
ASV_132	Bacteria	Actinobacteriota	Actinobacteria	Propionibacteriales	Nocardioidaceae	Nocardioides	0.0191913	Leaf	4MPS	Spray	Ct0861
ASV_6	Bacteria	Firmicutes	Bacilli	Bacillales	Planococcaceae	Unknown_ASV_6	0.0191131	Leaf	4MPS	Spray	Control
ASV_43	Bacteria	Planctomycetota	Planctomycetes	Pirellulales	Pirellulaceae	Pirellula	0.0191082	Bulk soil	4MPS	Spray	Control
ASV_10	Bacteria	Acidobacteriota	Vicinamibacteria	Vicinamibacterales	Vicinamibacteraceae	Unknown_ASV_10	0.01906	Leaf	4MPS	Seed	Control
ASV_132	Bacteria	Actinobacteriota	Actinobacteria	Propionibacteriales	Nocardioidaceae	Nocardioides	0.0190045	Leaf	4MPS	Spray	Control
ASV_19	Bacteria	Proteobacteria	Gammaproteobacteria	Burkholderiales	Nitrosomonadaceae	MND1	0.0189628	Leaf	4MPS	Seed	Ct0861
ASV_9	Bacteria	Firmicutes	Bacilli	Bacillales	Bacillaceae	Unknown_ASV_9	0.0189261	Rhizosphere	4MPS	Seed	Ct0861
ASV_6	Bacteria	Firmicutes	Bacilli	Bacillales	Planococcaceae	Unknown_ASV_6	0.0188839	Grain	4MPS	Seed	Ct0861
ASV_56	Bacteria	Proteobacteria	Alphaproteobacteria	Rhizobiales	Beijerinckiaceae	Microvirga	0.0187099	Rhizosphere	1MPT	Seed	Control
ASV_132	Bacteria	Actinobacteriota	Actinobacteria	Propionibacteriales	Nocardioidaceae	Nocardioides	0.0186166	Leaf	4MPS	Seed	Control
ASV_3529	Bacteria	Proteobacteria	Gammaproteobacteria	Pseudomonadales	Pseudomonadaceae	Pseudomonas	0.0185252	Root	1MPT	Seed	Ct0861
ASV_3529	Bacteria	Proteobacteria	Gammaproteobacteria	Pseudomonadales	Pseudomonadaceae	Pseudomonas	0.0184916	Root	1MPT	Seed	Control
ASV_426	Bacteria	Bacteroidota	Bacteroidia	Cytophagales	Microscillaceae	Ohtaekwangia	0.0183832	Root	1MPT	Seed	Control
ASV_131	Bacteria	Actinobacteriota	Actinobacteria	Streptomycetales	Streptomycetaceae	Streptomyces	0.0183688	Leaf	4MPS	Seed	Ct0861
ASV_6	Bacteria	Firmicutes	Bacilli	Bacillales	Planococcaceae	Unknown_ASV_6	0.0180824	Grain	4MPS	Spray	Control
ASV_43	Bacteria	Planctomycetota	Planctomycetes	Pirellulales	Pirellulaceae	Pirellula	0.0180572	Bulk soil	1MPT	Seed	Ct0861
ASV_7	Bacteria	Firmicutes	Bacilli	Bacillales	Bacillaceae	Unknown_ASV_7	0.0180392	Grain	4MPS	Seed	Ct0861
ASV_132	Bacteria	Actinobacteriota	Actinobacteria	Propionibacteriales	Nocardioidaceae	Nocardioides	0.0180381	Bulk soil	1MPT	Seed	Control
ASV_28	Bacteria	Acidobacteriota	Blastocatellia	Blastocatellales	Blastocatellaceae	Stenotrophobacter	0.0179718	Bulk soil	1MPT	Seed	Control
ASV_43	Bacteria	Planctomycetota	Planctomycetes	Pirellulales	Pirellulaceae	Pirellula	0.0179502	Bulk soil	4MPS	Seed	Control
ASV_1521	Bacteria	Proteobacteria	Alphaproteobacteria	Sphingomonadales	Sphingomonadaceae	Sphingomonas	0.0178691	Root	4MPS	Seed	Control
ASV_43	Bacteria	Planctomycetota	Planctomycetes	Pirellulales	Pirellulaceae	Pirellula	0.0178345	Bulk soil	4MPS	Spray	Ct0861
ASV_132	Bacteria	Actinobacteriota	Actinobacteria	Propionibacteriales	Nocardioidaceae	Nocardioides	0.0178266	Grain	4MPS	Spray	Ct0861
ASV_70	Bacteria	Proteobacteria	Gammaproteobacteria	Burkholderiales	Nitrosomonadaceae	Ellin6067	0.0177865	Leaf	4MPS	Seed	Control
ASV_43	Bacteria	Planctomycetota	Planctomycetes	Pirellulales	Pirellulaceae	Pirellula	0.0177215	Bulk soil	4MPS	Seed	Ct0861
ASV_3529	Bacteria	Proteobacteria	Gammaproteobacteria	Pseudomonadales	Pseudomonadaceae	Pseudomonas	0.0176953	Grain	4MPS	Seed	Control
ASV_56	Bacteria	Proteobacteria	Alphaproteobacteria	Rhizobiales	Beijerinckiaceae	Microvirga	0.0175955	Grain	4MPS	Spray	Ct0861
ASV_929	Bacteria	Proteobacteria	Gammaproteobacteria	Burkholderiales	Oxalobacteraceae	Massilia	0.0175691	Root	1MPT	Spray	Control
ASV_497	Bacteria	Proteobacteria	Gammaproteobacteria	Burkholderiales	Comamonadaceae	Hydrogenophaga	0.0174714	Root	4MPS	Spray	Control
ASV_14	Bacteria	Proteobacteria	Alphaproteobacteria	Sphingomonadales	Sphingomonadaceae	Sphingobium	0.0174098	Leaf	1MPT	Spray	Control
ASV_28	Bacteria	Acidobacteriota	Blastocatellia	Blastocatellales	Blastocatellaceae	Stenotrophobacter	0.017409	Bulk soil	1MPT	Seed	Ct0861
ASV_43	Bacteria	Planctomycetota	Planctomycetes	Pirellulales	Pirellulaceae	Pirellula	0.0173314	Grain	4MPS	Seed	Ct0861
ASV_112	Bacteria	Planctomycetota	Planctomycetes	Gemmatales	Gemmataceae	Gemmata	0.0173084	Bulk soil	1MPT	Seed	Control
ASV_41	Bacteria	Nitrospirota	Nitrospiria	Nitrospirales	Nitrospiraceae	Nitrospira	0.0171806	Bulk soil	4MPS	Seed	Ct0861
ASV_7	Bacteria	Firmicutes	Bacilli	Bacillales	Bacillaceae	Unknown_ASV_7	0.0170351	Bulk soil	1MPT	Spray	Ct0861
ASV_5	Bacteria	Actinobacteriota	Actinobacteria	Micrococcales	Micrococcaceae	Pseudarthrobacter	0.0169747	Root	1MPT	Spray	Control
ASV_132	Bacteria	Actinobacteriota	Actinobacteria	Propionibacteriales	Nocardioidaceae	Nocardioides	0.0168035	Rhizosphere	1MPT	Seed	Ct0861
ASV_154	Bacteria	Actinobacteriota	Actinobacteria	Pseudonocardiales	Pseudonocardiaceae	Lechevalieria	0.0167487	Root	1MPT	Spray	Ct0861
ASV_3529	Bacteria	Proteobacteria	Gammaproteobacteria	Pseudomonadales	Pseudomonadaceae	Pseudomonas	0.0167433	Grain	4MPS	Spray	Control
ASV_9	Bacteria	Firmicutes	Bacilli	Bacillales	Bacillaceae	Unknown_ASV_9	0.0166972	Bulk soil	1MPT	Seed	Control
ASV_7	Bacteria	Firmicutes	Bacilli	Bacillales	Bacillaceae	Unknown_ASV_7	0.0166631	Grain	4MPS	Spray	Control
ASV_56	Bacteria	Proteobacteria	Alphaproteobacteria	Rhizobiales	Beijerinckiaceae	Microvirga	0.0166561	Bulk soil	1MPT	Spray	Control
ASV_3529	Bacteria	Proteobacteria	Gammaproteobacteria	Pseudomonadales	Pseudomonadaceae	Pseudomonas	0.0166523	Rhizosphere	4MPS	Seed	Control
ASV_56	Bacteria	Proteobacteria	Alphaproteobacteria	Rhizobiales	Beijerinckiaceae	Microvirga	0.0165977	Leaf	4MPS	Spray	Control
ASV_41	Bacteria	Nitrospirota	Nitrospiria	Nitrospirales	Nitrospiraceae	Nitrospira	0.0165674	Bulk soil	4MPS	Spray	Control
ASV_28	Bacteria	Acidobacteriota	Blastocatellia	Blastocatellales	Blastocatellaceae	Stenotrophobacter	0.0165496	Root	1MPT	Seed	Ct0861
ASV_131	Bacteria	Actinobacteriota	Actinobacteria	Streptomycetales	Streptomycetaceae	Streptomyces	0.0164728	Grain	4MPS	Spray	Ct0861
ASV_3529	Bacteria	Proteobacteria	Gammaproteobacteria	Pseudomonadales	Pseudomonadaceae	Pseudomonas	0.016431	Leaf	4MPS	Seed	Ct0861
ASV_929	Bacteria	Proteobacteria	Gammaproteobacteria	Burkholderiales	Oxalobacteraceae	Massilia	0.0164176	Root	1MPT	Seed	Ct0861
ASV_43	Bacteria	Planctomycetota	Planctomycetes	Pirellulales	Pirellulaceae	Pirellula	0.0164009	Bulk soil	1MPT	Spray	Control
ASV_426	Bacteria	Bacteroidota	Bacteroidia	Cytophagales	Microscillaceae	Ohtaekwangia	0.0163883	Root	4MPS	Seed	Control
ASV_83	Bacteria	Actinobacteriota	Thermoleophilia	Solirubrobacterales	Solirubrobacteraceae	Solirubrobacter	0.0161178	Bulk soil	4MPS	Seed	Ct0861
ASV_131	Bacteria	Actinobacteriota	Actinobacteria	Streptomycetales	Streptomycetaceae	Streptomyces	0.0160935	Bulk soil	1MPT	Seed	Ct0861
ASV_9	Bacteria	Firmicutes	Bacilli	Bacillales	Bacillaceae	Unknown_ASV_9	0.0160889	Rhizosphere	4MPS	Spray	Control
ASV_9	Bacteria	Firmicutes	Bacilli	Bacillales	Bacillaceae	Unknown_ASV_9	0.0160811	Bulk soil	1MPT	Spray	Ct0861
ASV_56	Bacteria	Proteobacteria	Alphaproteobacteria	Rhizobiales	Beijerinckiaceae	Microvirga	0.0160225	Bulk soil	1MPT	Seed	Ct0861
ASV_43	Bacteria	Planctomycetota	Planctomycetes	Pirellulales	Pirellulaceae	Pirellula	0.0159398	Rhizosphere	1MPT	Seed	Control
ASV_131	Bacteria	Actinobacteriota	Actinobacteria	Streptomycetales	Streptomycetaceae	Streptomyces	0.0159116	Rhizosphere	1MPT	Seed	Ct0861
ASV_132	Bacteria	Actinobacteriota	Actinobacteria	Propionibacteriales	Nocardioidaceae	Nocardioides	0.0158922	Bulk soil	1MPT	Spray	Ct0861
ASV_132	Bacteria	Actinobacteriota	Actinobacteria	Propionibacteriales	Nocardioidaceae	Nocardioides	0.0158573	Root	1MPT	Seed	Control
ASV_43	Bacteria	Planctomycetota	Planctomycetes	Pirellulales	Pirellulaceae	Pirellula	0.0158404	Rhizosphere	1MPT	Seed	Ct0861
ASV_56	Bacteria	Proteobacteria	Alphaproteobacteria	Rhizobiales	Beijerinckiaceae	Microvirga	0.0158356	Grain	4MPS	Seed	Ct0861
ASV_19	Bacteria	Proteobacteria	Gammaproteobacteria	Burkholderiales	Nitrosomonadaceae	MND1	0.0158308	Bulk soil	1MPT	Spray	Ct0861
ASV_127	Bacteria	Proteobacteria	Gammaproteobacteria	Steroidobacterales	Steroidobacteraceae	Steroidobacter	0.0158181	Leaf	4MPS	Seed	Ct0861
ASV_563	Bacteria	Proteobacteria	Gammaproteobacteria	Xanthomonadales	Xanthomonadaceae	Luteimonas	0.0157721	Root	1MPT	Spray	Ct0861
ASV_112	Bacteria	Planctomycetota	Planctomycetes	Gemmatales	Gemmataceae	Gemmata	0.0156893	Rhizosphere	4MPS	Spray	Ct0861
ASV_83	Bacteria	Actinobacteriota	Thermoleophilia	Solirubrobacterales	Solirubrobacteraceae	Solirubrobacter	0.0156847	Bulk soil	4MPS	Spray	Ct0861
ASV_7	Bacteria	Firmicutes	Bacilli	Bacillales	Bacillaceae	Unknown_ASV_7	0.0156687	Leaf	4MPS	Seed	Control
ASV_132	Bacteria	Actinobacteriota	Actinobacteria	Propionibacteriales	Nocardioidaceae	Nocardioides	0.0156242	Rhizosphere	4MPS	Spray	Control
ASV_149	Bacteria	Proteobacteria	Gammaproteobacteria	Pseudomonadales	Cellvibrionaceae	Cellvibrio	0.0156101	Root	4MPS	Seed	Control
ASV_5583	Bacteria	Proteobacteria	Gammaproteobacteria	Enterobacterales	Enterobacteriaceae	Unknown_ASV_5583	0.0155808	Grain	4MPS	Seed	Ct0861
ASV_7	Bacteria	Firmicutes	Bacilli	Bacillales	Bacillaceae	Unknown_ASV_7	0.0155605	Rhizosphere	1MPT	Seed	Ct0861
ASV_6	Bacteria	Firmicutes	Bacilli	Bacillales	Planococcaceae	Unknown_ASV_6	0.0155352	Leaf	4MPS	Seed	Ct0861
ASV_83	Bacteria	Actinobacteriota	Thermoleophilia	Solirubrobacterales	Solirubrobacteraceae	Solirubrobacter	0.015486	Rhizosphere	1MPT	Seed	Control
ASV_19	Bacteria	Proteobacteria	Gammaproteobacteria	Burkholderiales	Nitrosomonadaceae	MND1	0.0154461	Bulk soil	1MPT	Spray	Control
ASV_929	Bacteria	Proteobacteria	Gammaproteobacteria	Burkholderiales	Oxalobacteraceae	Massilia	0.0153814	Root	1MPT	Seed	Control
ASV_6	Bacteria	Firmicutes	Bacilli	Bacillales	Planococcaceae	Unknown_ASV_6	0.0153628	Leaf	1MPT	Spray	Ct0861
ASV_43	Bacteria	Planctomycetota	Planctomycetes	Pirellulales	Pirellulaceae	Pirellula	0.0153444	Rhizosphere	4MPS	Spray	Control
ASV_56	Bacteria	Proteobacteria	Alphaproteobacteria	Rhizobiales	Beijerinckiaceae	Microvirga	0.0153207	Bulk soil	1MPT	Spray	Ct0861
ASV_3529	Bacteria	Proteobacteria	Gammaproteobacteria	Pseudomonadales	Pseudomonadaceae	Pseudomonas	0.0152604	Grain	4MPS	Spray	Ct0861
ASV_83	Bacteria	Actinobacteriota	Thermoleophilia	Solirubrobacterales	Solirubrobacteraceae	Solirubrobacter	0.0152338	Bulk soil	4MPS	Seed	Control
ASV_2553	Bacteria	Proteobacteria	Alphaproteobacteria	Rhizobiales	Rhizobiaceae	Unknown_ASV_2553	0.015212	Leaf	1MPT	Seed	Ct0861
ASV_41	Bacteria	Nitrospirota	Nitrospiria	Nitrospirales	Nitrospiraceae	Nitrospira	0.0151344	Bulk soil	4MPS	Seed	Control
ASV_1801	Bacteria	Proteobacteria	Gammaproteobacteria	Enterobacterales	Enterobacteriaceae	Unknown_ASV_1801	0.0150994	Root	4MPS	Seed	Ct0861
ASV_112	Bacteria	Planctomycetota	Planctomycetes	Gemmatales	Gemmataceae	Gemmata	0.0150515	Bulk soil	1MPT	Spray	Ct0861
ASV_8113	Bacteria	Actinobacteriota	Actinobacteria	Kineosporiales	Kineosporiaceae	Pseudokineococcus	0.0149694	Leaf	4MPS	Seed	Ct0861
ASV_83	Bacteria	Actinobacteriota	Thermoleophilia	Solirubrobacterales	Solirubrobacteraceae	Solirubrobacter	0.0149247	Bulk soil	1MPT	Seed	Ct0861
ASV_9	Bacteria	Firmicutes	Bacilli	Bacillales	Bacillaceae	Unknown_ASV_9	0.0148442	Bulk soil	1MPT	Seed	Ct0861
ASV_70	Bacteria	Proteobacteria	Gammaproteobacteria	Burkholderiales	Nitrosomonadaceae	Ellin6067	0.0148173	Bulk soil	4MPS	Seed	Control
ASV_6	Bacteria	Firmicutes	Bacilli	Bacillales	Planococcaceae	Unknown_ASV_6	0.0148036	Rhizosphere	4MPS	Seed	Control
ASV_131	Bacteria	Actinobacteriota	Actinobacteria	Streptomycetales	Streptomycetaceae	Streptomyces	0.0147817	Rhizosphere	1MPT	Seed	Control
ASV_43	Bacteria	Planctomycetota	Planctomycetes	Pirellulales	Pirellulaceae	Pirellula	0.0147619	Leaf	4MPS	Spray	Control
ASV_43	Bacteria	Planctomycetota	Planctomycetes	Pirellulales	Pirellulaceae	Pirellula	0.0147205	Grain	4MPS	Spray	Control
ASV_131	Bacteria	Actinobacteriota	Actinobacteria	Streptomycetales	Streptomycetaceae	Streptomyces	0.0147153	Root	4MPS	Spray	Control
ASV_585	Bacteria	Proteobacteria	Gammaproteobacteria	Burkholderiales	Alcaligenaceae	Achromobacter	0.0147105	Root	4MPS	Spray	Control
ASV_132	Bacteria	Actinobacteriota	Actinobacteria	Propionibacteriales	Nocardioidaceae	Nocardioides	0.0146946	Rhizosphere	4MPS	Seed	Control
ASV_131	Bacteria	Actinobacteriota	Actinobacteria	Streptomycetales	Streptomycetaceae	Streptomyces	0.0146883	Bulk soil	1MPT	Seed	Control
ASV_43	Bacteria	Planctomycetota	Planctomycetes	Pirellulales	Pirellulaceae	Pirellula	0.0145603	Leaf	4MPS	Seed	Control
ASV_481	Bacteria	Proteobacteria	Gammaproteobacteria	Burkholderiales	Comamonadaceae	[Polyangium] brachysporum group	0.0145551	Root	1MPT	Seed	Ct0861
ASV_83	Bacteria	Actinobacteriota	Thermoleophilia	Solirubrobacterales	Solirubrobacteraceae	Solirubrobacter	0.0144798	Bulk soil	1MPT	Seed	Control
ASV_56	Bacteria	Proteobacteria	Alphaproteobacteria	Rhizobiales	Beijerinckiaceae	Microvirga	0.0144748	Leaf	4MPS	Spray	Ct0861
ASV_9	Bacteria	Firmicutes	Bacilli	Bacillales	Bacillaceae	Unknown_ASV_9	0.0144617	Rhizosphere	1MPT	Spray	Ct0861
ASV_14	Bacteria	Proteobacteria	Alphaproteobacteria	Sphingomonadales	Sphingomonadaceae	Sphingobium	0.0144271	Rhizosphere	1MPT	Seed	Control
ASV_71	Bacteria	Proteobacteria	Alphaproteobacteria	Rhizobiales	Rhizobiaceae	Unknown_ASV_71	0.0143799	Root	1MPT	Spray	Control
ASV_3529	Bacteria	Proteobacteria	Gammaproteobacteria	Pseudomonadales	Pseudomonadaceae	Pseudomonas	0.0143468	Root	1MPT	Spray	Control
ASV_9	Bacteria	Firmicutes	Bacilli	Bacillales	Bacillaceae	Unknown_ASV_9	0.0142895	Rhizosphere	1MPT	Spray	Control
ASV_132	Bacteria	Actinobacteriota	Actinobacteria	Propionibacteriales	Nocardioidaceae	Nocardioides	0.0142316	Rhizosphere	4MPS	Spray	Ct0861
ASV_19	Bacteria	Proteobacteria	Gammaproteobacteria	Burkholderiales	Nitrosomonadaceae	MND1	0.014218	Leaf	1MPT	Seed	Control
ASV_132	Bacteria	Actinobacteriota	Actinobacteria	Propionibacteriales	Nocardioidaceae	Nocardioides	0.0141538	Leaf	4MPS	Seed	Ct0861
ASV_132	Bacteria	Actinobacteriota	Actinobacteria	Propionibacteriales	Nocardioidaceae	Nocardioides	0.0141475	Leaf	1MPT	Spray	Control
ASV_112	Bacteria	Planctomycetota	Planctomycetes	Gemmatales	Gemmataceae	Gemmata	0.0141162	Rhizosphere	4MPS	Seed	Ct0861
ASV_127	Bacteria	Proteobacteria	Gammaproteobacteria	Steroidobacterales	Steroidobacteraceae	Steroidobacter	0.0140932	Leaf	1MPT	Spray	Ct0861
ASV_6	Bacteria	Firmicutes	Bacilli	Bacillales	Planococcaceae	Unknown_ASV_6	0.0140706	Rhizosphere	4MPS	Spray	Ct0861
ASV_1177	Bacteria	Myxococcota	Polyangia	Haliangiales	Haliangiaceae	Haliangium	0.0140249	Root	4MPS	Seed	Ct0861
ASV_3529	Bacteria	Proteobacteria	Gammaproteobacteria	Pseudomonadales	Pseudomonadaceae	Pseudomonas	0.0140249	Root	4MPS	Seed	Ct0861
ASV_56	Bacteria	Proteobacteria	Alphaproteobacteria	Rhizobiales	Beijerinckiaceae	Microvirga	0.0140218	Bulk soil	4MPS	Spray	Control
ASV_131	Bacteria	Actinobacteriota	Actinobacteria	Streptomycetales	Streptomycetaceae	Streptomyces	0.0139533	Grain	4MPS	Seed	Control
ASV_127	Bacteria	Proteobacteria	Gammaproteobacteria	Steroidobacterales	Steroidobacteraceae	Steroidobacter	0.0139492	Leaf	1MPT	Seed	Control
ASV_56	Bacteria	Proteobacteria	Alphaproteobacteria	Rhizobiales	Beijerinckiaceae	Microvirga	0.0138574	Rhizosphere	1MPT	Seed	Ct0861
ASV_87	Bacteria	Proteobacteria	Gammaproteobacteria	Enterobacterales	Enterobacteriaceae	Unknown_ASV_87	0.0138515	Root	1MPT	Spray	Control
ASV_28	Bacteria	Acidobacteriota	Blastocatellia	Blastocatellales	Blastocatellaceae	Stenotrophobacter	0.0138357	Root	1MPT	Seed	Control
ASV_9	Bacteria	Firmicutes	Bacilli	Bacillales	Bacillaceae	Unknown_ASV_9	0.0138311	Grain	4MPS	Spray	Ct0861
ASV_131	Bacteria	Actinobacteriota	Actinobacteria	Streptomycetales	Streptomycetaceae	Streptomyces	0.0138019	Grain	4MPS	Seed	Ct0861
ASV_56	Bacteria	Proteobacteria	Alphaproteobacteria	Rhizobiales	Beijerinckiaceae	Microvirga	0.0137336	Bulk soil	4MPS	Seed	Control
ASV_56	Bacteria	Proteobacteria	Alphaproteobacteria	Rhizobiales	Beijerinckiaceae	Microvirga	0.0136873	Rhizosphere	4MPS	Spray	Ct0861
ASV_56	Bacteria	Proteobacteria	Alphaproteobacteria	Rhizobiales	Beijerinckiaceae	Microvirga	0.0136849	Rhizosphere	4MPS	Seed	Control
ASV_131	Bacteria	Actinobacteriota	Actinobacteria	Streptomycetales	Streptomycetaceae	Streptomyces	0.0136576	Leaf	4MPS	Spray	Control
ASV_43	Bacteria	Planctomycetota	Planctomycetes	Pirellulales	Pirellulaceae	Pirellula	0.0136424	Grain	4MPS	Spray	Ct0861
ASV_131	Bacteria	Actinobacteriota	Actinobacteria	Streptomycetales	Streptomycetaceae	Streptomyces	0.0136359	Bulk soil	1MPT	Spray	Control
ASV_124	Bacteria	Proteobacteria	Alphaproteobacteria	Sphingomonadales	Sphingomonadaceae	Altererythrobacter	0.0135782	Root	1MPT	Spray	Ct0861
ASV_70	Bacteria	Proteobacteria	Gammaproteobacteria	Burkholderiales	Nitrosomonadaceae	Ellin6067	0.0135241	Bulk soil	4MPS	Spray	Control
ASV_83	Bacteria	Actinobacteriota	Thermoleophilia	Solirubrobacterales	Solirubrobacteraceae	Solirubrobacter	0.0135188	Rhizosphere	4MPS	Spray	Control
ASV_43	Bacteria	Planctomycetota	Planctomycetes	Pirellulales	Pirellulaceae	Pirellula	0.0134985	Leaf	4MPS	Spray	Ct0861
ASV_9	Bacteria	Firmicutes	Bacilli	Bacillales	Bacillaceae	Unknown_ASV_9	0.0134748	Leaf	4MPS	Seed	Ct0861
ASV_29	Bacteria	Proteobacteria	Gammaproteobacteria	Gammaproteobacteria Incertae Sedis	Unknown Family	Acidibacter	0.0134513	Leaf	4MPS	Seed	Ct0861
ASV_83	Bacteria	Actinobacteriota	Thermoleophilia	Solirubrobacterales	Solirubrobacteraceae	Solirubrobacter	0.0134151	Bulk soil	4MPS	Spray	Control
ASV_9	Bacteria	Firmicutes	Bacilli	Bacillales	Bacillaceae	Unknown_ASV_9	0.0133965	Grain	4MPS	Seed	Control
ASV_56	Bacteria	Proteobacteria	Alphaproteobacteria	Rhizobiales	Beijerinckiaceae	Microvirga	0.0133811	Leaf	4MPS	Seed	Control
ASV_5	Bacteria	Actinobacteriota	Actinobacteria	Micrococcales	Micrococcaceae	Pseudarthrobacter	0.0133801	Root	1MPT	Spray	Ct0861
ASV_53	Bacteria	Proteobacteria	Alphaproteobacteria	Azospirillales	Azospirillaceae	Skermanella	0.0133603	Leaf	4MPS	Spray	Control
ASV_407	Bacteria	Proteobacteria	Gammaproteobacteria	Burkholderiales	Comamonadaceae	Unknown_ASV_407	0.0133231	Root	1MPT	Spray	Control
ASV_132	Bacteria	Actinobacteriota	Actinobacteria	Propionibacteriales	Nocardioidaceae	Nocardioides	0.0133206	Grain	4MPS	Seed	Ct0861
ASV_10	Bacteria	Acidobacteriota	Vicinamibacteria	Vicinamibacterales	Vicinamibacteraceae	Unknown_ASV_10	0.0133159	Grain	4MPS	Seed	Ct0861
ASV_9	Bacteria	Firmicutes	Bacilli	Bacillales	Bacillaceae	Unknown_ASV_9	0.0132483	Bulk soil	1MPT	Spray	Control
ASV_197	Bacteria	Proteobacteria	Alphaproteobacteria	Dongiales	Dongiaceae	Dongia	0.0132238	Root	4MPS	Seed	Control
ASV_205	Bacteria	Proteobacteria	Alphaproteobacteria	Rhizobiales	Rhizobiaceae	Unknown_ASV_205	0.0132143	Root	4MPS	Seed	Ct0861
ASV_213	Bacteria	Actinobacteriota	Actinobacteria	Micrococcales	Micrococcaceae	Unknown_ASV_213	0.0131867	Rhizosphere	1MPT	Spray	Control
ASV_28	Bacteria	Acidobacteriota	Blastocatellia	Blastocatellales	Blastocatellaceae	Stenotrophobacter	0.0130963	Bulk soil	1MPT	Spray	Ct0861
ASV_132	Bacteria	Actinobacteriota	Actinobacteria	Propionibacteriales	Nocardioidaceae	Nocardioides	0.013088	Bulk soil	4MPS	Spray	Control
ASV_27	Bacteria	Proteobacteria	Alphaproteobacteria	Rhizobiales	Rhizobiaceae	Ensifer	0.0130872	Root	1MPT	Spray	Control
ASV_43	Bacteria	Planctomycetota	Planctomycetes	Pirellulales	Pirellulaceae	Pirellula	0.0130552	Rhizosphere	1MPT	Spray	Ct0861
ASV_132	Bacteria	Actinobacteriota	Actinobacteria	Propionibacteriales	Nocardioidaceae	Nocardioides	0.0130413	Bulk soil	4MPS	Spray	Ct0861
ASV_9	Bacteria	Firmicutes	Bacilli	Bacillales	Bacillaceae	Unknown_ASV_9	0.0129903	Grain	4MPS	Seed	Ct0861
ASV_83	Bacteria	Actinobacteriota	Thermoleophilia	Solirubrobacterales	Solirubrobacteraceae	Solirubrobacter	0.0129695	Bulk soil	1MPT	Spray	Control
ASV_56	Bacteria	Proteobacteria	Alphaproteobacteria	Rhizobiales	Beijerinckiaceae	Microvirga	0.0129571	Grain	4MPS	Spray	Control
ASV_232	Bacteria	Verrucomicrobiota	Verrucomicrobiae	Chthoniobacterales	Chthoniobacteraceae	Chthoniobacter	0.0129546	Bulk soil	1MPT	Spray	Ct0861
ASV_28	Bacteria	Acidobacteriota	Blastocatellia	Blastocatellales	Blastocatellaceae	Stenotrophobacter	0.012945	Leaf	4MPS	Spray	Control
ASV_29	Bacteria	Proteobacteria	Gammaproteobacteria	Gammaproteobacteria Incertae Sedis	Unknown Family	Acidibacter	0.012941	Bulk soil	4MPS	Spray	Control
ASV_7	Bacteria	Firmicutes	Bacilli	Bacillales	Bacillaceae	Unknown_ASV_7	0.0129369	Leaf	1MPT	Spray	Ct0861
ASV_10	Bacteria	Acidobacteriota	Vicinamibacteria	Vicinamibacterales	Vicinamibacteraceae	Unknown_ASV_10	0.0129243	Bulk soil	4MPS	Seed	Control
ASV_28	Bacteria	Acidobacteriota	Blastocatellia	Blastocatellales	Blastocatellaceae	Stenotrophobacter	0.0128908	Rhizosphere	1MPT	Seed	Control
ASV_112	Bacteria	Planctomycetota	Planctomycetes	Gemmatales	Gemmataceae	Gemmata	0.0128757	Bulk soil	1MPT	Seed	Ct0861
ASV_132	Bacteria	Actinobacteriota	Actinobacteria	Propionibacteriales	Nocardioidaceae	Nocardioides	0.0128672	Root	1MPT	Seed	Ct0861
ASV_43	Bacteria	Planctomycetota	Planctomycetes	Pirellulales	Pirellulaceae	Pirellula	0.0128649	Rhizosphere	4MPS	Seed	Control
ASV_56	Bacteria	Proteobacteria	Alphaproteobacteria	Rhizobiales	Beijerinckiaceae	Microvirga	0.0127843	Rhizosphere	1MPT	Spray	Control
ASV_56	Bacteria	Proteobacteria	Alphaproteobacteria	Rhizobiales	Beijerinckiaceae	Microvirga	0.0127406	Grain	4MPS	Seed	Control
ASV_131	Bacteria	Actinobacteriota	Actinobacteria	Streptomycetales	Streptomycetaceae	Streptomyces	0.0126335	Bulk soil	1MPT	Spray	Ct0861
ASV_7	Bacteria	Firmicutes	Bacilli	Bacillales	Bacillaceae	Unknown_ASV_7	0.0126292	Bulk soil	1MPT	Spray	Control
ASV_132	Bacteria	Actinobacteriota	Actinobacteria	Propionibacteriales	Nocardioidaceae	Nocardioides	0.0126262	Bulk soil	4MPS	Seed	Control
ASV_70	Bacteria	Proteobacteria	Gammaproteobacteria	Burkholderiales	Nitrosomonadaceae	Ellin6067	0.0126099	Leaf	4MPS	Spray	Control
ASV_43	Bacteria	Planctomycetota	Planctomycetes	Pirellulales	Pirellulaceae	Pirellula	0.0125849	Grain	4MPS	Seed	Control
ASV_28	Bacteria	Acidobacteriota	Blastocatellia	Blastocatellales	Blastocatellaceae	Stenotrophobacter	0.0125765	Rhizosphere	1MPT	Seed	Ct0861
ASV_99	Bacteria	Planctomycetota	Planctomycetes	Pirellulales	Pirellulaceae	Pir4 lineage	0.012575	Bulk soil	1MPT	Seed	Control
ASV_131	Bacteria	Actinobacteriota	Actinobacteria	Streptomycetales	Streptomycetaceae	Streptomyces	0.0125699	Leaf	4MPS	Seed	Control
ASV_149	Bacteria	Proteobacteria	Gammaproteobacteria	Pseudomonadales	Cellvibrionaceae	Cellvibrio	0.012569	Rhizosphere	1MPT	Spray	Ct0861
ASV_132	Bacteria	Actinobacteriota	Actinobacteria	Propionibacteriales	Nocardioidaceae	Nocardioides	0.012564	Bulk soil	4MPS	Seed	Ct0861
ASV_125	Bacteria	Actinobacteriota	Thermoleophilia	Gaiellales	Gaiellaceae	Gaiella	0.0125144	Bulk soil	4MPS	Spray	Control
ASV_70	Bacteria	Proteobacteria	Gammaproteobacteria	Burkholderiales	Nitrosomonadaceae	Ellin6067	0.0124861	Bulk soil	4MPS	Spray	Ct0861
ASV_10	Bacteria	Acidobacteriota	Vicinamibacteria	Vicinamibacterales	Vicinamibacteraceae	Unknown_ASV_10	0.0124575	Grain	4MPS	Seed	Control
ASV_32	Bacteria	Acidobacteriota	Vicinamibacteria	Vicinamibacterales	Vicinamibacteraceae	Unknown_ASV_32	0.0124095	Leaf	4MPS	Seed	Control
ASV_19	Bacteria	Proteobacteria	Gammaproteobacteria	Burkholderiales	Nitrosomonadaceae	MND1	0.0124083	Leaf	1MPT	Spray	Ct0861
ASV_426	Bacteria	Bacteroidota	Bacteroidia	Cytophagales	Microscillaceae	Ohtaekwangia	0.0123155	Root	1MPT	Seed	Ct0861
ASV_454	Bacteria	Actinobacteriota	Actinobacteria	Pseudonocardiales	Pseudonocardiaceae	Unknown_ASV_454	0.0123131	Root	4MPS	Spray	Control
ASV_212	Bacteria	Proteobacteria	Alphaproteobacteria	Rhizobiales	Rhizobiaceae	Neorhizobium	0.0122954	Root	4MPS	Seed	Ct0861
ASV_131	Bacteria	Actinobacteriota	Actinobacteria	Streptomycetales	Streptomycetaceae	Streptomyces	0.0122911	Leaf	4MPS	Spray	Ct0861
ASV_41	Bacteria	Nitrospirota	Nitrospiria	Nitrospirales	Nitrospiraceae	Nitrospira	0.012268	Leaf	4MPS	Seed	Control
ASV_17	Bacteria	Actinobacteriota	Actinobacteria	Micrococcales	Micrococcaceae	Unknown_ASV_17	0.0122256	Leaf	4MPS	Seed	Control
ASV_131	Bacteria	Actinobacteriota	Actinobacteria	Streptomycetales	Streptomycetaceae	Streptomyces	0.0122245	Rhizosphere	4MPS	Seed	Ct0861
ASV_6	Bacteria	Firmicutes	Bacilli	Bacillales	Planococcaceae	Unknown_ASV_6	0.0121997	Leaf	1MPT	Seed	Control
ASV_197	Bacteria	Proteobacteria	Alphaproteobacteria	Dongiales	Dongiaceae	Dongia	0.0121822	Root	4MPS	Seed	Ct0861
ASV_29	Bacteria	Proteobacteria	Gammaproteobacteria	Gammaproteobacteria Incertae Sedis	Unknown Family	Acidibacter	0.012171	Leaf	4MPS	Spray	Control
ASV_56	Bacteria	Proteobacteria	Alphaproteobacteria	Rhizobiales	Beijerinckiaceae	Microvirga	0.0121264	Leaf	4MPS	Seed	Ct0861
ASV_13	Bacteria	Acidobacteriota	Vicinamibacteria	Vicinamibacterales	Vicinamibacteraceae	Unknown_ASV_13	0.0121154	Bulk soil	1MPT	Seed	Control
ASV_56	Bacteria	Proteobacteria	Alphaproteobacteria	Rhizobiales	Beijerinckiaceae	Microvirga	0.0121064	Bulk soil	4MPS	Spray	Ct0861
ASV_318	Bacteria	Proteobacteria	Gammaproteobacteria	Burkholderiales	Comamonadaceae	Unknown_ASV_318	0.0121015	Root	1MPT	Spray	Ct0861
ASV_13	Bacteria	Acidobacteriota	Vicinamibacteria	Vicinamibacterales	Vicinamibacteraceae	Unknown_ASV_13	0.012073	Rhizosphere	1MPT	Seed	Control
ASV_28	Bacteria	Acidobacteriota	Blastocatellia	Blastocatellales	Blastocatellaceae	Stenotrophobacter	0.0120608	Grain	4MPS	Seed	Ct0861
ASV_83	Bacteria	Actinobacteriota	Thermoleophilia	Solirubrobacterales	Solirubrobacteraceae	Solirubrobacter	0.0120389	Leaf	4MPS	Spray	Control
ASV_10	Bacteria	Acidobacteriota	Vicinamibacteria	Vicinamibacterales	Vicinamibacteraceae	Unknown_ASV_10	0.0120329	Grain	4MPS	Spray	Control
ASV_83	Bacteria	Actinobacteriota	Thermoleophilia	Solirubrobacterales	Solirubrobacteraceae	Solirubrobacter	0.0120212	Leaf	1MPT	Spray	Ct0861
ASV_9	Bacteria	Firmicutes	Bacilli	Bacillales	Bacillaceae	Unknown_ASV_9	0.0120046	Grain	4MPS	Spray	Control
ASV_10	Bacteria	Acidobacteriota	Vicinamibacteria	Vicinamibacterales	Vicinamibacteraceae	Unknown_ASV_10	0.0119837	Leaf	1MPT	Spray	Control
ASV_56	Bacteria	Proteobacteria	Alphaproteobacteria	Rhizobiales	Beijerinckiaceae	Microvirga	0.0119774	Rhizosphere	4MPS	Seed	Ct0861
ASV_6	Bacteria	Firmicutes	Bacilli	Bacillales	Planococcaceae	Unknown_ASV_6	0.0119723	Bulk soil	1MPT	Spray	Ct0861
ASV_127	Bacteria	Proteobacteria	Gammaproteobacteria	Steroidobacterales	Steroidobacteraceae	Steroidobacter	0.011961	Leaf	4MPS	Spray	Ct0861
ASV_3529	Bacteria	Proteobacteria	Gammaproteobacteria	Pseudomonadales	Pseudomonadaceae	Pseudomonas	0.0119552	Root	4MPS	Seed	Control
ASV_131	Bacteria	Actinobacteriota	Actinobacteria	Streptomycetales	Streptomycetaceae	Streptomyces	0.0119303	Rhizosphere	4MPS	Spray	Control
ASV_127	Bacteria	Proteobacteria	Gammaproteobacteria	Steroidobacterales	Steroidobacteraceae	Steroidobacter	0.011919	Leaf	4MPS	Seed	Control
ASV_10	Bacteria	Acidobacteriota	Vicinamibacteria	Vicinamibacterales	Vicinamibacteraceae	Unknown_ASV_10	0.0118891	Leaf	1MPT	Spray	Ct0861
ASV_10	Bacteria	Acidobacteriota	Vicinamibacteria	Vicinamibacterales	Vicinamibacteraceae	Unknown_ASV_10	0.0118833	Bulk soil	4MPS	Spray	Ct0861
ASV_75	Bacteria	Acidobacteriota	Vicinamibacteria	Vicinamibacterales	Vicinamibacteraceae	Unknown_ASV_75	0.0118741	Root	4MPS	Spray	Control
ASV_131	Bacteria	Actinobacteriota	Actinobacteria	Streptomycetales	Streptomycetaceae	Streptomyces	0.0118726	Grain	4MPS	Spray	Control
ASV_426	Bacteria	Bacteroidota	Bacteroidia	Cytophagales	Microscillaceae	Ohtaekwangia	0.0118719	Root	4MPS	Spray	Ct0861
ASV_13	Bacteria	Acidobacteriota	Vicinamibacteria	Vicinamibacterales	Vicinamibacteraceae	Unknown_ASV_13	0.0118583	Bulk soil	1MPT	Seed	Ct0861
ASV_125	Bacteria	Actinobacteriota	Thermoleophilia	Gaiellales	Gaiellaceae	Gaiella	0.0118381	Bulk soil	4MPS	Seed	Ct0861
ASV_439	Bacteria	Myxococcota	Polyangia	Polyangiales	BIrii41	Unknown_ASV_439	0.0118326	Root	4MPS	Seed	Control
ASV_7	Bacteria	Firmicutes	Bacilli	Bacillales	Bacillaceae	Unknown_ASV_7	0.0117885	Bulk soil	1MPT	Seed	Control
ASV_53	Bacteria	Proteobacteria	Alphaproteobacteria	Azospirillales	Azospirillaceae	Skermanella	0.0117544	Grain	4MPS	Seed	Control
ASV_633	Bacteria	Actinobacteriota	Actinobacteria	Pseudonocardiales	Pseudonocardiaceae	Amycolatopsis	0.0117521	Root	1MPT	Spray	Control
ASV_131	Bacteria	Actinobacteriota	Actinobacteria	Streptomycetales	Streptomycetaceae	Streptomyces	0.0117415	Rhizosphere	4MPS	Seed	Control
ASV_56	Bacteria	Proteobacteria	Alphaproteobacteria	Rhizobiales	Beijerinckiaceae	Microvirga	0.0117264	Rhizosphere	4MPS	Spray	Control
ASV_309	Bacteria	Myxococcota	Polyangia	Polyangiales	BIrii41	Unknown_ASV_309	0.0117194	Root	4MPS	Seed	Control
ASV_212	Bacteria	Proteobacteria	Alphaproteobacteria	Rhizobiales	Rhizobiaceae	Neorhizobium	0.0117049	Root	1MPT	Spray	Control
ASV_41	Bacteria	Nitrospirota	Nitrospiria	Nitrospirales	Nitrospiraceae	Nitrospira	0.0117038	Leaf	4MPS	Spray	Control
ASV_132	Bacteria	Actinobacteriota	Actinobacteria	Propionibacteriales	Nocardioidaceae	Nocardioides	0.0117029	Grain	4MPS	Spray	Control
ASV_1177	Bacteria	Myxococcota	Polyangia	Haliangiales	Haliangiaceae	Haliangium	0.0116769	Root	4MPS	Seed	Control
ASV_112	Bacteria	Planctomycetota	Planctomycetes	Gemmatales	Gemmataceae	Gemmata	0.0116767	Bulk soil	4MPS	Seed	Ct0861
ASV_99	Bacteria	Planctomycetota	Planctomycetes	Pirellulales	Pirellulaceae	Pir4 lineage	0.0116569	Rhizosphere	4MPS	Spray	Ct0861
ASV_13	Bacteria	Acidobacteriota	Vicinamibacteria	Vicinamibacterales	Vicinamibacteraceae	Unknown_ASV_13	0.0116566	Leaf	4MPS	Spray	Control
ASV_232	Bacteria	Verrucomicrobiota	Verrucomicrobiae	Chthoniobacterales	Chthoniobacteraceae	Chthoniobacter	0.0116514	Rhizosphere	1MPT	Seed	Ct0861
ASV_10	Bacteria	Acidobacteriota	Vicinamibacteria	Vicinamibacterales	Vicinamibacteraceae	Unknown_ASV_10	0.0116497	Leaf	4MPS	Spray	Ct0861
ASV_6	Bacteria	Firmicutes	Bacilli	Bacillales	Planococcaceae	Unknown_ASV_6	0.0116442	Leaf	1MPT	Spray	Control
ASV_7	Bacteria	Firmicutes	Bacilli	Bacillales	Bacillaceae	Unknown_ASV_7	0.0116312	Bulk soil	1MPT	Seed	Ct0861
ASV_9	Bacteria	Firmicutes	Bacilli	Bacillales	Bacillaceae	Unknown_ASV_9	0.0116047	Leaf	4MPS	Spray	Control
ASV_43	Bacteria	Planctomycetota	Planctomycetes	Pirellulales	Pirellulaceae	Pirellula	0.0116031	Leaf	4MPS	Seed	Ct0861
ASV_112	Bacteria	Planctomycetota	Planctomycetes	Gemmatales	Gemmataceae	Gemmata	0.0115606	Bulk soil	4MPS	Spray	Ct0861
ASV_56	Bacteria	Proteobacteria	Alphaproteobacteria	Rhizobiales	Beijerinckiaceae	Microvirga	0.0115439	Bulk soil	4MPS	Seed	Ct0861
ASV_53	Bacteria	Proteobacteria	Alphaproteobacteria	Azospirillales	Azospirillaceae	Skermanella	0.0115196	Grain	4MPS	Spray	Ct0861
ASV_83	Bacteria	Actinobacteriota	Thermoleophilia	Solirubrobacterales	Solirubrobacteraceae	Solirubrobacter	0.0115043	Rhizosphere	1MPT	Seed	Ct0861
ASV_527	Bacteria	Bacteroidota	Bacteroidia	Cytophagales	Spirosomaceae	Dyadobacter	0.0114737	Root	1MPT	Spray	Control
ASV_19	Bacteria	Proteobacteria	Gammaproteobacteria	Burkholderiales	Nitrosomonadaceae	MND1	0.011449	Rhizosphere	1MPT	Seed	Control
ASV_99	Bacteria	Planctomycetota	Planctomycetes	Pirellulales	Pirellulaceae	Pir4 lineage	0.0114386	Bulk soil	1MPT	Spray	Ct0861
ASV_29	Bacteria	Proteobacteria	Gammaproteobacteria	Gammaproteobacteria Incertae Sedis	Unknown Family	Acidibacter	0.0114241	Bulk soil	4MPS	Seed	Control
ASV_10	Bacteria	Acidobacteriota	Vicinamibacteria	Vicinamibacterales	Vicinamibacteraceae	Unknown_ASV_10	0.0114064	Grain	4MPS	Spray	Ct0861
ASV_112	Bacteria	Planctomycetota	Planctomycetes	Gemmatales	Gemmataceae	Gemmata	0.0114052	Bulk soil	4MPS	Spray	Control
ASV_83	Bacteria	Actinobacteriota	Thermoleophilia	Solirubrobacterales	Solirubrobacteraceae	Solirubrobacter	0.0113956	Leaf	4MPS	Seed	Ct0861
ASV_14	Bacteria	Proteobacteria	Alphaproteobacteria	Sphingomonadales	Sphingomonadaceae	Sphingobium	0.0113766	Grain	4MPS	Seed	Ct0861
ASV_37	Bacteria	Actinobacteriota	Actinobacteria	Propionibacteriales	Nocardioidaceae	Marmoricola	0.0112907	Leaf	1MPT	Spray	Control
ASV_232	Bacteria	Verrucomicrobiota	Verrucomicrobiae	Chthoniobacterales	Chthoniobacteraceae	Chthoniobacter	0.0112768	Bulk soil	1MPT	Seed	Control
ASV_5	Bacteria	Actinobacteriota	Actinobacteria	Micrococcales	Micrococcaceae	Pseudarthrobacter	0.0112404	Leaf	1MPT	Seed	Ct0861
ASV_28	Bacteria	Acidobacteriota	Blastocatellia	Blastocatellales	Blastocatellaceae	Stenotrophobacter	0.0112272	Grain	4MPS	Spray	Ct0861
ASV_41	Bacteria	Nitrospirota	Nitrospiria	Nitrospirales	Nitrospiraceae	Nitrospira	0.0112063	Leaf	4MPS	Spray	Ct0861
ASV_10	Bacteria	Acidobacteriota	Vicinamibacteria	Vicinamibacterales	Vicinamibacteraceae	Unknown_ASV_10	0.0112011	Rhizosphere	4MPS	Seed	Control
ASV_29	Bacteria	Proteobacteria	Gammaproteobacteria	Gammaproteobacteria Incertae Sedis	Unknown Family	Acidibacter	0.0111969	Leaf	4MPS	Spray	Ct0861
ASV_29	Bacteria	Proteobacteria	Gammaproteobacteria	Gammaproteobacteria Incertae Sedis	Unknown Family	Acidibacter	0.0111502	Leaf	4MPS	Seed	Control
ASV_125	Bacteria	Actinobacteriota	Thermoleophilia	Gaiellales	Gaiellaceae	Gaiella	0.0111145	Bulk soil	4MPS	Spray	Ct0861
ASV_112	Bacteria	Planctomycetota	Planctomycetes	Gemmatales	Gemmataceae	Gemmata	0.0111087	Rhizosphere	1MPT	Seed	Control
ASV_13	Bacteria	Acidobacteriota	Vicinamibacteria	Vicinamibacterales	Vicinamibacteraceae	Unknown_ASV_13	0.0110983	Leaf	4MPS	Seed	Control
ASV_99	Bacteria	Planctomycetota	Planctomycetes	Pirellulales	Pirellulaceae	Pir4 lineage	0.0110981	Rhizosphere	4MPS	Seed	Ct0861
ASV_9	Bacteria	Firmicutes	Bacilli	Bacillales	Bacillaceae	Unknown_ASV_9	0.0110945	Rhizosphere	1MPT	Seed	Control
ASV_112	Bacteria	Planctomycetota	Planctomycetes	Gemmatales	Gemmataceae	Gemmata	0.0110887	Grain	4MPS	Seed	Ct0861
ASV_53	Bacteria	Proteobacteria	Alphaproteobacteria	Azospirillales	Azospirillaceae	Skermanella	0.011073	Bulk soil	1MPT	Seed	Control
ASV_83	Bacteria	Actinobacteriota	Thermoleophilia	Solirubrobacterales	Solirubrobacteraceae	Solirubrobacter	0.0110683	Rhizosphere	4MPS	Seed	Control
ASV_131	Bacteria	Actinobacteriota	Actinobacteria	Streptomycetales	Streptomycetaceae	Streptomyces	0.0110314	Leaf	1MPT	Spray	Control
ASV_1013	Bacteria	Actinobacteriota	Actinobacteria	Micromonosporales	Micromonosporaceae	Actinoplanes	0.0109994	Root	4MPS	Seed	Ct0861
ASV_83	Bacteria	Actinobacteriota	Thermoleophilia	Solirubrobacterales	Solirubrobacteraceae	Solirubrobacter	0.0109992	Leaf	4MPS	Seed	Control
ASV_13	Bacteria	Acidobacteriota	Vicinamibacteria	Vicinamibacterales	Vicinamibacteraceae	Unknown_ASV_13	0.0109991	Grain	4MPS	Seed	Ct0861
ASV_13	Bacteria	Acidobacteriota	Vicinamibacteria	Vicinamibacterales	Vicinamibacteraceae	Unknown_ASV_13	0.0109752	Root	1MPT	Seed	Control
ASV_71	Bacteria	Proteobacteria	Alphaproteobacteria	Rhizobiales	Rhizobiaceae	Unknown_ASV_71	0.0109727	Root	4MPS	Spray	Control
ASV_19	Bacteria	Proteobacteria	Gammaproteobacteria	Burkholderiales	Nitrosomonadaceae	MND1	0.010964	Bulk soil	1MPT	Seed	Ct0861
ASV_112	Bacteria	Planctomycetota	Planctomycetes	Gemmatales	Gemmataceae	Gemmata	0.0108432	Leaf	4MPS	Spray	Ct0861
ASV_112	Bacteria	Planctomycetota	Planctomycetes	Gemmatales	Gemmataceae	Gemmata	0.0108184	Bulk soil	4MPS	Seed	Control
ASV_29	Bacteria	Proteobacteria	Gammaproteobacteria	Gammaproteobacteria Incertae Sedis	Unknown Family	Acidibacter	0.0108132	Leaf	1MPT	Seed	Control
ASV_112	Bacteria	Planctomycetota	Planctomycetes	Gemmatales	Gemmataceae	Gemmata	0.0107906	Bulk soil	1MPT	Spray	Control
ASV_99	Bacteria	Planctomycetota	Planctomycetes	Pirellulales	Pirellulaceae	Pir4 lineage	0.0107795	Bulk soil	1MPT	Seed	Ct0861
ASV_99	Bacteria	Planctomycetota	Planctomycetes	Pirellulales	Pirellulaceae	Pir4 lineage	0.0107794	Bulk soil	4MPS	Spray	Control
ASV_593	Bacteria	Bacteroidota	Bacteroidia	Chitinophagales	Chitinophagaceae	Niastella	0.0107637	Root	4MPS	Seed	Ct0861
ASV_71	Bacteria	Proteobacteria	Alphaproteobacteria	Rhizobiales	Rhizobiaceae	Unknown_ASV_71	0.0107637	Root	4MPS	Seed	Ct0861
ASV_99	Bacteria	Planctomycetota	Planctomycetes	Pirellulales	Pirellulaceae	Pir4 lineage	0.0107515	Bulk soil	4MPS	Seed	Ct0861
ASV_131	Bacteria	Actinobacteriota	Actinobacteria	Streptomycetales	Streptomycetaceae	Streptomyces	0.0107472	Rhizosphere	1MPT	Spray	Ct0861
ASV_71	Bacteria	Proteobacteria	Alphaproteobacteria	Rhizobiales	Rhizobiaceae	Unknown_ASV_71	0.0107464	Rhizosphere	4MPS	Seed	Ct0861
ASV_10	Bacteria	Acidobacteriota	Vicinamibacteria	Vicinamibacterales	Vicinamibacteraceae	Unknown_ASV_10	0.0107273	Bulk soil	4MPS	Spray	Control
ASV_112	Bacteria	Planctomycetota	Planctomycetes	Gemmatales	Gemmataceae	Gemmata	0.0106986	Leaf	4MPS	Spray	Control
ASV_14	Bacteria	Proteobacteria	Alphaproteobacteria	Sphingomonadales	Sphingomonadaceae	Sphingobium	0.0106926	Leaf	4MPS	Seed	Control
ASV_17	Bacteria	Actinobacteriota	Actinobacteria	Micrococcales	Micrococcaceae	Unknown_ASV_17	0.0106661	Bulk soil	4MPS	Seed	Ct0861
ASV_14	Bacteria	Proteobacteria	Alphaproteobacteria	Sphingomonadales	Sphingomonadaceae	Sphingobium	0.0106596	Grain	4MPS	Seed	Control
ASV_1252	Bacteria	Proteobacteria	Alphaproteobacteria	Ferrovibrionales	Ferrovibrionaceae	Ferrovibrio	0.0106508	Root	4MPS	Spray	Ct0861
ASV_53	Bacteria	Proteobacteria	Alphaproteobacteria	Azospirillales	Azospirillaceae	Skermanella	0.0106404	Leaf	4MPS	Spray	Ct0861
ASV_112	Bacteria	Planctomycetota	Planctomycetes	Gemmatales	Gemmataceae	Gemmata	0.0106313	Leaf	4MPS	Seed	Control
ASV_32	Bacteria	Acidobacteriota	Vicinamibacteria	Vicinamibacterales	Vicinamibacteraceae	Unknown_ASV_32	0.0106278	Leaf	4MPS	Spray	Control
ASV_29	Bacteria	Proteobacteria	Gammaproteobacteria	Gammaproteobacteria Incertae Sedis	Unknown Family	Acidibacter	0.0106067	Bulk soil	4MPS	Spray	Ct0861
ASV_41	Bacteria	Nitrospirota	Nitrospiria	Nitrospirales	Nitrospiraceae	Nitrospira	0.0105895	Rhizosphere	4MPS	Seed	Ct0861
ASV_388	Bacteria	Myxococcota	Polyangia	Polyangiales	BIrii41	Unknown_ASV_388	0.0105734	Root	4MPS	Seed	Control
ASV_1177	Bacteria	Myxococcota	Polyangia	Haliangiales	Haliangiaceae	Haliangium	0.0105587	Root	1MPT	Spray	Ct0861
ASV_127	Bacteria	Proteobacteria	Gammaproteobacteria	Steroidobacterales	Steroidobacteraceae	Steroidobacter	0.0105534	Bulk soil	4MPS	Seed	Control
ASV_64	Bacteria	Acidobacteriota	Blastocatellia	Blastocatellales	Blastocatellaceae	Unknown_ASV_64	0.0105493	Root	1MPT	Spray	Ct0861
ASV_127	Bacteria	Proteobacteria	Gammaproteobacteria	Steroidobacterales	Steroidobacteraceae	Steroidobacter	0.0105443	Root	1MPT	Spray	Control
ASV_33	Bacteria	Chloroflexi	Chloroflexia	Thermomicrobiales	JG30-KF-CM45	Unknown_ASV_33	0.0105442	Rhizosphere	1MPT	Spray	Ct0861
ASV_10	Bacteria	Acidobacteriota	Vicinamibacteria	Vicinamibacterales	Vicinamibacteraceae	Unknown_ASV_10	0.0105145	Leaf	4MPS	Spray	Control
ASV_143	Bacteria	Proteobacteria	Gammaproteobacteria	Burkholderiales	Nitrosomonadaceae	Nitrosospira	0.0104668	Bulk soil	4MPS	Seed	Ct0861
ASV_1200	Bacteria	Proteobacteria	Alphaproteobacteria	Rhizobiales	Rhizobiaceae	Phyllobacterium	0.0104657	Leaf	1MPT	Spray	Control
ASV_124	Bacteria	Proteobacteria	Alphaproteobacteria	Sphingomonadales	Sphingomonadaceae	Altererythrobacter	0.0104414	Rhizosphere	1MPT	Spray	Control
ASV_497	Bacteria	Proteobacteria	Gammaproteobacteria	Burkholderiales	Comamonadaceae	Hydrogenophaga	0.010415	Root	4MPS	Spray	Ct0861
ASV_71	Bacteria	Proteobacteria	Alphaproteobacteria	Rhizobiales	Rhizobiaceae	Unknown_ASV_71	0.0104078	Root	1MPT	Spray	Ct0861
ASV_70	Bacteria	Proteobacteria	Gammaproteobacteria	Burkholderiales	Nitrosomonadaceae	Ellin6067	0.0104052	Bulk soil	4MPS	Seed	Ct0861
ASV_10	Bacteria	Acidobacteriota	Vicinamibacteria	Vicinamibacterales	Vicinamibacteraceae	Unknown_ASV_10	0.010394	Rhizosphere	4MPS	Spray	Control
ASV_53	Bacteria	Proteobacteria	Alphaproteobacteria	Azospirillales	Azospirillaceae	Skermanella	0.0103713	Rhizosphere	1MPT	Seed	Control
ASV_83	Bacteria	Actinobacteriota	Thermoleophilia	Solirubrobacterales	Solirubrobacteraceae	Solirubrobacter	0.0103618	Bulk soil	1MPT	Spray	Ct0861
ASV_99	Bacteria	Planctomycetota	Planctomycetes	Pirellulales	Pirellulaceae	Pir4 lineage	0.0103571	Rhizosphere	1MPT	Seed	Control
ASV_125	Bacteria	Actinobacteriota	Thermoleophilia	Gaiellales	Gaiellaceae	Gaiella	0.010312	Bulk soil	4MPS	Seed	Control
ASV_53	Bacteria	Proteobacteria	Alphaproteobacteria	Azospirillales	Azospirillaceae	Skermanella	0.0103007	Grain	4MPS	Seed	Ct0861
ASV_454	Bacteria	Actinobacteriota	Actinobacteria	Pseudonocardiales	Pseudonocardiaceae	Unknown_ASV_454	0.0102857	Root	4MPS	Seed	Control
ASV_70	Bacteria	Proteobacteria	Gammaproteobacteria	Burkholderiales	Nitrosomonadaceae	Ellin6067	0.0102819	Leaf	4MPS	Spray	Ct0861
ASV_124	Bacteria	Proteobacteria	Alphaproteobacteria	Sphingomonadales	Sphingomonadaceae	Altererythrobacter	0.0102424	Root	1MPT	Spray	Control
ASV_9	Bacteria	Firmicutes	Bacilli	Bacillales	Bacillaceae	Unknown_ASV_9	0.0102418	Rhizosphere	4MPS	Spray	Ct0861
ASV_41	Bacteria	Nitrospirota	Nitrospiria	Nitrospirales	Nitrospiraceae	Nitrospira	0.010227	Grain	4MPS	Spray	Control
ASV_28	Bacteria	Acidobacteriota	Blastocatellia	Blastocatellales	Blastocatellaceae	Stenotrophobacter	0.0101886	Leaf	4MPS	Seed	Ct0861
ASV_9	Bacteria	Firmicutes	Bacilli	Bacillales	Bacillaceae	Unknown_ASV_9	0.0101785	Leaf	4MPS	Seed	Control
ASV_197	Bacteria	Proteobacteria	Alphaproteobacteria	Dongiales	Dongiaceae	Dongia	0.0101751	Root	4MPS	Spray	Control
ASV_13	Bacteria	Acidobacteriota	Vicinamibacteria	Vicinamibacterales	Vicinamibacteraceae	Unknown_ASV_13	0.0101734	Leaf	4MPS	Spray	Ct0861
ASV_228	Bacteria	Actinobacteriota	Actinobacteria	Glycomycetales	Glycomycetaceae	Glycomyces	0.0101716	Root	1MPT	Spray	Control
ASV_56	Bacteria	Proteobacteria	Alphaproteobacteria	Rhizobiales	Beijerinckiaceae	Microvirga	0.0101687	Leaf	1MPT	Spray	Control
ASV_10	Bacteria	Acidobacteriota	Vicinamibacteria	Vicinamibacterales	Vicinamibacteraceae	Unknown_ASV_10	0.0101665	Rhizosphere	4MPS	Seed	Ct0861
ASV_41	Bacteria	Nitrospirota	Nitrospiria	Nitrospirales	Nitrospiraceae	Nitrospira	0.0101654	Bulk soil	4MPS	Spray	Ct0861
ASV_13	Bacteria	Acidobacteriota	Vicinamibacteria	Vicinamibacterales	Vicinamibacteraceae	Unknown_ASV_13	0.0101466	Root	1MPT	Seed	Ct0861
ASV_205	Bacteria	Proteobacteria	Alphaproteobacteria	Rhizobiales	Rhizobiaceae	Unknown_ASV_205	0.0101043	Root	4MPS	Spray	Control
ASV_9	Bacteria	Firmicutes	Bacilli	Bacillales	Bacillaceae	Unknown_ASV_9	0.0100846	Root	1MPT	Seed	Control
ASV_29	Bacteria	Proteobacteria	Gammaproteobacteria	Gammaproteobacteria Incertae Sedis	Unknown Family	Acidibacter	0.010073	Bulk soil	4MPS	Seed	Ct0861
ASV_205	Bacteria	Proteobacteria	Alphaproteobacteria	Rhizobiales	Rhizobiaceae	Unknown_ASV_205	0.0100725	Root	1MPT	Spray	Control
ASV_112	Bacteria	Planctomycetota	Planctomycetes	Gemmatales	Gemmataceae	Gemmata	0.0100668	Rhizosphere	4MPS	Spray	Control
ASV_1177	Bacteria	Myxococcota	Polyangia	Haliangiales	Haliangiaceae	Haliangium	0.0100659	Bulk soil	4MPS	Seed	Control
ASV_515	Bacteria	Proteobacteria	Gammaproteobacteria	Burkholderiales	Comamonadaceae	Unknown_ASV_515	0.0100567	Root	4MPS	Spray	Ct0861
ASV_419	Bacteria	Actinobacteriota	Actinobacteria	Streptosporangiales	Streptosporangiaceae	Nonomuraea	0.0100357	Root	4MPS	Seed	Control
ASV_83	Bacteria	Actinobacteriota	Thermoleophilia	Solirubrobacterales	Solirubrobacteraceae	Solirubrobacter	0.0100131	Leaf	1MPT	Spray	Control
ASV_131	Bacteria	Actinobacteriota	Actinobacteria	Streptomycetales	Streptomycetaceae	Streptomyces	0.0100099	Rhizosphere	4MPS	Spray	Ct0861
ASV_32	Bacteria	Acidobacteriota	Vicinamibacteria	Vicinamibacterales	Vicinamibacteraceae	Unknown_ASV_32	0.0100036	Leaf	4MPS	Spray	Ct0861
ASV_13	Bacteria	Acidobacteriota	Vicinamibacteria	Vicinamibacterales	Vicinamibacteraceae	Unknown_ASV_13	0.00999594	Grain	4MPS	Spray	Ct0861
ASV_7751	Bacteria	Proteobacteria	Gammaproteobacteria	Enterobacterales	Enterobacteriaceae	Escherichia-Shigella	0.00999425	Leaf	1MPT	Spray	Control
ASV_41	Bacteria	Nitrospirota	Nitrospiria	Nitrospirales	Nitrospiraceae	Nitrospira	0.00998957	Grain	4MPS	Seed	Control
ASV_99	Bacteria	Planctomycetota	Planctomycetes	Pirellulales	Pirellulaceae	Pir4 lineage	0.00996607	Bulk soil	4MPS	Spray	Ct0861
ASV_231	Bacteria	Bacteroidota	Bacteroidia	Sphingobacteriales	Sphingobacteriaceae	Arcticibacter	0.00995957	Root	1MPT	Spray	Ct0861
ASV_585	Bacteria	Proteobacteria	Gammaproteobacteria	Burkholderiales	Alcaligenaceae	Achromobacter	0.00995316	Root	4MPS	Seed	Ct0861
ASV_66	Bacteria	Actinobacteriota	Actinobacteria	Micrococcales	Microbacteriaceae	Microbacterium	0.00995013	Root	1MPT	Spray	Ct0861
ASV_7	Bacteria	Firmicutes	Bacilli	Bacillales	Bacillaceae	Unknown_ASV_7	0.00994347	Leaf	4MPS	Seed	Ct0861
ASV_83	Bacteria	Actinobacteriota	Thermoleophilia	Solirubrobacterales	Solirubrobacteraceae	Solirubrobacter	0.00994232	Leaf	4MPS	Spray	Ct0861
ASV_28	Bacteria	Acidobacteriota	Blastocatellia	Blastocatellales	Blastocatellaceae	Stenotrophobacter	0.0098952	Grain	4MPS	Seed	Control
ASV_112	Bacteria	Planctomycetota	Planctomycetes	Gemmatales	Gemmataceae	Gemmata	0.00989286	Rhizosphere	1MPT	Spray	Ct0861
ASV_1177	Bacteria	Myxococcota	Polyangia	Haliangiales	Haliangiaceae	Haliangium	0.00986813	Root	4MPS	Spray	Ct0861
ASV_156	Bacteria	Proteobacteria	Alphaproteobacteria	Rhizobiales	Rhizobiaceae	Allorhizobium-Neorhizobium-Pararhizobium-Rhizobium	0.00985078	Root	1MPT	Spray	Control
ASV_127	Bacteria	Proteobacteria	Gammaproteobacteria	Steroidobacterales	Steroidobacteraceae	Steroidobacter	0.00984561	Bulk soil	4MPS	Spray	Control
ASV_232	Bacteria	Verrucomicrobiota	Verrucomicrobiae	Chthoniobacterales	Chthoniobacteraceae	Chthoniobacter	0.00984183	Rhizosphere	1MPT	Seed	Control
ASV_29	Bacteria	Proteobacteria	Gammaproteobacteria	Gammaproteobacteria Incertae Sedis	Unknown Family	Acidibacter	0.00982183	Leaf	1MPT	Spray	Ct0861
ASV_179	Bacteria	Actinobacteriota	Actinobacteria	Pseudonocardiales	Pseudonocardiaceae	Actinophytocola	0.00978473	Root	1MPT	Spray	Control
ASV_23	Bacteria	Firmicutes	Bacilli	Bacillales	Bacillaceae	Unknown_ASV_23	0.00978151	Rhizosphere	4MPS	Seed	Ct0861
ASV_131	Bacteria	Actinobacteriota	Actinobacteria	Streptomycetales	Streptomycetaceae	Streptomyces	0.00978048	Leaf	1MPT	Seed	Control
ASV_131	Bacteria	Actinobacteriota	Actinobacteria	Streptomycetales	Streptomycetaceae	Streptomyces	0.00977935	Leaf	1MPT	Spray	Ct0861
ASV_132	Bacteria	Actinobacteriota	Actinobacteria	Propionibacteriales	Nocardioidaceae	Nocardioides	0.00977854	Root	4MPS	Spray	Ct0861
ASV_593	Bacteria	Bacteroidota	Bacteroidia	Chitinophagales	Chitinophagaceae	Niastella	0.00977399	Root	4MPS	Spray	Control
ASV_112	Bacteria	Planctomycetota	Planctomycetes	Gemmatales	Gemmataceae	Gemmata	0.00976953	Rhizosphere	4MPS	Seed	Control
ASV_414	Bacteria	Proteobacteria	Alphaproteobacteria	Rhizobiales	Rhizobiaceae	Unknown_ASV_414	0.00976397	Leaf	1MPT	Seed	Ct0861
ASV_232	Bacteria	Verrucomicrobiota	Verrucomicrobiae	Chthoniobacterales	Chthoniobacteraceae	Chthoniobacter	0.00976001	Root	1MPT	Seed	Ct0861
ASV_5	Bacteria	Actinobacteriota	Actinobacteria	Micrococcales	Micrococcaceae	Pseudarthrobacter	0.00975529	Root	1MPT	Seed	Ct0861
ASV_10	Bacteria	Acidobacteriota	Vicinamibacteria	Vicinamibacterales	Vicinamibacteraceae	Unknown_ASV_10	0.00975016	Leaf	4MPS	Seed	Ct0861
ASV_419	Bacteria	Actinobacteriota	Actinobacteria	Streptosporangiales	Streptosporangiaceae	Nonomuraea	0.00974567	Root	4MPS	Spray	Control
ASV_127	Bacteria	Proteobacteria	Gammaproteobacteria	Steroidobacterales	Steroidobacteraceae	Steroidobacter	0.0097453	Leaf	4MPS	Spray	Control
ASV_83	Bacteria	Actinobacteriota	Thermoleophilia	Solirubrobacterales	Solirubrobacteraceae	Solirubrobacter	0.0097371	Rhizosphere	1MPT	Spray	Ct0861
ASV_9	Bacteria	Firmicutes	Bacilli	Bacillales	Bacillaceae	Unknown_ASV_9	0.00964155	Rhizosphere	4MPS	Seed	Control
ASV_125	Bacteria	Actinobacteriota	Thermoleophilia	Gaiellales	Gaiellaceae	Gaiella	0.00960686	Rhizosphere	4MPS	Spray	Control
ASV_83	Bacteria	Actinobacteriota	Thermoleophilia	Solirubrobacterales	Solirubrobacteraceae	Solirubrobacter	0.00959814	Rhizosphere	4MPS	Spray	Ct0861
ASV_212	Bacteria	Proteobacteria	Alphaproteobacteria	Rhizobiales	Rhizobiaceae	Neorhizobium	0.00957105	Root	4MPS	Spray	Control
ASV_1801	Bacteria	Proteobacteria	Gammaproteobacteria	Enterobacterales	Enterobacteriaceae	Unknown_ASV_1801	0.00954737	Root	1MPT	Seed	Control
ASV_439	Bacteria	Myxococcota	Polyangia	Polyangiales	BIrii41	Unknown_ASV_439	0.00953329	Root	4MPS	Spray	Control
ASV_149	Bacteria	Proteobacteria	Gammaproteobacteria	Pseudomonadales	Cellvibrionaceae	Cellvibrio	0.00951954	Root	1MPT	Seed	Ct0861
ASV_13	Bacteria	Acidobacteriota	Vicinamibacteria	Vicinamibacterales	Vicinamibacteraceae	Unknown_ASV_13	0.00951505	Grain	4MPS	Spray	Control
ASV_6	Bacteria	Firmicutes	Bacilli	Bacillales	Planococcaceae	Unknown_ASV_6	0.0095084	Bulk soil	4MPS	Seed	Ct0861
ASV_13	Bacteria	Acidobacteriota	Vicinamibacteria	Vicinamibacterales	Vicinamibacteraceae	Unknown_ASV_13	0.00950354	Grain	4MPS	Seed	Control
ASV_131	Bacteria	Actinobacteriota	Actinobacteria	Streptomycetales	Streptomycetaceae	Streptomyces	0.00949891	Bulk soil	4MPS	Seed	Ct0861
ASV_17	Bacteria	Actinobacteriota	Actinobacteria	Micrococcales	Micrococcaceae	Unknown_ASV_17	0.00949235	Bulk soil	1MPT	Seed	Ct0861
ASV_28	Bacteria	Acidobacteriota	Blastocatellia	Blastocatellales	Blastocatellaceae	Stenotrophobacter	0.00948954	Leaf	4MPS	Spray	Ct0861
ASV_13	Bacteria	Acidobacteriota	Vicinamibacteria	Vicinamibacterales	Vicinamibacteraceae	Unknown_ASV_13	0.00947388	Rhizosphere	1MPT	Seed	Ct0861
ASV_112	Bacteria	Planctomycetota	Planctomycetes	Gemmatales	Gemmataceae	Gemmata	0.00945491	Rhizosphere	1MPT	Seed	Ct0861
ASV_112	Bacteria	Planctomycetota	Planctomycetes	Gemmatales	Gemmataceae	Gemmata	0.0094393	Grain	4MPS	Spray	Ct0861
ASV_232	Bacteria	Verrucomicrobiota	Verrucomicrobiae	Chthoniobacterales	Chthoniobacteraceae	Chthoniobacter	0.00943325	Rhizosphere	1MPT	Spray	Control
ASV_154	Bacteria	Actinobacteriota	Actinobacteria	Pseudonocardiales	Pseudonocardiaceae	Lechevalieria	0.00942208	Leaf	1MPT	Seed	Control
ASV_17	Bacteria	Actinobacteriota	Actinobacteria	Micrococcales	Micrococcaceae	Unknown_ASV_17	0.00938709	Bulk soil	4MPS	Spray	Ct0861
ASV_37	Bacteria	Actinobacteriota	Actinobacteria	Propionibacteriales	Nocardioidaceae	Marmoricola	0.00938106	Leaf	4MPS	Spray	Ct0861
ASV_19	Bacteria	Proteobacteria	Gammaproteobacteria	Burkholderiales	Nitrosomonadaceae	MND1	0.00936003	Rhizosphere	1MPT	Seed	Ct0861
ASV_28	Bacteria	Acidobacteriota	Blastocatellia	Blastocatellales	Blastocatellaceae	Stenotrophobacter	0.00935095	Root	1MPT	Spray	Ct0861
ASV_169	Bacteria	Proteobacteria	Alphaproteobacteria	Rhizobiales	Devosiaceae	Unknown_ASV_169	0.00932834	Root	4MPS	Seed	Control
ASV_1177	Bacteria	Myxococcota	Polyangia	Haliangiales	Haliangiaceae	Haliangium	0.0093162	Root	4MPS	Spray	Control
ASV_3529	Bacteria	Proteobacteria	Gammaproteobacteria	Pseudomonadales	Pseudomonadaceae	Pseudomonas	0.00928708	Leaf	4MPS	Seed	Control
ASV_10	Bacteria	Acidobacteriota	Vicinamibacteria	Vicinamibacterales	Vicinamibacteraceae	Unknown_ASV_10	0.00926684	Rhizosphere	4MPS	Spray	Ct0861
ASV_17	Bacteria	Actinobacteriota	Actinobacteria	Micrococcales	Micrococcaceae	Unknown_ASV_17	0.00925411	Leaf	1MPT	Spray	Control
ASV_309	Bacteria	Myxococcota	Polyangia	Polyangiales	BIrii41	Unknown_ASV_309	0.00925048	Root	4MPS	Spray	Ct0861
ASV_14	Bacteria	Proteobacteria	Alphaproteobacteria	Sphingomonadales	Sphingomonadaceae	Sphingobium	0.00923562	Leaf	4MPS	Spray	Control
ASV_10	Bacteria	Acidobacteriota	Vicinamibacteria	Vicinamibacterales	Vicinamibacteraceae	Unknown_ASV_10	0.00923321	Bulk soil	4MPS	Seed	Ct0861
ASV_28	Bacteria	Acidobacteriota	Blastocatellia	Blastocatellales	Blastocatellaceae	Stenotrophobacter	0.00922499	Rhizosphere	1MPT	Spray	Control
ASV_43	Bacteria	Planctomycetota	Planctomycetes	Pirellulales	Pirellulaceae	Pirellula	0.00921552	Rhizosphere	1MPT	Spray	Control
ASV_131	Bacteria	Actinobacteriota	Actinobacteria	Streptomycetales	Streptomycetaceae	Streptomyces	0.00920675	Bulk soil	4MPS	Spray	Ct0861
ASV_9	Bacteria	Firmicutes	Bacilli	Bacillales	Bacillaceae	Unknown_ASV_9	0.0091924	Leaf	4MPS	Spray	Ct0861
ASV_232	Bacteria	Verrucomicrobiota	Verrucomicrobiae	Chthoniobacterales	Chthoniobacteraceae	Chthoniobacter	0.00916111	Bulk soil	1MPT	Seed	Ct0861
ASV_350	Bacteria	Planctomycetota	Planctomycetes	Planctomycetales	Rubinisphaeraceae	SH-PL14	0.0091609	Root	4MPS	Spray	Ct0861
ASV_232	Bacteria	Verrucomicrobiota	Verrucomicrobiae	Chthoniobacterales	Chthoniobacteraceae	Chthoniobacter	0.00914574	Bulk soil	1MPT	Spray	Control
ASV_94	Bacteria	Bacteroidota	Bacteroidia	Cytophagales	Microscillaceae	Unknown_ASV_94	0.00911854	Root	1MPT	Seed	Control
ASV_28	Bacteria	Acidobacteriota	Blastocatellia	Blastocatellales	Blastocatellaceae	Stenotrophobacter	0.00910313	Leaf	4MPS	Seed	Control
ASV_2359	Bacteria	Bacteroidota	Bacteroidia	Cytophagales	Microscillaceae	Unknown_ASV_2359	0.00909961	Root	4MPS	Spray	Ct0861
ASV_19	Bacteria	Proteobacteria	Gammaproteobacteria	Burkholderiales	Nitrosomonadaceae	MND1	0.00906407	Bulk soil	1MPT	Seed	Control
ASV_24	Bacteria	Firmicutes	Bacilli	Bacillales	Bacillaceae	Fictibacillus	0.00906407	Bulk soil	1MPT	Seed	Control
ASV_444	Bacteria	Proteobacteria	Alphaproteobacteria	Rhizobiales	Rhodomicrobiaceae	Rhodomicrobium	0.00904538	Root	4MPS	Seed	Control
ASV_19	Bacteria	Proteobacteria	Gammaproteobacteria	Burkholderiales	Nitrosomonadaceae	MND1	0.00901496	Rhizosphere	1MPT	Spray	Ct0861
ASV_70	Bacteria	Proteobacteria	Gammaproteobacteria	Burkholderiales	Nitrosomonadaceae	Ellin6067	0.00901414	Rhizosphere	4MPS	Spray	Control
ASV_127	Bacteria	Proteobacteria	Gammaproteobacteria	Steroidobacterales	Steroidobacteraceae	Steroidobacter	0.00901021	Bulk soil	4MPS	Seed	Ct0861
ASV_70	Bacteria	Proteobacteria	Gammaproteobacteria	Burkholderiales	Nitrosomonadaceae	Ellin6067	0.00900636	Rhizosphere	4MPS	Seed	Control
ASV_250	Bacteria	Proteobacteria	Alphaproteobacteria	Sphingomonadales	Sphingomonadaceae	Ellin6055	0.00900023	Bulk soil	1MPT	Seed	Ct0861
ASV_672	Bacteria	Proteobacteria	Gammaproteobacteria	Xanthomonadales	Xanthomonadaceae	Pseudoxanthomonas	0.00894521	Root	1MPT	Spray	Ct0861
ASV_127	Bacteria	Proteobacteria	Gammaproteobacteria	Steroidobacterales	Steroidobacteraceae	Steroidobacter	0.00893577	Root	1MPT	Spray	Ct0861
ASV_87	Bacteria	Proteobacteria	Gammaproteobacteria	Enterobacterales	Enterobacteriaceae	Unknown_ASV_87	0.00892983	Grain	4MPS	Spray	Ct0861
ASV_1013	Bacteria	Actinobacteriota	Actinobacteria	Micromonosporales	Micromonosporaceae	Actinoplanes	0.00892516	Root	4MPS	Spray	Ct0861
ASV_43	Bacteria	Planctomycetota	Planctomycetes	Pirellulales	Pirellulaceae	Pirellula	0.00890619	Leaf	1MPT	Spray	Ct0861
ASV_37	Bacteria	Actinobacteriota	Actinobacteria	Propionibacteriales	Nocardioidaceae	Marmoricola	0.00890031	Leaf	4MPS	Seed	Control
ASV_124	Bacteria	Proteobacteria	Alphaproteobacteria	Sphingomonadales	Sphingomonadaceae	Altererythrobacter	0.00889697	Rhizosphere	1MPT	Spray	Ct0861
ASV_99	Bacteria	Planctomycetota	Planctomycetes	Pirellulales	Pirellulaceae	Pir4 lineage	0.00889228	Bulk soil	4MPS	Seed	Control
ASV_29	Bacteria	Proteobacteria	Gammaproteobacteria	Gammaproteobacteria Incertae Sedis	Unknown Family	Acidibacter	0.00887838	Rhizosphere	4MPS	Seed	Control
ASV_14	Bacteria	Proteobacteria	Alphaproteobacteria	Sphingomonadales	Sphingomonadaceae	Sphingobium	0.00887168	Leaf	4MPS	Spray	Ct0861
ASV_7	Bacteria	Firmicutes	Bacilli	Bacillales	Bacillaceae	Unknown_ASV_7	0.00887168	Leaf	4MPS	Spray	Ct0861
ASV_17	Bacteria	Actinobacteriota	Actinobacteria	Micrococcales	Micrococcaceae	Unknown_ASV_17	0.00885742	Bulk soil	1MPT	Spray	Control
ASV_6	Bacteria	Firmicutes	Bacilli	Bacillales	Planococcaceae	Unknown_ASV_6	0.0088556	Bulk soil	1MPT	Seed	Control
ASV_213	Bacteria	Actinobacteriota	Actinobacteria	Micrococcales	Micrococcaceae	Unknown_ASV_213	0.00884977	Rhizosphere	1MPT	Spray	Ct0861
ASV_99	Bacteria	Planctomycetota	Planctomycetes	Pirellulales	Pirellulaceae	Pir4 lineage	0.00884739	Grain	4MPS	Seed	Ct0861
ASV_6	Bacteria	Firmicutes	Bacilli	Bacillales	Planococcaceae	Unknown_ASV_6	0.00884505	Rhizosphere	1MPT	Spray	Ct0861
ASV_41	Bacteria	Nitrospirota	Nitrospiria	Nitrospirales	Nitrospiraceae	Nitrospira	0.00883795	Grain	4MPS	Seed	Ct0861
ASV_112	Bacteria	Planctomycetota	Planctomycetes	Gemmatales	Gemmataceae	Gemmata	0.00882876	Grain	4MPS	Seed	Control
ASV_29	Bacteria	Proteobacteria	Gammaproteobacteria	Gammaproteobacteria Incertae Sedis	Unknown Family	Acidibacter	0.00882665	Grain	4MPS	Spray	Control
ASV_127	Bacteria	Proteobacteria	Gammaproteobacteria	Steroidobacterales	Steroidobacteraceae	Steroidobacter	0.00882078	Rhizosphere	1MPT	Seed	Control
ASV_99	Bacteria	Planctomycetota	Planctomycetes	Pirellulales	Pirellulaceae	Pir4 lineage	0.00881488	Bulk soil	1MPT	Spray	Control
ASV_49	Bacteria	Acidobacteriota	Vicinamibacteria	Vicinamibacterales	Vicinamibacteraceae	Unknown_ASV_49	0.00880617	Leaf	4MPS	Spray	Control
ASV_197	Bacteria	Proteobacteria	Alphaproteobacteria	Dongiales	Dongiaceae	Dongia	0.00879183	Leaf	4MPS	Seed	Control
ASV_276	Bacteria	Actinobacteriota	Actinobacteria	Pseudonocardiales	Pseudonocardiaceae	Pseudonocardia	0.00878128	Root	4MPS	Seed	Control
ASV_125	Bacteria	Actinobacteriota	Thermoleophilia	Gaiellales	Gaiellaceae	Gaiella	0.00877309	Bulk soil	1MPT	Seed	Ct0861
ASV_64	Bacteria	Acidobacteriota	Blastocatellia	Blastocatellales	Blastocatellaceae	Unknown_ASV_64	0.00876982	Root	1MPT	Seed	Control
ASV_439	Bacteria	Myxococcota	Polyangia	Polyangiales	BIrii41	Unknown_ASV_439	0.008742	Root	4MPS	Seed	Ct0861
ASV_83	Bacteria	Actinobacteriota	Thermoleophilia	Solirubrobacterales	Solirubrobacteraceae	Solirubrobacter	0.0087247	Grain	4MPS	Seed	Ct0861
ASV_83	Bacteria	Actinobacteriota	Thermoleophilia	Solirubrobacterales	Solirubrobacteraceae	Solirubrobacter	0.0087227	Root	1MPT	Seed	Control
ASV_14	Bacteria	Proteobacteria	Alphaproteobacteria	Sphingomonadales	Sphingomonadaceae	Sphingobium	0.00869934	Grain	4MPS	Spray	Control
ASV_41	Bacteria	Nitrospirota	Nitrospiria	Nitrospirales	Nitrospiraceae	Nitrospira	0.00868944	Rhizosphere	4MPS	Spray	Ct0861
ASV_6	Bacteria	Firmicutes	Bacilli	Bacillales	Planococcaceae	Unknown_ASV_6	0.00868318	Bulk soil	1MPT	Seed	Ct0861
ASV_13	Bacteria	Acidobacteriota	Vicinamibacteria	Vicinamibacterales	Vicinamibacteraceae	Unknown_ASV_13	0.00867021	Leaf	1MPT	Spray	Ct0861
ASV_83	Bacteria	Actinobacteriota	Thermoleophilia	Solirubrobacterales	Solirubrobacteraceae	Solirubrobacter	0.00866832	Grain	4MPS	Seed	Control
ASV_3529	Bacteria	Proteobacteria	Gammaproteobacteria	Pseudomonadales	Pseudomonadaceae	Pseudomonas	0.00863005	Rhizosphere	4MPS	Spray	Control
ASV_232	Bacteria	Verrucomicrobiota	Verrucomicrobiae	Chthoniobacterales	Chthoniobacteraceae	Chthoniobacter	0.00862089	Grain	4MPS	Seed	Ct0861
ASV_27	Bacteria	Proteobacteria	Alphaproteobacteria	Rhizobiales	Rhizobiaceae	Ensifer	0.00860806	Rhizosphere	1MPT	Seed	Control
ASV_71	Bacteria	Proteobacteria	Alphaproteobacteria	Rhizobiales	Rhizobiaceae	Unknown_ASV_71	0.00857654	Rhizosphere	1MPT	Spray	Control
ASV_17	Bacteria	Actinobacteriota	Actinobacteria	Micrococcales	Micrococcaceae	Unknown_ASV_17	0.00857147	Leaf	4MPS	Seed	Ct0861
ASV_961	Bacteria	Actinobacteriota	Actinobacteria	Micromonosporales	Micromonosporaceae	Phytohabitans	0.00856763	Root	4MPS	Seed	Ct0861
ASV_37	Bacteria	Actinobacteriota	Actinobacteria	Propionibacteriales	Nocardioidaceae	Marmoricola	0.00856548	Leaf	4MPS	Spray	Control
ASV_83	Bacteria	Actinobacteriota	Thermoleophilia	Solirubrobacterales	Solirubrobacteraceae	Solirubrobacter	0.00856382	Leaf	1MPT	Seed	Control
ASV_13	Bacteria	Acidobacteriota	Vicinamibacteria	Vicinamibacterales	Vicinamibacteraceae	Unknown_ASV_13	0.00856243	Bulk soil	1MPT	Spray	Ct0861
ASV_41	Bacteria	Nitrospirota	Nitrospiria	Nitrospirales	Nitrospiraceae	Nitrospira	0.00856243	Bulk soil	1MPT	Spray	Ct0861
ASV_3529	Bacteria	Proteobacteria	Gammaproteobacteria	Pseudomonadales	Pseudomonadaceae	Pseudomonas	0.00856076	Leaf	4MPS	Spray	Control
ASV_154	Bacteria	Actinobacteriota	Actinobacteria	Pseudonocardiales	Pseudonocardiaceae	Lechevalieria	0.00854749	Leaf	1MPT	Spray	Ct0861
ASV_132	Bacteria	Actinobacteriota	Actinobacteria	Propionibacteriales	Nocardioidaceae	Nocardioides	0.00854575	Rhizosphere	4MPS	Seed	Ct0861
ASV_29	Bacteria	Proteobacteria	Gammaproteobacteria	Gammaproteobacteria Incertae Sedis	Unknown Family	Acidibacter	0.0085454	Grain	4MPS	Seed	Ct0861
ASV_426	Bacteria	Bacteroidota	Bacteroidia	Cytophagales	Microscillaceae	Ohtaekwangia	0.00853464	Root	4MPS	Seed	Ct0861
ASV_672	Bacteria	Proteobacteria	Gammaproteobacteria	Xanthomonadales	Xanthomonadaceae	Pseudoxanthomonas	0.00851525	Root	1MPT	Seed	Ct0861
ASV_99	Bacteria	Planctomycetota	Planctomycetes	Pirellulales	Pirellulaceae	Pir4 lineage	0.00851084	Rhizosphere	1MPT	Seed	Ct0861
ASV_17	Bacteria	Actinobacteriota	Actinobacteria	Micrococcales	Micrococcaceae	Unknown_ASV_17	0.00847582	Leaf	4MPS	Spray	Control
ASV_7	Bacteria	Firmicutes	Bacilli	Bacillales	Bacillaceae	Unknown_ASV_7	0.00846931	Bulk soil	4MPS	Seed	Ct0861
ASV_10	Bacteria	Acidobacteriota	Vicinamibacteria	Vicinamibacterales	Vicinamibacteraceae	Unknown_ASV_10	0.00846797	Bulk soil	1MPT	Spray	Ct0861
ASV_5685	Bacteria	Proteobacteria	Alphaproteobacteria	Rhizobiales	Rhizobiaceae	Aureimonas	0.00845267	Leaf	1MPT	Seed	Ct0861
ASV_28	Bacteria	Acidobacteriota	Blastocatellia	Blastocatellales	Blastocatellaceae	Stenotrophobacter	0.00844622	Bulk soil	1MPT	Spray	Control
ASV_1013	Bacteria	Actinobacteriota	Actinobacteria	Micromonosporales	Micromonosporaceae	Actinoplanes	0.00843701	Root	4MPS	Seed	Control
ASV_309	Bacteria	Myxococcota	Polyangia	Polyangiales	BIrii41	Unknown_ASV_309	0.00842154	Root	4MPS	Seed	Ct0861
ASV_125	Bacteria	Actinobacteriota	Thermoleophilia	Gaiellales	Gaiellaceae	Gaiella	0.00841082	Rhizosphere	1MPT	Spray	Ct0861
ASV_99	Bacteria	Planctomycetota	Planctomycetes	Pirellulales	Pirellulaceae	Pir4 lineage	0.00840947	Leaf	4MPS	Spray	Ct0861
ASV_5573	Bacteria	Proteobacteria	Gammaproteobacteria	Pseudomonadales	Halomonadaceae	Carnimonas	0.0084015	Grain	4MPS	Spray	Ct0861
ASV_28	Bacteria	Acidobacteriota	Blastocatellia	Blastocatellales	Blastocatellaceae	Stenotrophobacter	0.00839758	Grain	4MPS	Spray	Control
ASV_29	Bacteria	Proteobacteria	Gammaproteobacteria	Gammaproteobacteria Incertae Sedis	Unknown Family	Acidibacter	0.00839296	Rhizosphere	4MPS	Spray	Control
ASV_27	Bacteria	Proteobacteria	Alphaproteobacteria	Rhizobiales	Rhizobiaceae	Ensifer	0.0083834	Root	1MPT	Seed	Control
ASV_143	Bacteria	Proteobacteria	Gammaproteobacteria	Burkholderiales	Nitrosomonadaceae	Nitrosospira	0.00838085	Bulk soil	4MPS	Spray	Control
ASV_10	Bacteria	Acidobacteriota	Vicinamibacteria	Vicinamibacterales	Vicinamibacteraceae	Unknown_ASV_10	0.0083799	Leaf	1MPT	Seed	Control
ASV_1013	Bacteria	Actinobacteriota	Actinobacteria	Micromonosporales	Micromonosporaceae	Actinoplanes	0.00835815	Root	4MPS	Spray	Control
ASV_27	Bacteria	Proteobacteria	Alphaproteobacteria	Rhizobiales	Rhizobiaceae	Ensifer	0.00834017	Grain	4MPS	Spray	Ct0861
ASV_99	Bacteria	Planctomycetota	Planctomycetes	Pirellulales	Pirellulaceae	Pir4 lineage	0.00832952	Leaf	4MPS	Spray	Control
ASV_372	Bacteria	Bacteroidota	Bacteroidia	Cytophagales	Hymenobacteraceae	Pontibacter	0.00832018	Bulk soil	1MPT	Seed	Control
ASV_426	Bacteria	Bacteroidota	Bacteroidia	Cytophagales	Microscillaceae	Ohtaekwangia	0.00831148	Rhizosphere	1MPT	Spray	Control
ASV_169	Bacteria	Proteobacteria	Alphaproteobacteria	Rhizobiales	Devosiaceae	Unknown_ASV_169	0.00829809	Root	4MPS	Spray	Ct0861
ASV_29	Bacteria	Proteobacteria	Gammaproteobacteria	Gammaproteobacteria Incertae Sedis	Unknown Family	Acidibacter	0.00828079	Bulk soil	1MPT	Spray	Control
ASV_3529	Bacteria	Proteobacteria	Gammaproteobacteria	Pseudomonadales	Pseudomonadaceae	Pseudomonas	0.00827362	Rhizosphere	1MPT	Spray	Control
ASV_585	Bacteria	Proteobacteria	Gammaproteobacteria	Burkholderiales	Alcaligenaceae	Achromobacter	0.00827195	Root	4MPS	Seed	Control
ASV_149	Bacteria	Proteobacteria	Gammaproteobacteria	Pseudomonadales	Cellvibrionaceae	Cellvibrio	0.00826559	Root	1MPT	Spray	Control
ASV_156	Bacteria	Proteobacteria	Alphaproteobacteria	Rhizobiales	Rhizobiaceae	Allorhizobium-Neorhizobium-Pararhizobium-Rhizobium	0.00822202	Rhizosphere	1MPT	Spray	Ct0861
ASV_66	Bacteria	Actinobacteriota	Actinobacteria	Micrococcales	Microbacteriaceae	Microbacterium	0.0082137	Root	1MPT	Spray	Control
ASV_29	Bacteria	Proteobacteria	Gammaproteobacteria	Gammaproteobacteria Incertae Sedis	Unknown Family	Acidibacter	0.00818229	Grain	4MPS	Seed	Control
ASV_112	Bacteria	Planctomycetota	Planctomycetes	Gemmatales	Gemmataceae	Gemmata	0.00817597	Grain	4MPS	Spray	Control
ASV_124	Bacteria	Proteobacteria	Alphaproteobacteria	Sphingomonadales	Sphingomonadaceae	Altererythrobacter	0.00817577	Root	1MPT	Seed	Ct0861
ASV_127	Bacteria	Proteobacteria	Gammaproteobacteria	Steroidobacterales	Steroidobacteraceae	Steroidobacter	0.00817218	Bulk soil	4MPS	Spray	Ct0861
ASV_112	Bacteria	Planctomycetota	Planctomycetes	Gemmatales	Gemmataceae	Gemmata	0.00816465	Root	4MPS	Spray	Control
ASV_31	Bacteria	Firmicutes	Bacilli	Bacillales	Bacillaceae	Unknown_ASV_31	0.00815155	Bulk soil	1MPT	Spray	Ct0861
ASV_23	Bacteria	Firmicutes	Bacilli	Bacillales	Bacillaceae	Unknown_ASV_23	0.00814165	Rhizosphere	4MPS	Spray	Control
ASV_23	Bacteria	Firmicutes	Bacilli	Bacillales	Bacillaceae	Unknown_ASV_23	0.00813687	Leaf	1MPT	Spray	Ct0861
ASV_87	Bacteria	Proteobacteria	Gammaproteobacteria	Enterobacterales	Enterobacteriaceae	Unknown_ASV_87	0.00813687	Leaf	1MPT	Spray	Ct0861
ASV_929	Bacteria	Proteobacteria	Gammaproteobacteria	Burkholderiales	Oxalobacteraceae	Massilia	0.00813162	Rhizosphere	1MPT	Spray	Control
ASV_205	Bacteria	Proteobacteria	Alphaproteobacteria	Rhizobiales	Rhizobiaceae	Unknown_ASV_205	0.00813046	Root	4MPS	Seed	Control
ASV_27	Bacteria	Proteobacteria	Alphaproteobacteria	Rhizobiales	Rhizobiaceae	Ensifer	0.00810285	Rhizosphere	1MPT	Seed	Ct0861
ASV_41	Bacteria	Nitrospirota	Nitrospiria	Nitrospirales	Nitrospiraceae	Nitrospira	0.00808949	Rhizosphere	4MPS	Spray	Control
ASV_7	Bacteria	Firmicutes	Bacilli	Bacillales	Bacillaceae	Unknown_ASV_7	0.00808884	Leaf	4MPS	Spray	Control
ASV_132	Bacteria	Actinobacteriota	Actinobacteria	Propionibacteriales	Nocardioidaceae	Nocardioides	0.00807552	Leaf	1MPT	Spray	Ct0861
ASV_13	Bacteria	Acidobacteriota	Vicinamibacteria	Vicinamibacterales	Vicinamibacteraceae	Unknown_ASV_13	0.00802927	Leaf	4MPS	Seed	Ct0861
ASV_672	Bacteria	Proteobacteria	Gammaproteobacteria	Xanthomonadales	Xanthomonadaceae	Pseudoxanthomonas	0.00801112	Root	1MPT	Seed	Control
ASV_32	Bacteria	Acidobacteriota	Vicinamibacteria	Vicinamibacterales	Vicinamibacteraceae	Unknown_ASV_32	0.00800011	Leaf	1MPT	Spray	Control
ASV_7751	Bacteria	Proteobacteria	Gammaproteobacteria	Enterobacterales	Enterobacteriaceae	Escherichia-Shigella	0.00798584	Leaf	1MPT	Spray	Ct0861
ASV_23	Bacteria	Firmicutes	Bacilli	Bacillales	Bacillaceae	Unknown_ASV_23	0.00798248	Rhizosphere	4MPS	Seed	Control
ASV_132	Bacteria	Actinobacteriota	Actinobacteria	Propionibacteriales	Nocardioidaceae	Nocardioides	0.00797012	Root	4MPS	Seed	Control
ASV_37	Bacteria	Actinobacteriota	Actinobacteria	Propionibacteriales	Nocardioidaceae	Marmoricola	0.00795579	Grain	4MPS	Seed	Control
ASV_42	Bacteria	Acidobacteriota	Blastocatellia	Blastocatellales	Blastocatellaceae	Unknown_ASV_42	0.00795446	Bulk soil	1MPT	Seed	Ct0861
ASV_66	Bacteria	Actinobacteriota	Actinobacteria	Micrococcales	Microbacteriaceae	Microbacterium	0.00794154	Rhizosphere	1MPT	Seed	Control
ASV_17	Bacteria	Actinobacteriota	Actinobacteria	Micrococcales	Micrococcaceae	Unknown_ASV_17	0.00793681	Rhizosphere	1MPT	Seed	Ct0861
ASV_87	Bacteria	Proteobacteria	Gammaproteobacteria	Enterobacterales	Enterobacteriaceae	Unknown_ASV_87	0.00792726	Grain	4MPS	Seed	Ct0861
ASV_14	Bacteria	Proteobacteria	Alphaproteobacteria	Sphingomonadales	Sphingomonadaceae	Sphingobium	0.00792505	Grain	4MPS	Spray	Ct0861
ASV_127	Bacteria	Proteobacteria	Gammaproteobacteria	Steroidobacterales	Steroidobacteraceae	Steroidobacter	0.00792468	Leaf	1MPT	Spray	Control
ASV_41	Bacteria	Nitrospirota	Nitrospiria	Nitrospirales	Nitrospiraceae	Nitrospira	0.00792086	Rhizosphere	4MPS	Seed	Control
ASV_593	Bacteria	Bacteroidota	Bacteroidia	Chitinophagales	Chitinophagaceae	Niastella	0.0078976	Root	1MPT	Spray	Control
ASV_7	Bacteria	Firmicutes	Bacilli	Bacillales	Bacillaceae	Unknown_ASV_7	0.00789023	Rhizosphere	1MPT	Spray	Control
ASV_131	Bacteria	Actinobacteriota	Actinobacteria	Streptomycetales	Streptomycetaceae	Streptomyces	0.0078606	Bulk soil	4MPS	Seed	Control
ASV_1553	Bacteria	Proteobacteria	Gammaproteobacteria	Burkholderiales	Comamonadaceae	Unknown_ASV_1553	0.00786008	Root	1MPT	Spray	Ct0861
ASV_28	Bacteria	Acidobacteriota	Blastocatellia	Blastocatellales	Blastocatellaceae	Stenotrophobacter	0.00785043	Root	1MPT	Spray	Control
ASV_760	Bacteria	Proteobacteria	Gammaproteobacteria	Pseudomonadales	Cellvibrionaceae	Unknown_ASV_760	0.0078475	Root	4MPS	Seed	Control
ASV_33	Bacteria	Chloroflexi	Chloroflexia	Thermomicrobiales	JG30-KF-CM45	Unknown_ASV_33	0.00784726	Grain	4MPS	Seed	Control
ASV_29	Bacteria	Proteobacteria	Gammaproteobacteria	Gammaproteobacteria Incertae Sedis	Unknown Family	Acidibacter	0.007847	Rhizosphere	4MPS	Spray	Ct0861
ASV_125	Bacteria	Actinobacteriota	Thermoleophilia	Gaiellales	Gaiellaceae	Gaiella	0.00784637	Bulk soil	1MPT	Seed	Control
ASV_125	Bacteria	Actinobacteriota	Thermoleophilia	Gaiellales	Gaiellaceae	Gaiella	0.00783399	Leaf	4MPS	Spray	Control
ASV_23	Bacteria	Firmicutes	Bacilli	Bacillales	Bacillaceae	Unknown_ASV_23	0.00783311	Grain	4MPS	Seed	Control
ASV_444	Bacteria	Proteobacteria	Alphaproteobacteria	Rhizobiales	Rhodomicrobiaceae	Rhodomicrobium	0.00783246	Root	4MPS	Seed	Ct0861
ASV_32	Bacteria	Acidobacteriota	Vicinamibacteria	Vicinamibacterales	Vicinamibacteraceae	Unknown_ASV_32	0.00782839	Grain	4MPS	Seed	Control
ASV_97	Bacteria	Actinobacteriota	Actinobacteria	Micrococcales	Micrococcaceae	Paenarthrobacter	0.00782212	Root	1MPT	Spray	Control
ASV_32	Bacteria	Acidobacteriota	Vicinamibacteria	Vicinamibacterales	Vicinamibacteraceae	Unknown_ASV_32	0.00779986	Grain	4MPS	Seed	Ct0861
ASV_31	Bacteria	Firmicutes	Bacilli	Bacillales	Bacillaceae	Unknown_ASV_31	0.00779899	Bulk soil	1MPT	Seed	Control
ASV_71	Bacteria	Proteobacteria	Alphaproteobacteria	Rhizobiales	Rhizobiaceae	Unknown_ASV_71	0.00779563	Root	4MPS	Seed	Control
ASV_3529	Bacteria	Proteobacteria	Gammaproteobacteria	Pseudomonadales	Pseudomonadaceae	Pseudomonas	0.00779479	Rhizosphere	4MPS	Seed	Ct0861
ASV_23	Bacteria	Firmicutes	Bacilli	Bacillales	Bacillaceae	Unknown_ASV_23	0.00778353	Grain	4MPS	Spray	Ct0861
ASV_32	Bacteria	Acidobacteriota	Vicinamibacteria	Vicinamibacterales	Vicinamibacteraceae	Unknown_ASV_32	0.00777353	Bulk soil	4MPS	Spray	Ct0861
ASV_99	Bacteria	Planctomycetota	Planctomycetes	Pirellulales	Pirellulaceae	Pir4 lineage	0.00776705	Grain	4MPS	Seed	Control
ASV_19	Bacteria	Proteobacteria	Gammaproteobacteria	Burkholderiales	Nitrosomonadaceae	MND1	0.00776557	Root	1MPT	Seed	Ct0861
ASV_372	Bacteria	Bacteroidota	Bacteroidia	Cytophagales	Hymenobacteraceae	Pontibacter	0.00775572	Bulk soil	1MPT	Seed	Ct0861
ASV_49	Bacteria	Acidobacteriota	Vicinamibacteria	Vicinamibacterales	Vicinamibacteraceae	Unknown_ASV_49	0.00775388	Leaf	4MPS	Spray	Ct0861
ASV_250	Bacteria	Proteobacteria	Alphaproteobacteria	Sphingomonadales	Sphingomonadaceae	Ellin6055	0.00774687	Bulk soil	1MPT	Seed	Control
ASV_156	Bacteria	Proteobacteria	Alphaproteobacteria	Rhizobiales	Rhizobiaceae	Allorhizobium-Neorhizobium-Pararhizobium-Rhizobium	0.00773742	Root	1MPT	Spray	Ct0861
ASV_232	Bacteria	Verrucomicrobiota	Verrucomicrobiae	Chthoniobacterales	Chthoniobacteraceae	Chthoniobacter	0.00772868	Rhizosphere	4MPS	Spray	Ct0861
ASV_1177	Bacteria	Myxococcota	Polyangia	Haliangiales	Haliangiaceae	Haliangium	0.00771963	Rhizosphere	4MPS	Spray	Control
ASV_99	Bacteria	Planctomycetota	Planctomycetes	Pirellulales	Pirellulaceae	Pir4 lineage	0.00771345	Root	4MPS	Spray	Ct0861
ASV_125	Bacteria	Actinobacteriota	Thermoleophilia	Gaiellales	Gaiellaceae	Gaiella	0.00771143	Leaf	4MPS	Spray	Ct0861
ASV_64	Bacteria	Acidobacteriota	Blastocatellia	Blastocatellales	Blastocatellaceae	Unknown_ASV_64	0.00769946	Root	1MPT	Spray	Control
ASV_14	Bacteria	Proteobacteria	Alphaproteobacteria	Sphingomonadales	Sphingomonadaceae	Sphingobium	0.00769012	Rhizosphere	1MPT	Seed	Ct0861
ASV_49	Bacteria	Acidobacteriota	Vicinamibacteria	Vicinamibacterales	Vicinamibacteraceae	Unknown_ASV_49	0.00768342	Leaf	4MPS	Seed	Control
ASV_99	Bacteria	Planctomycetota	Planctomycetes	Pirellulales	Pirellulaceae	Pir4 lineage	0.00767975	Grain	4MPS	Spray	Ct0861
ASV_28	Bacteria	Acidobacteriota	Blastocatellia	Blastocatellales	Blastocatellaceae	Stenotrophobacter	0.00767188	Rhizosphere	4MPS	Spray	Ct0861
ASV_94	Bacteria	Bacteroidota	Bacteroidia	Cytophagales	Microscillaceae	Unknown_ASV_94	0.00766665	Root	1MPT	Spray	Ct0861
ASV_66	Bacteria	Actinobacteriota	Actinobacteria	Micrococcales	Microbacteriaceae	Microbacterium	0.00766018	Leaf	1MPT	Spray	Ct0861
ASV_9	Bacteria	Firmicutes	Bacilli	Bacillales	Bacillaceae	Unknown_ASV_9	0.00764424	Leaf	1MPT	Seed	Control
ASV_9	Bacteria	Firmicutes	Bacilli	Bacillales	Bacillaceae	Unknown_ASV_9	0.00764298	Root	1MPT	Seed	Ct0861
ASV_29	Bacteria	Proteobacteria	Gammaproteobacteria	Gammaproteobacteria Incertae Sedis	Unknown Family	Acidibacter	0.00763204	Bulk soil	1MPT	Spray	Ct0861
ASV_1276	Bacteria	Bacteroidota	Bacteroidia	Chitinophagales	Chitinophagaceae	Chitinophaga	0.00761248	Root	4MPS	Spray	Control
ASV_419	Bacteria	Actinobacteriota	Actinobacteria	Streptosporangiales	Streptosporangiaceae	Nonomuraea	0.00760973	Root	4MPS	Spray	Ct0861
ASV_17	Bacteria	Actinobacteriota	Actinobacteria	Micrococcales	Micrococcaceae	Unknown_ASV_17	0.00760189	Grain	4MPS	Seed	Control
ASV_197	Bacteria	Proteobacteria	Alphaproteobacteria	Dongiales	Dongiaceae	Dongia	0.00759803	Leaf	4MPS	Spray	Control
ASV_481	Bacteria	Proteobacteria	Gammaproteobacteria	Burkholderiales	Comamonadaceae	[Polyangium] brachysporum group	0.00759095	Root	1MPT	Spray	Control
ASV_14	Bacteria	Proteobacteria	Alphaproteobacteria	Sphingomonadales	Sphingomonadaceae	Sphingobium	0.00757615	Rhizosphere	4MPS	Seed	Ct0861
ASV_7	Bacteria	Firmicutes	Bacilli	Bacillales	Bacillaceae	Unknown_ASV_7	0.00757111	Leaf	1MPT	Spray	Control
ASV_237	Bacteria	Actinobacteriota	Actinobacteria	Micrococcales	Promicromonosporaceae	Promicromonospora	0.00756736	Root	1MPT	Spray	Control
ASV_124	Bacteria	Proteobacteria	Alphaproteobacteria	Sphingomonadales	Sphingomonadaceae	Altererythrobacter	0.00755578	Leaf	4MPS	Spray	Ct0861
ASV_41	Bacteria	Nitrospirota	Nitrospiria	Nitrospirales	Nitrospiraceae	Nitrospira	0.00754754	Leaf	1MPT	Spray	Control
ASV_75	Bacteria	Acidobacteriota	Vicinamibacteria	Vicinamibacterales	Vicinamibacteraceae	Unknown_ASV_75	0.0075469	Leaf	1MPT	Spray	Ct0861
ASV_10	Bacteria	Acidobacteriota	Vicinamibacteria	Vicinamibacterales	Vicinamibacteraceae	Unknown_ASV_10	0.00753873	Bulk soil	1MPT	Spray	Control
ASV_426	Bacteria	Bacteroidota	Bacteroidia	Cytophagales	Microscillaceae	Ohtaekwangia	0.00752281	Root	4MPS	Spray	Control
ASV_17	Bacteria	Actinobacteriota	Actinobacteria	Micrococcales	Micrococcaceae	Unknown_ASV_17	0.00751936	Grain	4MPS	Spray	Ct0861
ASV_6192	Bacteria	Verrucomicrobiota	Verrucomicrobiae	Chthoniobacterales	Chthoniobacteraceae	Candidatus Udaeobacter	0.0075116	Root	1MPT	Seed	Control
ASV_66	Bacteria	Actinobacteriota	Actinobacteria	Micrococcales	Microbacteriaceae	Microbacterium	0.00750684	Rhizosphere	1MPT	Spray	Control
ASV_156	Bacteria	Proteobacteria	Alphaproteobacteria	Rhizobiales	Rhizobiaceae	Allorhizobium-Neorhizobium-Pararhizobium-Rhizobium	0.00748317	Rhizosphere	1MPT	Spray	Control
ASV_563	Bacteria	Proteobacteria	Gammaproteobacteria	Xanthomonadales	Xanthomonadaceae	Luteimonas	0.00747371	Rhizosphere	1MPT	Spray	Control
ASV_28	Bacteria	Acidobacteriota	Blastocatellia	Blastocatellales	Blastocatellaceae	Stenotrophobacter	0.00747159	Rhizosphere	4MPS	Seed	Ct0861
ASV_53	Bacteria	Proteobacteria	Alphaproteobacteria	Azospirillales	Azospirillaceae	Skermanella	0.00746784	Bulk soil	1MPT	Spray	Control
ASV_33	Bacteria	Chloroflexi	Chloroflexia	Thermomicrobiales	JG30-KF-CM45	Unknown_ASV_33	0.00740892	Rhizosphere	4MPS	Seed	Control
ASV_1200	Bacteria	Proteobacteria	Alphaproteobacteria	Rhizobiales	Rhizobiaceae	Phyllobacterium	0.00740531	Leaf	1MPT	Spray	Ct0861
ASV_71	Bacteria	Proteobacteria	Alphaproteobacteria	Rhizobiales	Rhizobiaceae	Unknown_ASV_71	0.00737494	Root	1MPT	Seed	Control
ASV_318	Bacteria	Proteobacteria	Gammaproteobacteria	Burkholderiales	Comamonadaceae	Unknown_ASV_318	0.00737245	Rhizosphere	1MPT	Spray	Ct0861
ASV_23	Bacteria	Firmicutes	Bacilli	Bacillales	Bacillaceae	Unknown_ASV_23	0.00736773	Rhizosphere	1MPT	Spray	Ct0861
ASV_318	Bacteria	Proteobacteria	Gammaproteobacteria	Burkholderiales	Comamonadaceae	Unknown_ASV_318	0.00736484	Rhizosphere	1MPT	Spray	Control
ASV_3529	Bacteria	Proteobacteria	Gammaproteobacteria	Pseudomonadales	Pseudomonadaceae	Pseudomonas	0.00734826	Leaf	4MPS	Spray	Ct0861
ASV_56	Bacteria	Proteobacteria	Alphaproteobacteria	Rhizobiales	Beijerinckiaceae	Microvirga	0.00734715	Leaf	1MPT	Seed	Control
ASV_419	Bacteria	Actinobacteriota	Actinobacteria	Streptosporangiales	Streptosporangiaceae	Nonomuraea	0.00732349	Root	4MPS	Seed	Ct0861
ASV_32	Bacteria	Acidobacteriota	Vicinamibacteria	Vicinamibacterales	Vicinamibacteraceae	Unknown_ASV_32	0.00732205	Leaf	4MPS	Seed	Ct0861
ASV_8113	Bacteria	Actinobacteriota	Actinobacteria	Kineosporiales	Kineosporiaceae	Pseudokineococcus	0.00732024	Leaf	4MPS	Seed	Control
ASV_232	Bacteria	Verrucomicrobiota	Verrucomicrobiae	Chthoniobacterales	Chthoniobacteraceae	Chthoniobacter	0.00731474	Rhizosphere	4MPS	Seed	Ct0861
ASV_27	Bacteria	Proteobacteria	Alphaproteobacteria	Rhizobiales	Rhizobiaceae	Ensifer	0.0073128	Root	1MPT	Spray	Ct0861
ASV_41	Bacteria	Nitrospirota	Nitrospiria	Nitrospirales	Nitrospiraceae	Nitrospira	0.00730709	Grain	4MPS	Spray	Ct0861
ASV_724	Bacteria	Actinobacteriota	Actinobacteria	Micromonosporales	Micromonosporaceae	Unknown_ASV_724	0.00730516	Root	4MPS	Seed	Control
ASV_29	Bacteria	Proteobacteria	Gammaproteobacteria	Gammaproteobacteria Incertae Sedis	Unknown Family	Acidibacter	0.0073024	Leaf	1MPT	Spray	Control
ASV_75	Bacteria	Acidobacteriota	Vicinamibacteria	Vicinamibacterales	Vicinamibacteraceae	Unknown_ASV_75	0.00729855	Root	4MPS	Spray	Ct0861
ASV_1205	Bacteria	Bacteroidota	Bacteroidia	Cytophagales	Microscillaceae	Unknown_ASV_1205	0.00729572	Root	4MPS	Seed	Control
ASV_3529	Bacteria	Proteobacteria	Gammaproteobacteria	Pseudomonadales	Pseudomonadaceae	Pseudomonas	0.00729496	Grain	4MPS	Seed	Ct0861
ASV_1205	Bacteria	Bacteroidota	Bacteroidia	Cytophagales	Microscillaceae	Unknown_ASV_1205	0.00728912	Root	4MPS	Spray	Ct0861
ASV_38	Bacteria	Acidobacteriota	Vicinamibacteria	Vicinamibacterales	Vicinamibacteraceae	Unknown_ASV_38	0.00728722	Leaf	4MPS	Seed	Control
ASV_104	Bacteria	Acidobacteriota	Vicinamibacteria	Vicinamibacterales	Vicinamibacteraceae	Unknown_ASV_104	0.00728354	Leaf	1MPT	Spray	Control
ASV_205	Bacteria	Proteobacteria	Alphaproteobacteria	Rhizobiales	Rhizobiaceae	Unknown_ASV_205	0.00728113	Leaf	1MPT	Seed	Control
ASV_53	Bacteria	Proteobacteria	Alphaproteobacteria	Azospirillales	Azospirillaceae	Skermanella	0.0072801	Grain	4MPS	Spray	Control
ASV_149	Bacteria	Proteobacteria	Gammaproteobacteria	Pseudomonadales	Cellvibrionaceae	Cellvibrio	0.00726545	Rhizosphere	1MPT	Spray	Control
ASV_212	Bacteria	Proteobacteria	Alphaproteobacteria	Rhizobiales	Rhizobiaceae	Neorhizobium	0.00726545	Rhizosphere	1MPT	Spray	Control
ASV_31	Bacteria	Firmicutes	Bacilli	Bacillales	Bacillaceae	Unknown_ASV_31	0.0072542	Leaf	4MPS	Seed	Control
ASV_212	Bacteria	Proteobacteria	Alphaproteobacteria	Rhizobiales	Rhizobiaceae	Neorhizobium	0.00725328	Root	4MPS	Seed	Control
ASV_37	Bacteria	Actinobacteriota	Actinobacteria	Propionibacteriales	Nocardioidaceae	Marmoricola	0.00724306	Grain	4MPS	Seed	Ct0861
ASV_127	Bacteria	Proteobacteria	Gammaproteobacteria	Steroidobacterales	Steroidobacteraceae	Steroidobacter	0.00723834	Grain	4MPS	Seed	Ct0861
ASV_6192	Bacteria	Verrucomicrobiota	Verrucomicrobiae	Chthoniobacterales	Chthoniobacteraceae	Candidatus Udaeobacter	0.00723749	Root	1MPT	Seed	Ct0861
ASV_17	Bacteria	Actinobacteriota	Actinobacteria	Micrococcales	Micrococcaceae	Unknown_ASV_17	0.0072162	Leaf	4MPS	Spray	Ct0861
ASV_37	Bacteria	Actinobacteriota	Actinobacteria	Propionibacteriales	Nocardioidaceae	Marmoricola	0.00721361	Leaf	4MPS	Seed	Ct0861
ASV_593	Bacteria	Bacteroidota	Bacteroidia	Chitinophagales	Chitinophagaceae	Niastella	0.00721084	Root	4MPS	Seed	Control
ASV_402	Bacteria	Proteobacteria	Alphaproteobacteria	Rhizobiales	Devosiaceae	Unknown_ASV_402	0.00720865	Rhizosphere	1MPT	Spray	Control
ASV_1177	Bacteria	Myxococcota	Polyangia	Haliangiales	Haliangiaceae	Haliangium	0.00720404	Bulk soil	4MPS	Spray	Ct0861
ASV_6	Bacteria	Firmicutes	Bacilli	Bacillales	Planococcaceae	Unknown_ASV_6	0.00720315	Bulk soil	1MPT	Spray	Control
ASV_124	Bacteria	Proteobacteria	Alphaproteobacteria	Sphingomonadales	Sphingomonadaceae	Altererythrobacter	0.0071976	Leaf	4MPS	Seed	Control
ASV_6	Bacteria	Firmicutes	Bacilli	Bacillales	Planococcaceae	Unknown_ASV_6	0.00719455	Bulk soil	4MPS	Spray	Ct0861
ASV_125	Bacteria	Actinobacteriota	Thermoleophilia	Gaiellales	Gaiellaceae	Gaiella	0.00718613	Rhizosphere	4MPS	Seed	Control
ASV_13	Bacteria	Acidobacteriota	Vicinamibacteria	Vicinamibacterales	Vicinamibacteraceae	Unknown_ASV_13	0.00717952	Bulk soil	1MPT	Spray	Control
ASV_70	Bacteria	Proteobacteria	Gammaproteobacteria	Burkholderiales	Nitrosomonadaceae	Ellin6067	0.0071772	Grain	4MPS	Seed	Control
ASV_154	Bacteria	Actinobacteriota	Actinobacteria	Pseudonocardiales	Pseudonocardiaceae	Lechevalieria	0.00717589	Leaf	4MPS	Seed	Ct0861
ASV_118	Bacteria	Actinobacteriota	Actinobacteria	Micrococcales	Micrococcaceae	Kocuria	0.00717512	Leaf	1MPT	Spray	Control
ASV_19	Bacteria	Proteobacteria	Gammaproteobacteria	Burkholderiales	Nitrosomonadaceae	MND1	0.00715941	Root	4MPS	Spray	Control
ASV_67	Bacteria	Proteobacteria	Gammaproteobacteria	Steroidobacterales	Woeseiaceae	Woeseia	0.00715704	Leaf	4MPS	Seed	Ct0861
ASV_29	Bacteria	Proteobacteria	Gammaproteobacteria	Gammaproteobacteria Incertae Sedis	Unknown Family	Acidibacter	0.00715239	Root	1MPT	Spray	Ct0861
ASV_205	Bacteria	Proteobacteria	Alphaproteobacteria	Rhizobiales	Rhizobiaceae	Unknown_ASV_205	0.00714296	Root	4MPS	Spray	Ct0861
ASV_687	Bacteria	Proteobacteria	Gammaproteobacteria	Pseudomonadales	Microbulbiferaceae	Microbulbifer	0.00714113	Rhizosphere	4MPS	Spray	Control
ASV_1177	Bacteria	Myxococcota	Polyangia	Haliangiales	Haliangiaceae	Haliangium	0.00712433	Root	1MPT	Seed	Ct0861
ASV_75	Bacteria	Acidobacteriota	Vicinamibacteria	Vicinamibacterales	Vicinamibacteraceae	Unknown_ASV_75	0.00712084	Root	4MPS	Seed	Ct0861
ASV_125	Bacteria	Actinobacteriota	Thermoleophilia	Gaiellales	Gaiellaceae	Gaiella	0.00711341	Rhizosphere	4MPS	Spray	Ct0861
ASV_73	Bacteria	Proteobacteria	Gammaproteobacteria	Steroidobacterales	Steroidobacteraceae	Unknown_ASV_73	0.00710327	Leaf	4MPS	Seed	Control
ASV_125	Bacteria	Actinobacteriota	Thermoleophilia	Gaiellales	Gaiellaceae	Gaiella	0.00709678	Grain	4MPS	Seed	Ct0861
ASV_37	Bacteria	Actinobacteriota	Actinobacteria	Propionibacteriales	Nocardioidaceae	Marmoricola	0.00708027	Bulk soil	1MPT	Spray	Control
ASV_24	Bacteria	Firmicutes	Bacilli	Bacillales	Bacillaceae	Fictibacillus	0.00706375	Grain	4MPS	Seed	Ct0861
ASV_825	Bacteria	Myxococcota	Polyangia	Polyangiales	BIrii41	Unknown_ASV_825	0.00704866	Root	4MPS	Spray	Ct0861
ASV_83	Bacteria	Actinobacteriota	Thermoleophilia	Solirubrobacterales	Solirubrobacteraceae	Solirubrobacter	0.00702957	Rhizosphere	4MPS	Seed	Ct0861
ASV_83	Bacteria	Actinobacteriota	Thermoleophilia	Solirubrobacterales	Solirubrobacteraceae	Solirubrobacter	0.00702405	Rhizosphere	1MPT	Spray	Control
ASV_110	Bacteria	Proteobacteria	Alphaproteobacteria	Rhizobiales	Xanthobacteraceae	Unknown_ASV_110	0.00702309	Leaf	4MPS	Seed	Control
ASV_44	Bacteria	Acidobacteriota	Vicinamibacteria	Vicinamibacterales	Vicinamibacteraceae	Unknown_ASV_44	0.00701421	Bulk soil	4MPS	Spray	Ct0861
ASV_37	Bacteria	Actinobacteriota	Actinobacteria	Propionibacteriales	Nocardioidaceae	Marmoricola	0.00699575	Grain	4MPS	Spray	Ct0861
ASV_127	Bacteria	Proteobacteria	Gammaproteobacteria	Steroidobacterales	Steroidobacteraceae	Steroidobacter	0.00699446	Bulk soil	1MPT	Spray	Ct0861
ASV_38	Bacteria	Acidobacteriota	Vicinamibacteria	Vicinamibacterales	Vicinamibacteraceae	Unknown_ASV_38	0.00699126	Leaf	1MPT	Spray	Control
ASV_29	Bacteria	Proteobacteria	Gammaproteobacteria	Gammaproteobacteria Incertae Sedis	Unknown Family	Acidibacter	0.00698631	Grain	4MPS	Spray	Ct0861
ASV_99	Bacteria	Planctomycetota	Planctomycetes	Pirellulales	Pirellulaceae	Pir4 lineage	0.00697833	Grain	4MPS	Spray	Control
ASV_23	Bacteria	Firmicutes	Bacilli	Bacillales	Bacillaceae	Unknown_ASV_23	0.00697362	Grain	4MPS	Spray	Control
ASV_553	Bacteria	Proteobacteria	Gammaproteobacteria	Burkholderiales	Comamonadaceae	Unknown_ASV_553	0.00697311	Root	1MPT	Spray	Ct0861
ASV_64	Bacteria	Acidobacteriota	Blastocatellia	Blastocatellales	Blastocatellaceae	Unknown_ASV_64	0.00696402	Root	1MPT	Seed	Ct0861
ASV_17	Bacteria	Actinobacteriota	Actinobacteria	Micrococcales	Micrococcaceae	Unknown_ASV_17	0.00695994	Grain	4MPS	Seed	Ct0861
ASV_125	Bacteria	Actinobacteriota	Thermoleophilia	Gaiellales	Gaiellaceae	Gaiella	0.0069583	Rhizosphere	1MPT	Seed	Control
ASV_125	Bacteria	Actinobacteriota	Thermoleophilia	Gaiellales	Gaiellaceae	Gaiella	0.00692902	Bulk soil	1MPT	Spray	Control
ASV_23	Bacteria	Firmicutes	Bacilli	Bacillales	Bacillaceae	Unknown_ASV_23	0.00691748	Grain	4MPS	Seed	Ct0861
ASV_42	Bacteria	Acidobacteriota	Blastocatellia	Blastocatellales	Blastocatellaceae	Unknown_ASV_42	0.00691216	Root	1MPT	Seed	Ct0861
ASV_50	Bacteria	Acidobacteriota	Blastocatellia	Blastocatellales	Blastocatellaceae	Unknown_ASV_50	0.00690706	Root	1MPT	Spray	Ct0861
ASV_99	Bacteria	Planctomycetota	Planctomycetes	Pirellulales	Pirellulaceae	Pir4 lineage	0.0068993	Rhizosphere	4MPS	Spray	Control
ASV_444	Bacteria	Proteobacteria	Alphaproteobacteria	Rhizobiales	Rhodomicrobiaceae	Rhodomicrobium	0.00689779	Root	4MPS	Spray	Ct0861
ASV_250	Bacteria	Proteobacteria	Alphaproteobacteria	Sphingomonadales	Sphingomonadaceae	Ellin6055	0.00688464	Grain	4MPS	Seed	Control
ASV_27	Bacteria	Proteobacteria	Alphaproteobacteria	Rhizobiales	Rhizobiaceae	Ensifer	0.00688464	Grain	4MPS	Seed	Control
ASV_2780	Bacteria	Proteobacteria	Gammaproteobacteria	Xanthomonadales	Xanthomonadaceae	Stenotrophomonas	0.00688403	Grain	4MPS	Spray	Control
ASV_72	Bacteria	Actinobacteriota	Actinobacteria	Frankiales	Geodermatophilaceae	Blastococcus	0.00686744	Leaf	4MPS	Seed	Control
ASV_127	Bacteria	Proteobacteria	Gammaproteobacteria	Steroidobacterales	Steroidobacteraceae	Steroidobacter	0.00685894	Grain	4MPS	Spray	Ct0861
ASV_31	Bacteria	Firmicutes	Bacilli	Bacillales	Bacillaceae	Unknown_ASV_31	0.00685846	Rhizosphere	4MPS	Seed	Ct0861
ASV_481	Bacteria	Proteobacteria	Gammaproteobacteria	Burkholderiales	Comamonadaceae	[Polyangium] brachysporum group	0.00684715	Root	1MPT	Seed	Control
ASV_23	Bacteria	Firmicutes	Bacilli	Bacillales	Bacillaceae	Unknown_ASV_23	0.00684256	Leaf	1MPT	Seed	Control
ASV_553	Bacteria	Proteobacteria	Gammaproteobacteria	Burkholderiales	Comamonadaceae	Unknown_ASV_553	0.00683949	Leaf	1MPT	Seed	Ct0861
ASV_44	Bacteria	Acidobacteriota	Vicinamibacteria	Vicinamibacterales	Vicinamibacteraceae	Unknown_ASV_44	0.00683366	Bulk soil	4MPS	Seed	Control
ASV_308	Bacteria	Bacteroidota	Bacteroidia	Cytophagales	Hymenobacteraceae	Adhaeribacter	0.00681558	Bulk soil	1MPT	Spray	Control
ASV_169	Bacteria	Proteobacteria	Alphaproteobacteria	Rhizobiales	Devosiaceae	Unknown_ASV_169	0.00681452	Root	4MPS	Seed	Ct0861
ASV_961	Bacteria	Actinobacteriota	Actinobacteria	Micromonosporales	Micromonosporaceae	Phytohabitans	0.00680997	Root	4MPS	Seed	Control
ASV_1177	Bacteria	Myxococcota	Polyangia	Haliangiales	Haliangiaceae	Haliangium	0.00680217	Rhizosphere	4MPS	Seed	Control
ASV_56	Bacteria	Proteobacteria	Alphaproteobacteria	Rhizobiales	Beijerinckiaceae	Microvirga	0.0067919	Rhizosphere	1MPT	Spray	Ct0861
ASV_497	Bacteria	Proteobacteria	Gammaproteobacteria	Burkholderiales	Comamonadaceae	Hydrogenophaga	0.00679096	Root	4MPS	Seed	Ct0861
ASV_99	Bacteria	Planctomycetota	Planctomycetes	Pirellulales	Pirellulaceae	Pir4 lineage	0.00678321	Rhizosphere	4MPS	Seed	Control
ASV_527	Bacteria	Bacteroidota	Bacteroidia	Cytophagales	Spirosomaceae	Dyadobacter	0.00678266	Rhizosphere	1MPT	Spray	Control
ASV_27	Bacteria	Proteobacteria	Alphaproteobacteria	Rhizobiales	Rhizobiaceae	Ensifer	0.00677782	Leaf	4MPS	Seed	Control
ASV_152	Bacteria	Acidobacteriota	Vicinamibacteria	Vicinamibacterales	Vicinamibacteraceae	Vicinamibacter	0.00677049	Root	4MPS	Spray	Ct0861
ASV_929	Bacteria	Proteobacteria	Gammaproteobacteria	Burkholderiales	Oxalobacteraceae	Massilia	0.00676449	Rhizosphere	1MPT	Seed	Control
ASV_127	Bacteria	Proteobacteria	Gammaproteobacteria	Steroidobacterales	Steroidobacteraceae	Steroidobacter	0.00676359	Bulk soil	1MPT	Spray	Control
ASV_7	Bacteria	Firmicutes	Bacilli	Bacillales	Bacillaceae	Unknown_ASV_7	0.00675768	Leaf	1MPT	Seed	Control
ASV_1626	Bacteria	Proteobacteria	Gammaproteobacteria	Enterobacterales	Enterobacteriaceae	Unknown_ASV_1626	0.00675555	Leaf	1MPT	Spray	Control
ASV_23	Bacteria	Firmicutes	Bacilli	Bacillales	Bacillaceae	Unknown_ASV_23	0.00675372	Rhizosphere	4MPS	Spray	Ct0861
ASV_154	Bacteria	Actinobacteriota	Actinobacteria	Pseudonocardiales	Pseudonocardiaceae	Lechevalieria	0.00674612	Leaf	1MPT	Spray	Control
ASV_127	Bacteria	Proteobacteria	Gammaproteobacteria	Steroidobacterales	Steroidobacteraceae	Steroidobacter	0.00673786	Grain	4MPS	Spray	Control
ASV_127	Bacteria	Proteobacteria	Gammaproteobacteria	Steroidobacterales	Steroidobacteraceae	Steroidobacter	0.00673764	Bulk soil	1MPT	Seed	Control
ASV_527	Bacteria	Bacteroidota	Bacteroidia	Cytophagales	Spirosomaceae	Dyadobacter	0.0067325	Root	1MPT	Spray	Ct0861
ASV_277	Bacteria	Bacteroidota	Bacteroidia	Cytophagales	Microscillaceae	Unknown_ASV_277	0.00672287	Root	1MPT	Spray	Control
ASV_124	Bacteria	Proteobacteria	Alphaproteobacteria	Sphingomonadales	Sphingomonadaceae	Altererythrobacter	0.00672175	Bulk soil	4MPS	Spray	Control
ASV_44	Bacteria	Acidobacteriota	Vicinamibacteria	Vicinamibacterales	Vicinamibacteraceae	Unknown_ASV_44	0.00672097	Leaf	4MPS	Spray	Ct0861
ASV_131	Bacteria	Actinobacteriota	Actinobacteria	Streptomycetales	Streptomycetaceae	Streptomyces	0.00670753	Bulk soil	4MPS	Spray	Control
ASV_929	Bacteria	Proteobacteria	Gammaproteobacteria	Burkholderiales	Oxalobacteraceae	Massilia	0.00669799	Leaf	1MPT	Seed	Ct0861
ASV_125	Bacteria	Actinobacteriota	Thermoleophilia	Gaiellales	Gaiellaceae	Gaiella	0.00668748	Bulk soil	1MPT	Spray	Ct0861
ASV_886	Bacteria	Bacteroidota	Bacteroidia	Cytophagales	Microscillaceae	Unknown_ASV_886	0.00668264	Root	4MPS	Seed	Control
ASV_6048	Bacteria	Proteobacteria	Gammaproteobacteria	Enterobacterales	Enterobacteriaceae	Unknown_ASV_6048	0.00668113	Root	1MPT	Seed	Ct0861
ASV_232	Bacteria	Verrucomicrobiota	Verrucomicrobiae	Chthoniobacterales	Chthoniobacteraceae	Chthoniobacter	0.00667375	Leaf	1MPT	Spray	Ct0861
ASV_112	Bacteria	Planctomycetota	Planctomycetes	Gemmatales	Gemmataceae	Gemmata	0.00666906	Rhizosphere	1MPT	Spray	Control
ASV_32	Bacteria	Acidobacteriota	Vicinamibacteria	Vicinamibacterales	Vicinamibacteraceae	Unknown_ASV_32	0.00666802	Bulk soil	4MPS	Seed	Control
ASV_112	Bacteria	Planctomycetota	Planctomycetes	Gemmatales	Gemmataceae	Gemmata	0.00666676	Root	4MPS	Spray	Ct0861
ASV_44	Bacteria	Acidobacteriota	Vicinamibacteria	Vicinamibacterales	Vicinamibacteraceae	Unknown_ASV_44	0.00666361	Leaf	4MPS	Spray	Control
ASV_148	Bacteria	Proteobacteria	Alphaproteobacteria	Rhizobiales	Rhizobiaceae	Unknown_ASV_148	0.0066503	Rhizosphere	1MPT	Spray	Ct0861
ASV_159	Bacteria	Firmicutes	Bacilli	Bacillales	Bacillaceae	Bacillus	0.00664762	Bulk soil	1MPT	Seed	Control
ASV_497	Bacteria	Proteobacteria	Gammaproteobacteria	Burkholderiales	Comamonadaceae	Hydrogenophaga	0.00664491	Root	4MPS	Seed	Control
ASV_125	Bacteria	Actinobacteriota	Thermoleophilia	Gaiellales	Gaiellaceae	Gaiella	0.00664312	Leaf	4MPS	Seed	Ct0861
ASV_125	Bacteria	Actinobacteriota	Thermoleophilia	Gaiellales	Gaiellaceae	Gaiella	0.00664104	Leaf	4MPS	Seed	Control
ASV_71	Bacteria	Proteobacteria	Alphaproteobacteria	Rhizobiales	Rhizobiaceae	Unknown_ASV_71	0.00663436	Grain	4MPS	Seed	Ct0861
ASV_41	Bacteria	Nitrospirota	Nitrospiria	Nitrospirales	Nitrospiraceae	Nitrospira	0.00662867	Bulk soil	1MPT	Seed	Control
ASV_124	Bacteria	Proteobacteria	Alphaproteobacteria	Sphingomonadales	Sphingomonadaceae	Altererythrobacter	0.00662586	Leaf	4MPS	Spray	Control
ASV_498	Bacteria	Acidobacteriota	Thermoanaerobaculia	Thermoanaerobaculales	Thermoanaerobaculaceae	Subgroup 10	0.00662133	Root	4MPS	Seed	Control
ASV_149	Bacteria	Proteobacteria	Gammaproteobacteria	Pseudomonadales	Cellvibrionaceae	Cellvibrio	0.00660547	Root	4MPS	Spray	Ct0861
ASV_180	Bacteria	Proteobacteria	Gammaproteobacteria	Burkholderiales	Comamonadaceae	Azohydromonas	0.0065968	Grain	4MPS	Seed	Control
ASV_43	Bacteria	Planctomycetota	Planctomycetes	Pirellulales	Pirellulaceae	Pirellula	0.00659526	Leaf	1MPT	Spray	Control
ASV_103	Bacteria	Proteobacteria	Alphaproteobacteria	Caulobacterales	Hyphomonadaceae	SWB02	0.00659515	Bulk soil	4MPS	Seed	Ct0861
ASV_41	Bacteria	Nitrospirota	Nitrospiria	Nitrospirales	Nitrospiraceae	Nitrospira	0.00659263	Leaf	1MPT	Seed	Control
ASV_250	Bacteria	Proteobacteria	Alphaproteobacteria	Sphingomonadales	Sphingomonadaceae	Ellin6055	0.00658475	Rhizosphere	1MPT	Seed	Ct0861
ASV_220	Bacteria	Proteobacteria	Gammaproteobacteria	Enterobacterales	Vibrionaceae	Vibrio	0.00658334	Rhizosphere	4MPS	Spray	Ct0861
ASV_17	Bacteria	Actinobacteriota	Actinobacteria	Micrococcales	Micrococcaceae	Unknown_ASV_17	0.00657954	Bulk soil	4MPS	Spray	Control
ASV_41	Bacteria	Nitrospirota	Nitrospiria	Nitrospirales	Nitrospiraceae	Nitrospira	0.00657383	Root	1MPT	Seed	Control
ASV_232	Bacteria	Verrucomicrobiota	Verrucomicrobiae	Chthoniobacterales	Chthoniobacteraceae	Chthoniobacter	0.00656451	Leaf	4MPS	Spray	Control
ASV_125	Bacteria	Actinobacteriota	Thermoleophilia	Gaiellales	Gaiellaceae	Gaiella	0.00656047	Leaf	1MPT	Spray	Ct0861
ASV_19	Bacteria	Proteobacteria	Gammaproteobacteria	Burkholderiales	Nitrosomonadaceae	MND1	0.00655059	Root	4MPS	Seed	Control
ASV_53	Bacteria	Proteobacteria	Alphaproteobacteria	Azospirillales	Azospirillaceae	Skermanella	0.0065396	Bulk soil	1MPT	Seed	Ct0861
ASV_388	Bacteria	Myxococcota	Polyangia	Polyangiales	BIrii41	Unknown_ASV_388	0.00653647	Root	4MPS	Seed	Ct0861
ASV_83	Bacteria	Actinobacteriota	Thermoleophilia	Solirubrobacterales	Solirubrobacteraceae	Solirubrobacter	0.00653512	Grain	4MPS	Spray	Control
ASV_6048	Bacteria	Proteobacteria	Gammaproteobacteria	Enterobacterales	Enterobacteriaceae	Unknown_ASV_6048	0.00652569	Grain	4MPS	Spray	Control
ASV_103	Bacteria	Proteobacteria	Alphaproteobacteria	Caulobacterales	Hyphomonadaceae	SWB02	0.00652266	Bulk soil	4MPS	Spray	Control
ASV_7662	Bacteria	Actinobacteriota	Actinobacteria	Frankiales	Geodermatophilaceae	Geodermatophilus	0.00651983	Leaf	1MPT	Spray	Control
ASV_6	Bacteria	Firmicutes	Bacilli	Bacillales	Planococcaceae	Unknown_ASV_6	0.00651868	Rhizosphere	1MPT	Seed	Control
ASV_197	Bacteria	Proteobacteria	Alphaproteobacteria	Dongiales	Dongiaceae	Dongia	0.00651792	Bulk soil	4MPS	Spray	Control
ASV_672	Bacteria	Proteobacteria	Gammaproteobacteria	Xanthomonadales	Xanthomonadaceae	Pseudoxanthomonas	0.00651756	Root	4MPS	Spray	Control
ASV_3529	Bacteria	Proteobacteria	Gammaproteobacteria	Pseudomonadales	Pseudomonadaceae	Pseudomonas	0.00651708	Rhizosphere	4MPS	Spray	Ct0861
ASV_53	Bacteria	Proteobacteria	Alphaproteobacteria	Azospirillales	Azospirillaceae	Skermanella	0.00650885	Rhizosphere	1MPT	Seed	Ct0861
ASV_29	Bacteria	Proteobacteria	Gammaproteobacteria	Gammaproteobacteria Incertae Sedis	Unknown Family	Acidibacter	0.0065045	Rhizosphere	1MPT	Seed	Control
ASV_17	Bacteria	Actinobacteriota	Actinobacteria	Micrococcales	Micrococcaceae	Unknown_ASV_17	0.00650239	Bulk soil	4MPS	Seed	Control
ASV_232	Bacteria	Verrucomicrobiota	Verrucomicrobiae	Chthoniobacterales	Chthoniobacteraceae	Chthoniobacter	0.00650167	Bulk soil	4MPS	Spray	Ct0861
ASV_112	Bacteria	Planctomycetota	Planctomycetes	Gemmatales	Gemmataceae	Gemmata	0.00649871	Root	4MPS	Seed	Control
ASV_197	Bacteria	Proteobacteria	Alphaproteobacteria	Dongiales	Dongiaceae	Dongia	0.00649458	Leaf	4MPS	Spray	Ct0861
ASV_232	Bacteria	Verrucomicrobiota	Verrucomicrobiae	Chthoniobacterales	Chthoniobacteraceae	Chthoniobacter	0.00649099	Grain	4MPS	Spray	Ct0861
ASV_250	Bacteria	Proteobacteria	Alphaproteobacteria	Sphingomonadales	Sphingomonadaceae	Ellin6055	0.00649031	Rhizosphere	1MPT	Seed	Control
ASV_9	Bacteria	Firmicutes	Bacilli	Bacillales	Bacillaceae	Unknown_ASV_9	0.00648496	Leaf	1MPT	Spray	Ct0861
ASV_31	Bacteria	Firmicutes	Bacilli	Bacillales	Bacillaceae	Unknown_ASV_31	0.00648281	Bulk soil	1MPT	Seed	Ct0861
ASV_125	Bacteria	Actinobacteriota	Thermoleophilia	Gaiellales	Gaiellaceae	Gaiella	0.00647838	Root	1MPT	Seed	Ct0861
ASV_1177	Bacteria	Myxococcota	Polyangia	Haliangiales	Haliangiaceae	Haliangium	0.00647525	Bulk soil	4MPS	Spray	Control
ASV_42	Bacteria	Acidobacteriota	Blastocatellia	Blastocatellales	Blastocatellaceae	Unknown_ASV_42	0.0064344	Bulk soil	1MPT	Seed	Control
ASV_350	Bacteria	Planctomycetota	Planctomycetes	Planctomycetales	Rubinisphaeraceae	SH-PL14	0.00642789	Root	4MPS	Spray	Control
ASV_671	Bacteria	Myxococcota	Polyangia	Polyangiales	BIrii41	Unknown_ASV_671	0.00642317	Root	4MPS	Spray	Control
ASV_17514	Bacteria	Bacteroidota	Bacteroidia	Flavobacteriales	Weeksellaceae	Cloacibacterium	0.00641888	Leaf	1MPT	Spray	Ct0861
ASV_72	Bacteria	Actinobacteriota	Actinobacteria	Frankiales	Geodermatophilaceae	Blastococcus	0.00641888	Leaf	1MPT	Spray	Ct0861
ASV_70	Bacteria	Proteobacteria	Gammaproteobacteria	Burkholderiales	Nitrosomonadaceae	Ellin6067	0.0064173	Grain	4MPS	Seed	Ct0861
ASV_24	Bacteria	Firmicutes	Bacilli	Bacillales	Bacillaceae	Fictibacillus	0.00640137	Grain	4MPS	Spray	Ct0861
ASV_33	Bacteria	Chloroflexi	Chloroflexia	Thermomicrobiales	JG30-KF-CM45	Unknown_ASV_33	0.00640137	Grain	4MPS	Spray	Ct0861
ASV_250	Bacteria	Proteobacteria	Alphaproteobacteria	Sphingomonadales	Sphingomonadaceae	Ellin6055	0.00639553	Leaf	4MPS	Spray	Ct0861
ASV_593	Bacteria	Bacteroidota	Bacteroidia	Chitinophagales	Chitinophagaceae	Niastella	0.0063933	Root	4MPS	Spray	Ct0861
ASV_71	Bacteria	Proteobacteria	Alphaproteobacteria	Rhizobiales	Rhizobiaceae	Unknown_ASV_71	0.0063933	Root	4MPS	Spray	Ct0861
ASV_83	Bacteria	Actinobacteriota	Thermoleophilia	Solirubrobacterales	Solirubrobacteraceae	Solirubrobacter	0.0063888	Root	1MPT	Seed	Ct0861
ASV_19	Bacteria	Proteobacteria	Gammaproteobacteria	Burkholderiales	Nitrosomonadaceae	MND1	0.00638034	Rhizosphere	1MPT	Spray	Control
ASV_13	Bacteria	Acidobacteriota	Vicinamibacteria	Vicinamibacterales	Vicinamibacteraceae	Unknown_ASV_13	0.00637215	Bulk soil	4MPS	Seed	Ct0861
ASV_87	Bacteria	Proteobacteria	Gammaproteobacteria	Enterobacterales	Enterobacteriaceae	Unknown_ASV_87	0.00636495	Leaf	4MPS	Seed	Ct0861
ASV_42	Bacteria	Acidobacteriota	Blastocatellia	Blastocatellales	Blastocatellaceae	Unknown_ASV_42	0.00636178	Rhizosphere	1MPT	Seed	Ct0861
ASV_243	Bacteria	Proteobacteria	Alphaproteobacteria	Sphingomonadales	Sphingomonadaceae	Unknown_ASV_243	0.00635978	Root	1MPT	Spray	Ct0861
ASV_825	Bacteria	Myxococcota	Polyangia	Polyangiales	BIrii41	Unknown_ASV_825	0.00634308	Root	4MPS	Seed	Control
ASV_197	Bacteria	Proteobacteria	Alphaproteobacteria	Dongiales	Dongiaceae	Dongia	0.00634148	Bulk soil	4MPS	Seed	Control
ASV_3529	Bacteria	Proteobacteria	Gammaproteobacteria	Pseudomonadales	Pseudomonadaceae	Pseudomonas	0.00632729	Root	4MPS	Spray	Ct0861
ASV_961	Bacteria	Actinobacteriota	Actinobacteria	Micromonosporales	Micromonosporaceae	Phytohabitans	0.00632258	Root	4MPS	Spray	Ct0861
ASV_724	Bacteria	Actinobacteriota	Actinobacteria	Micromonosporales	Micromonosporaceae	Unknown_ASV_724	0.00629103	Root	4MPS	Spray	Control
ASV_107	Bacteria	Proteobacteria	Gammaproteobacteria	Burkholderiales	Comamonadaceae	Ramlibacter	0.00628958	Root	4MPS	Spray	Ct0861
ASV_32	Bacteria	Acidobacteriota	Vicinamibacteria	Vicinamibacterales	Vicinamibacteraceae	Unknown_ASV_32	0.00628815	Grain	4MPS	Spray	Ct0861
ASV_6560	Bacteria	Proteobacteria	Gammaproteobacteria	Enterobacterales	Yersiniaceae	Yersinia	0.00628611	Leaf	1MPT	Seed	Control
ASV_29	Bacteria	Proteobacteria	Gammaproteobacteria	Gammaproteobacteria Incertae Sedis	Unknown Family	Acidibacter	0.0062829	Leaf	1MPT	Seed	Ct0861
ASV_197	Bacteria	Proteobacteria	Alphaproteobacteria	Dongiales	Dongiaceae	Dongia	0.00627729	Leaf	1MPT	Spray	Ct0861
ASV_13	Bacteria	Acidobacteriota	Vicinamibacteria	Vicinamibacterales	Vicinamibacteraceae	Unknown_ASV_13	0.00627571	Rhizosphere	4MPS	Spray	Ct0861
ASV_17	Bacteria	Actinobacteriota	Actinobacteria	Micrococcales	Micrococcaceae	Unknown_ASV_17	0.00627385	Rhizosphere	4MPS	Seed	Ct0861
ASV_424	Bacteria	Bacteroidota	Bacteroidia	Chitinophagales	Chitinophagaceae	Terrimonas	0.00626743	Root	4MPS	Spray	Control
ASV_593	Bacteria	Bacteroidota	Bacteroidia	Chitinophagales	Chitinophagaceae	Niastella	0.00626542	Root	1MPT	Spray	Ct0861
ASV_636	Bacteria	Actinobacteriota	Actinobacteria	Pseudonocardiales	Pseudonocardiaceae	Saccharothrix	0.00626524	Root	1MPT	Spray	Control
ASV_94	Bacteria	Bacteroidota	Bacteroidia	Cytophagales	Microscillaceae	Unknown_ASV_94	0.00625678	Root	1MPT	Seed	Ct0861
ASV_67	Bacteria	Proteobacteria	Gammaproteobacteria	Steroidobacterales	Woeseiaceae	Woeseia	0.00625041	Grain	4MPS	Spray	Ct0861
ASV_19	Bacteria	Proteobacteria	Gammaproteobacteria	Burkholderiales	Nitrosomonadaceae	MND1	0.00624429	Root	4MPS	Seed	Ct0861
ASV_43	Bacteria	Planctomycetota	Planctomycetes	Pirellulales	Pirellulaceae	Pirellula	0.00624243	Root	4MPS	Spray	Ct0861
ASV_130	Bacteria	Planctomycetota	Phycisphaerae	Tepidisphaerales	WD2101 soil group	Unknown_ASV_130	0.00624012	Leaf	4MPS	Seed	Control
ASV_103	Bacteria	Proteobacteria	Alphaproteobacteria	Caulobacterales	Hyphomonadaceae	SWB02	0.00623737	Bulk soil	4MPS	Seed	Control
ASV_56	Bacteria	Proteobacteria	Alphaproteobacteria	Rhizobiales	Beijerinckiaceae	Microvirga	0.00623481	Leaf	1MPT	Spray	Ct0861
ASV_143	Bacteria	Proteobacteria	Gammaproteobacteria	Burkholderiales	Nitrosomonadaceae	Nitrosospira	0.00623069	Leaf	4MPS	Seed	Control
ASV_232	Bacteria	Verrucomicrobiota	Verrucomicrobiae	Chthoniobacterales	Chthoniobacteraceae	Chthoniobacter	0.00622597	Rhizosphere	4MPS	Spray	Control
ASV_3529	Bacteria	Proteobacteria	Gammaproteobacteria	Pseudomonadales	Pseudomonadaceae	Pseudomonas	0.00621472	Rhizosphere	1MPT	Seed	Ct0861
ASV_83	Bacteria	Actinobacteriota	Thermoleophilia	Solirubrobacterales	Solirubrobacteraceae	Solirubrobacter	0.00621267	Grain	4MPS	Spray	Ct0861
ASV_308	Bacteria	Bacteroidota	Bacteroidia	Cytophagales	Hymenobacteraceae	Adhaeribacter	0.00620744	Bulk soil	4MPS	Spray	Ct0861
ASV_70	Bacteria	Proteobacteria	Gammaproteobacteria	Burkholderiales	Nitrosomonadaceae	Ellin6067	0.00620256	Rhizosphere	4MPS	Seed	Ct0861
ASV_277	Bacteria	Bacteroidota	Bacteroidia	Cytophagales	Microscillaceae	Unknown_ASV_277	0.00619664	Root	4MPS	Spray	Control
ASV_352	Bacteria	Proteobacteria	Alphaproteobacteria	Sphingomonadales	Sphingomonadaceae	Plot4-2H12	0.00619245	Root	4MPS	Seed	Ct0861
ASV_124	Bacteria	Proteobacteria	Alphaproteobacteria	Sphingomonadales	Sphingomonadaceae	Altererythrobacter	0.00618741	Root	1MPT	Seed	Control
ASV_124	Bacteria	Proteobacteria	Alphaproteobacteria	Sphingomonadales	Sphingomonadaceae	Altererythrobacter	0.00618108	Leaf	4MPS	Seed	Ct0861
ASV_2105	Bacteria	Bacteroidota	Bacteroidia	Flavobacteriales	Flavobacteriaceae	Flavobacterium	0.00617799	Root	1MPT	Seed	Control
ASV_99	Bacteria	Planctomycetota	Planctomycetes	Pirellulales	Pirellulaceae	Pir4 lineage	0.00616859	Root	4MPS	Seed	Control
ASV_251	Bacteria	Proteobacteria	Alphaproteobacteria	Rhizobiales	Hyphomicrobiaceae	Pedomicrobium	0.00616338	Bulk soil	4MPS	Seed	Ct0861
ASV_17	Bacteria	Actinobacteriota	Actinobacteria	Micrococcales	Micrococcaceae	Unknown_ASV_17	0.00615485	Bulk soil	1MPT	Seed	Control
ASV_33	Bacteria	Chloroflexi	Chloroflexia	Thermomicrobiales	JG30-KF-CM45	Unknown_ASV_33	0.00615306	Grain	4MPS	Seed	Ct0861
ASV_1177	Bacteria	Myxococcota	Polyangia	Haliangiales	Haliangiaceae	Haliangium	0.00615202	Root	1MPT	Spray	Control
ASV_132	Bacteria	Actinobacteriota	Actinobacteria	Propionibacteriales	Nocardioidaceae	Nocardioides	0.00615003	Root	4MPS	Seed	Ct0861
ASV_117	Bacteria	Proteobacteria	Alphaproteobacteria	Rhizobiales	Devosiaceae	Unknown_ASV_117	0.00615	Rhizosphere	1MPT	Spray	Ct0861
ASV_1177	Bacteria	Myxococcota	Polyangia	Haliangiales	Haliangiaceae	Haliangium	0.00614792	Rhizosphere	4MPS	Spray	Ct0861
ASV_127	Bacteria	Proteobacteria	Gammaproteobacteria	Steroidobacterales	Steroidobacteraceae	Steroidobacter	0.00614211	Bulk soil	1MPT	Seed	Ct0861
ASV_66	Bacteria	Actinobacteriota	Actinobacteria	Micrococcales	Microbacteriaceae	Microbacterium	0.00614192	Grain	4MPS	Spray	Ct0861
ASV_28	Bacteria	Acidobacteriota	Blastocatellia	Blastocatellales	Blastocatellaceae	Stenotrophobacter	0.00613855	Rhizosphere	4MPS	Seed	Control
ASV_593	Bacteria	Bacteroidota	Bacteroidia	Chitinophagales	Chitinophagaceae	Niastella	0.00613419	Root	1MPT	Seed	Ct0861
ASV_13	Bacteria	Acidobacteriota	Vicinamibacteria	Vicinamibacterales	Vicinamibacteraceae	Unknown_ASV_13	0.00612201	Bulk soil	4MPS	Spray	Ct0861
ASV_27	Bacteria	Proteobacteria	Alphaproteobacteria	Rhizobiales	Rhizobiaceae	Ensifer	0.00611507	Leaf	4MPS	Seed	Ct0861
ASV_156	Bacteria	Proteobacteria	Alphaproteobacteria	Rhizobiales	Rhizobiaceae	Allorhizobium-Neorhizobium-Pararhizobium-Rhizobium	0.00611061	Root	1MPT	Seed	Ct0861
ASV_92	Bacteria	Acidobacteriota	Vicinamibacteria	Vicinamibacterales	Vicinamibacteraceae	Unknown_ASV_92	0.00610806	Leaf	4MPS	Seed	Control
ASV_6048	Bacteria	Proteobacteria	Gammaproteobacteria	Enterobacterales	Enterobacteriaceae	Unknown_ASV_6048	0.00610259	Root	1MPT	Seed	Control
ASV_9	Bacteria	Firmicutes	Bacilli	Bacillales	Bacillaceae	Unknown_ASV_9	0.0061017	Bulk soil	4MPS	Seed	Ct0861
ASV_250	Bacteria	Proteobacteria	Alphaproteobacteria	Sphingomonadales	Sphingomonadaceae	Ellin6055	0.00610116	Grain	4MPS	Seed	Ct0861
ASV_154	Bacteria	Actinobacteriota	Actinobacteria	Pseudonocardiales	Pseudonocardiaceae	Lechevalieria	0.00609647	Root	1MPT	Seed	Ct0861
ASV_2780	Bacteria	Proteobacteria	Gammaproteobacteria	Xanthomonadales	Xanthomonadaceae	Stenotrophomonas	0.00609647	Root	1MPT	Seed	Ct0861
ASV_388	Bacteria	Myxococcota	Polyangia	Polyangiales	BIrii41	Unknown_ASV_388	0.00609155	Root	4MPS	Spray	Ct0861
ASV_13	Bacteria	Acidobacteriota	Vicinamibacteria	Vicinamibacterales	Vicinamibacteraceae	Unknown_ASV_13	0.00608593	Bulk soil	4MPS	Seed	Control
ASV_32	Bacteria	Acidobacteriota	Vicinamibacteria	Vicinamibacterales	Vicinamibacteraceae	Unknown_ASV_32	0.00608247	Grain	4MPS	Spray	Control
ASV_94	Bacteria	Bacteroidota	Bacteroidia	Cytophagales	Microscillaceae	Unknown_ASV_94	0.00608125	Root	1MPT	Spray	Control
ASV_53	Bacteria	Proteobacteria	Alphaproteobacteria	Azospirillales	Azospirillaceae	Skermanella	0.00607352	Bulk soil	1MPT	Spray	Ct0861
ASV_49	Bacteria	Acidobacteriota	Vicinamibacteria	Vicinamibacterales	Vicinamibacteraceae	Unknown_ASV_49	0.00607285	Grain	4MPS	Seed	Ct0861
ASV_52	Bacteria	Acidobacteriota	Vicinamibacteria	Vicinamibacterales	Vicinamibacteraceae	Unknown_ASV_52	0.00606032	Bulk soil	4MPS	Spray	Ct0861
ASV_53	Bacteria	Proteobacteria	Alphaproteobacteria	Azospirillales	Azospirillaceae	Skermanella	0.00605337	Bulk soil	4MPS	Spray	Control
ASV_232	Bacteria	Verrucomicrobiota	Verrucomicrobiae	Chthoniobacterales	Chthoniobacteraceae	Chthoniobacter	0.00605294	Root	1MPT	Spray	Control
ASV_6	Bacteria	Firmicutes	Bacilli	Bacillales	Planococcaceae	Unknown_ASV_6	0.00604807	Bulk soil	4MPS	Seed	Control
ASV_67	Bacteria	Proteobacteria	Gammaproteobacteria	Steroidobacterales	Woeseiaceae	Woeseia	0.00604475	Grain	4MPS	Spray	Control
ASV_1177	Bacteria	Myxococcota	Polyangia	Haliangiales	Haliangiaceae	Haliangium	0.00603145	Leaf	1MPT	Seed	Control
ASV_23	Bacteria	Firmicutes	Bacilli	Bacillales	Bacillaceae	Unknown_ASV_23	0.00603101	Bulk soil	1MPT	Spray	Ct0861
ASV_205	Bacteria	Proteobacteria	Alphaproteobacteria	Rhizobiales	Rhizobiaceae	Unknown_ASV_205	0.00602009	Root	1MPT	Spray	Ct0861
ASV_13	Bacteria	Acidobacteriota	Vicinamibacteria	Vicinamibacterales	Vicinamibacteraceae	Unknown_ASV_13	0.0060172	Rhizosphere	4MPS	Seed	Ct0861
ASV_24	Bacteria	Firmicutes	Bacilli	Bacillales	Bacillaceae	Fictibacillus	0.00601606	Leaf	4MPS	Seed	Ct0861
ASV_99	Bacteria	Planctomycetota	Planctomycetes	Pirellulales	Pirellulaceae	Pir4 lineage	0.00601258	Root	4MPS	Spray	Control
ASV_38	Bacteria	Acidobacteriota	Vicinamibacteria	Vicinamibacterales	Vicinamibacteraceae	Unknown_ASV_38	0.00601236	Leaf	4MPS	Spray	Control
ASV_1177	Bacteria	Myxococcota	Polyangia	Haliangiales	Haliangiaceae	Haliangium	0.00600769	Rhizosphere	4MPS	Seed	Ct0861
ASV_156	Bacteria	Proteobacteria	Alphaproteobacteria	Rhizobiales	Rhizobiaceae	Allorhizobium-Neorhizobium-Pararhizobium-Rhizobium	0.00599892	Root	1MPT	Seed	Control
ASV_38	Bacteria	Acidobacteriota	Vicinamibacteria	Vicinamibacterales	Vicinamibacteraceae	Unknown_ASV_38	0.00599602	Bulk soil	4MPS	Seed	Control
ASV_9	Bacteria	Firmicutes	Bacilli	Bacillales	Bacillaceae	Unknown_ASV_9	0.00599183	Leaf	1MPT	Spray	Control
ASV_17	Bacteria	Actinobacteriota	Actinobacteria	Micrococcales	Micrococcaceae	Unknown_ASV_17	0.00598466	Leaf	1MPT	Spray	Ct0861
ASV_213	Bacteria	Actinobacteriota	Actinobacteria	Micrococcales	Micrococcaceae	Unknown_ASV_213	0.00598306	Leaf	4MPS	Seed	Ct0861
ASV_308	Bacteria	Bacteroidota	Bacteroidia	Cytophagales	Hymenobacteraceae	Adhaeribacter	0.00597954	Bulk soil	1MPT	Seed	Control
ASV_49	Bacteria	Acidobacteriota	Vicinamibacteria	Vicinamibacterales	Vicinamibacteraceae	Unknown_ASV_49	0.0059749	Bulk soil	4MPS	Spray	Ct0861
ASV_2882	Bacteria	Firmicutes	Bacilli	Paenibacillales	Paenibacillaceae	Paenibacillus	0.00597487	Leaf	1MPT	Seed	Control
ASV_17	Bacteria	Actinobacteriota	Actinobacteria	Micrococcales	Micrococcaceae	Unknown_ASV_17	0.00597033	Rhizosphere	1MPT	Seed	Control
ASV_444	Bacteria	Proteobacteria	Alphaproteobacteria	Rhizobiales	Rhodomicrobiaceae	Rhodomicrobium	0.00596539	Root	4MPS	Spray	Control
ASV_37	Bacteria	Actinobacteriota	Actinobacteria	Propionibacteriales	Nocardioidaceae	Marmoricola	0.0059623	Bulk soil	1MPT	Seed	Ct0861
ASV_17	Bacteria	Actinobacteriota	Actinobacteria	Micrococcales	Micrococcaceae	Unknown_ASV_17	0.00596017	Bulk soil	1MPT	Spray	Ct0861
ASV_72	Bacteria	Actinobacteriota	Actinobacteria	Frankiales	Geodermatophilaceae	Blastococcus	0.00595536	Bulk soil	1MPT	Spray	Control
ASV_94	Bacteria	Bacteroidota	Bacteroidia	Cytophagales	Microscillaceae	Unknown_ASV_94	0.00595482	Root	4MPS	Spray	Ct0861
ASV_232	Bacteria	Verrucomicrobiota	Verrucomicrobiae	Chthoniobacterales	Chthoniobacteraceae	Chthoniobacter	0.00595404	Root	1MPT	Spray	Ct0861
ASV_53	Bacteria	Proteobacteria	Alphaproteobacteria	Azospirillales	Azospirillaceae	Skermanella	0.00595387	Rhizosphere	4MPS	Spray	Ct0861
ASV_29	Bacteria	Proteobacteria	Gammaproteobacteria	Gammaproteobacteria Incertae Sedis	Unknown Family	Acidibacter	0.00594115	Rhizosphere	4MPS	Seed	Ct0861
ASV_70	Bacteria	Proteobacteria	Gammaproteobacteria	Burkholderiales	Nitrosomonadaceae	Ellin6067	0.00593055	Leaf	1MPT	Spray	Control
ASV_1177	Bacteria	Myxococcota	Polyangia	Haliangiales	Haliangiaceae	Haliangium	0.0059188	Root	1MPT	Seed	Control
ASV_19	Bacteria	Proteobacteria	Gammaproteobacteria	Burkholderiales	Nitrosomonadaceae	MND1	0.0059171	Root	4MPS	Spray	Ct0861
ASV_672	Bacteria	Proteobacteria	Gammaproteobacteria	Xanthomonadales	Xanthomonadaceae	Pseudoxanthomonas	0.00591613	Root	1MPT	Spray	Control
ASV_407	Bacteria	Proteobacteria	Gammaproteobacteria	Burkholderiales	Comamonadaceae	Unknown_ASV_407	0.00591158	Root	1MPT	Spray	Ct0861
ASV_232	Bacteria	Verrucomicrobiota	Verrucomicrobiae	Chthoniobacterales	Chthoniobacteraceae	Chthoniobacter	0.00590974	Leaf	4MPS	Spray	Ct0861
ASV_24	Bacteria	Firmicutes	Bacilli	Bacillales	Bacillaceae	Fictibacillus	0.00590801	Grain	4MPS	Spray	Control
ASV_87	Bacteria	Proteobacteria	Gammaproteobacteria	Enterobacterales	Enterobacteriaceae	Unknown_ASV_87	0.00590449	Root	4MPS	Seed	Control
ASV_31	Bacteria	Firmicutes	Bacilli	Bacillales	Bacillaceae	Unknown_ASV_31	0.00590337	Bulk soil	1MPT	Spray	Control
ASV_28	Bacteria	Acidobacteriota	Blastocatellia	Blastocatellales	Blastocatellaceae	Stenotrophobacter	0.0058893	Rhizosphere	4MPS	Spray	Control
ASV_653	Bacteria	Verrucomicrobiota	Verrucomicrobiae	Opitutales	Opitutaceae	Lacunisphaera	0.00588799	Root	1MPT	Spray	Ct0861
ASV_961	Bacteria	Actinobacteriota	Actinobacteria	Micromonosporales	Micromonosporaceae	Phytohabitans	0.00587572	Root	4MPS	Spray	Control
ASV_251	Bacteria	Proteobacteria	Alphaproteobacteria	Rhizobiales	Hyphomicrobiaceae	Pedomicrobium	0.00586986	Rhizosphere	4MPS	Seed	Ct0861
ASV_125	Bacteria	Actinobacteriota	Thermoleophilia	Gaiellales	Gaiellaceae	Gaiella	0.00586359	Grain	4MPS	Spray	Ct0861
ASV_127	Bacteria	Proteobacteria	Gammaproteobacteria	Steroidobacterales	Steroidobacteraceae	Steroidobacter	0.00583951	Leaf	1MPT	Seed	Ct0861
ASV_75	Bacteria	Acidobacteriota	Vicinamibacteria	Vicinamibacterales	Vicinamibacteraceae	Unknown_ASV_75	0.00583811	Leaf	1MPT	Seed	Control
ASV_43	Bacteria	Planctomycetota	Planctomycetes	Pirellulales	Pirellulaceae	Pirellula	0.00583324	Root	4MPS	Spray	Control
ASV_929	Bacteria	Proteobacteria	Gammaproteobacteria	Burkholderiales	Oxalobacteraceae	Massilia	0.00583266	Bulk soil	1MPT	Seed	Control
ASV_28	Bacteria	Acidobacteriota	Blastocatellia	Blastocatellales	Blastocatellaceae	Stenotrophobacter	0.00583252	Bulk soil	4MPS	Spray	Ct0861
ASV_318	Bacteria	Proteobacteria	Gammaproteobacteria	Burkholderiales	Comamonadaceae	Unknown_ASV_318	0.00583243	Root	1MPT	Seed	Ct0861
ASV_17	Bacteria	Actinobacteriota	Actinobacteria	Micrococcales	Micrococcaceae	Unknown_ASV_17	0.00583082	Rhizosphere	4MPS	Spray	Ct0861
ASV_13	Bacteria	Acidobacteriota	Vicinamibacteria	Vicinamibacterales	Vicinamibacteraceae	Unknown_ASV_13	0.00582766	Rhizosphere	4MPS	Spray	Control
ASV_43	Bacteria	Planctomycetota	Planctomycetes	Pirellulales	Pirellulaceae	Pirellula	0.00582486	Root	4MPS	Seed	Ct0861
ASV_83	Bacteria	Actinobacteriota	Thermoleophilia	Solirubrobacterales	Solirubrobacteraceae	Solirubrobacter	0.00582194	Root	1MPT	Spray	Ct0861
ASV_7	Bacteria	Firmicutes	Bacilli	Bacillales	Bacillaceae	Unknown_ASV_7	0.00581907	Rhizosphere	1MPT	Seed	Control
ASV_250	Bacteria	Proteobacteria	Alphaproteobacteria	Sphingomonadales	Sphingomonadaceae	Ellin6055	0.0058117	Grain	4MPS	Spray	Ct0861
ASV_103	Bacteria	Proteobacteria	Alphaproteobacteria	Caulobacterales	Hyphomonadaceae	SWB02	0.00580798	Leaf	1MPT	Spray	Control
ASV_350	Bacteria	Planctomycetota	Planctomycetes	Planctomycetales	Rubinisphaeraceae	SH-PL14	0.00580545	Rhizosphere	1MPT	Spray	Ct0861
ASV_94	Bacteria	Bacteroidota	Bacteroidia	Cytophagales	Microscillaceae	Unknown_ASV_94	0.00580493	Root	4MPS	Spray	Control
ASV_1177	Bacteria	Myxococcota	Polyangia	Haliangiales	Haliangiaceae	Haliangium	0.00580278	Bulk soil	4MPS	Seed	Ct0861
ASV_70	Bacteria	Proteobacteria	Gammaproteobacteria	Burkholderiales	Nitrosomonadaceae	Ellin6067	0.00580242	Rhizosphere	4MPS	Spray	Ct0861
ASV_66	Bacteria	Actinobacteriota	Actinobacteria	Micrococcales	Microbacteriaceae	Microbacterium	0.00580126	Leaf	4MPS	Spray	Ct0861
ASV_125	Bacteria	Actinobacteriota	Thermoleophilia	Gaiellales	Gaiellaceae	Gaiella	0.00579724	Rhizosphere	1MPT	Seed	Ct0861
ASV_125	Bacteria	Actinobacteriota	Thermoleophilia	Gaiellales	Gaiellaceae	Gaiella	0.00579567	Leaf	1MPT	Seed	Control
ASV_2882	Bacteria	Firmicutes	Bacilli	Paenibacillales	Paenibacillaceae	Paenibacillus	0.00579381	Rhizosphere	4MPS	Seed	Ct0861
ASV_127	Bacteria	Proteobacteria	Gammaproteobacteria	Steroidobacterales	Steroidobacteraceae	Steroidobacter	0.00578349	Rhizosphere	4MPS	Spray	Ct0861
ASV_277	Bacteria	Bacteroidota	Bacteroidia	Cytophagales	Microscillaceae	Unknown_ASV_277	0.00577773	Root	4MPS	Seed	Ct0861
ASV_2359	Bacteria	Bacteroidota	Bacteroidia	Cytophagales	Microscillaceae	Unknown_ASV_2359	0.00577244	Root	4MPS	Seed	Control
ASV_232	Bacteria	Verrucomicrobiota	Verrucomicrobiae	Chthoniobacterales	Chthoniobacteraceae	Chthoniobacter	0.00576482	Bulk soil	4MPS	Seed	Ct0861
ASV_825	Bacteria	Myxococcota	Polyangia	Polyangiales	BIrii41	Unknown_ASV_825	0.00574946	Root	4MPS	Seed	Ct0861
ASV_17	Bacteria	Actinobacteriota	Actinobacteria	Micrococcales	Micrococcaceae	Unknown_ASV_17	0.00574298	Grain	4MPS	Spray	Control
ASV_276	Bacteria	Actinobacteriota	Actinobacteria	Pseudonocardiales	Pseudonocardiaceae	Pseudonocardia	0.00573989	Bulk soil	1MPT	Seed	Ct0861
ASV_232	Bacteria	Verrucomicrobiota	Verrucomicrobiae	Chthoniobacterales	Chthoniobacteraceae	Chthoniobacter	0.00573573	Bulk soil	4MPS	Seed	Control
ASV_41	Bacteria	Nitrospirota	Nitrospiria	Nitrospirales	Nitrospiraceae	Nitrospira	0.00573451	Leaf	1MPT	Spray	Ct0861
ASV_127	Bacteria	Proteobacteria	Gammaproteobacteria	Steroidobacterales	Steroidobacteraceae	Steroidobacter	0.00573327	Grain	4MPS	Seed	Control
ASV_350	Bacteria	Planctomycetota	Planctomycetes	Planctomycetales	Rubinisphaeraceae	SH-PL14	0.00572589	Root	4MPS	Seed	Ct0861
ASV_70	Bacteria	Proteobacteria	Gammaproteobacteria	Burkholderiales	Nitrosomonadaceae	Ellin6067	0.0057198	Rhizosphere	1MPT	Seed	Control
ASV_159	Bacteria	Firmicutes	Bacilli	Bacillales	Bacillaceae	Bacillus	0.00571931	Bulk soil	1MPT	Spray	Ct0861
ASV_66	Bacteria	Actinobacteriota	Actinobacteria	Micrococcales	Microbacteriaceae	Microbacterium	0.00571911	Grain	4MPS	Seed	Control
ASV_131	Bacteria	Actinobacteriota	Actinobacteria	Streptomycetales	Streptomycetaceae	Streptomyces	0.00571687	Leaf	1MPT	Seed	Ct0861
ASV_593	Bacteria	Bacteroidota	Bacteroidia	Chitinophagales	Chitinophagaceae	Niastella	0.00571617	Root	1MPT	Seed	Control
ASV_527	Bacteria	Bacteroidota	Bacteroidia	Cytophagales	Spirosomaceae	Dyadobacter	0.00570561	Rhizosphere	1MPT	Seed	Control
ASV_197	Bacteria	Proteobacteria	Alphaproteobacteria	Dongiales	Dongiaceae	Dongia	0.00570439	Bulk soil	4MPS	Spray	Ct0861
ASV_38	Bacteria	Acidobacteriota	Vicinamibacteria	Vicinamibacterales	Vicinamibacteraceae	Unknown_ASV_38	0.00569068	Bulk soil	1MPT	Spray	Control
ASV_52	Bacteria	Acidobacteriota	Vicinamibacteria	Vicinamibacterales	Vicinamibacteraceae	Unknown_ASV_52	0.00568841	Bulk soil	4MPS	Seed	Control
ASV_251	Bacteria	Proteobacteria	Alphaproteobacteria	Rhizobiales	Hyphomicrobiaceae	Pedomicrobium	0.00568806	Leaf	4MPS	Spray	Ct0861
ASV_70	Bacteria	Proteobacteria	Gammaproteobacteria	Burkholderiales	Nitrosomonadaceae	Ellin6067	0.00566075	Grain	4MPS	Spray	Ct0861
ASV_41	Bacteria	Nitrospirota	Nitrospiria	Nitrospirales	Nitrospiraceae	Nitrospira	0.00564831	Leaf	4MPS	Seed	Ct0861
ASV_372	Bacteria	Bacteroidota	Bacteroidia	Cytophagales	Hymenobacteraceae	Pontibacter	0.00564342	Bulk soil	1MPT	Spray	Control
ASV_112	Bacteria	Planctomycetota	Planctomycetes	Gemmatales	Gemmataceae	Gemmata	0.00563912	Root	1MPT	Seed	Ct0861
ASV_43	Bacteria	Planctomycetota	Planctomycetes	Pirellulales	Pirellulaceae	Pirellula	0.00563533	Leaf	1MPT	Seed	Control
ASV_5573	Bacteria	Proteobacteria	Gammaproteobacteria	Pseudomonadales	Halomonadaceae	Carnimonas	0.00563402	Grain	4MPS	Seed	Ct0861
ASV_1307	Bacteria	Bacteroidota	Bacteroidia	Sphingobacteriales	Sphingobacteriaceae	Sphingobacterium	0.0056259	Leaf	1MPT	Seed	Control
ASV_454	Bacteria	Actinobacteriota	Actinobacteria	Pseudonocardiales	Pseudonocardiaceae	Unknown_ASV_454	0.00562362	Root	1MPT	Spray	Control
ASV_180	Bacteria	Proteobacteria	Gammaproteobacteria	Burkholderiales	Comamonadaceae	Azohydromonas	0.00560809	Leaf	4MPS	Seed	Control
ASV_49	Bacteria	Acidobacteriota	Vicinamibacteria	Vicinamibacterales	Vicinamibacteraceae	Unknown_ASV_49	0.00560322	Bulk soil	4MPS	Seed	Control
ASV_127	Bacteria	Proteobacteria	Gammaproteobacteria	Steroidobacterales	Steroidobacteraceae	Steroidobacter	0.00559799	Rhizosphere	1MPT	Seed	Ct0861
ASV_27	Bacteria	Proteobacteria	Alphaproteobacteria	Rhizobiales	Rhizobiaceae	Ensifer	0.00559706	Leaf	4MPS	Spray	Control
ASV_124	Bacteria	Proteobacteria	Alphaproteobacteria	Sphingomonadales	Sphingomonadaceae	Altererythrobacter	0.00558744	Rhizosphere	1MPT	Seed	Control
ASV_66	Bacteria	Actinobacteriota	Actinobacteria	Micrococcales	Microbacteriaceae	Microbacterium	0.00558451	Leaf	4MPS	Seed	Control
ASV_2882	Bacteria	Firmicutes	Bacilli	Paenibacillales	Paenibacillaceae	Paenibacillus	0.00558394	Rhizosphere	4MPS	Seed	Control
ASV_372	Bacteria	Bacteroidota	Bacteroidia	Cytophagales	Hymenobacteraceae	Pontibacter	0.00558234	Bulk soil	1MPT	Spray	Ct0861
ASV_27	Bacteria	Proteobacteria	Alphaproteobacteria	Rhizobiales	Rhizobiaceae	Ensifer	0.00557739	Grain	4MPS	Seed	Ct0861
ASV_58	Bacteria	Planctomycetota	Phycisphaerae	Tepidisphaerales	WD2101 soil group	Unknown_ASV_58	0.00557483	Bulk soil	4MPS	Seed	Control
ASV_277	Bacteria	Bacteroidota	Bacteroidia	Cytophagales	Microscillaceae	Unknown_ASV_277	0.00557437	Root	4MPS	Seed	Control
ASV_124	Bacteria	Proteobacteria	Alphaproteobacteria	Sphingomonadales	Sphingomonadaceae	Altererythrobacter	0.00557267	Grain	4MPS	Seed	Ct0861
ASV_42	Bacteria	Acidobacteriota	Blastocatellia	Blastocatellales	Blastocatellaceae	Unknown_ASV_42	0.00557188	Root	1MPT	Spray	Ct0861
ASV_72	Bacteria	Actinobacteriota	Actinobacteria	Frankiales	Geodermatophilaceae	Blastococcus	0.00556853	Rhizosphere	1MPT	Seed	Control
ASV_38	Bacteria	Acidobacteriota	Vicinamibacteria	Vicinamibacterales	Vicinamibacteraceae	Unknown_ASV_38	0.00556202	Bulk soil	4MPS	Spray	Ct0861
ASV_250	Bacteria	Proteobacteria	Alphaproteobacteria	Sphingomonadales	Sphingomonadaceae	Ellin6055	0.00556093	Leaf	4MPS	Seed	Control
ASV_17	Bacteria	Actinobacteriota	Actinobacteria	Micrococcales	Micrococcaceae	Unknown_ASV_17	0.00555988	Leaf	1MPT	Seed	Control
ASV_27	Bacteria	Proteobacteria	Alphaproteobacteria	Rhizobiales	Rhizobiaceae	Ensifer	0.00555896	Root	1MPT	Seed	Ct0861
ASV_38	Bacteria	Acidobacteriota	Vicinamibacteria	Vicinamibacterales	Vicinamibacteraceae	Unknown_ASV_38	0.005556	Leaf	4MPS	Spray	Ct0861
ASV_53	Bacteria	Proteobacteria	Alphaproteobacteria	Azospirillales	Azospirillaceae	Skermanella	0.00555252	Bulk soil	4MPS	Spray	Ct0861
ASV_71	Bacteria	Proteobacteria	Alphaproteobacteria	Rhizobiales	Rhizobiaceae	Unknown_ASV_71	0.00554953	Root	1MPT	Seed	Ct0861
ASV_372	Bacteria	Bacteroidota	Bacteroidia	Cytophagales	Hymenobacteraceae	Pontibacter	0.00554754	Grain	4MPS	Spray	Ct0861
ASV_32	Bacteria	Acidobacteriota	Vicinamibacteria	Vicinamibacterales	Vicinamibacteraceae	Unknown_ASV_32	0.00554657	Bulk soil	4MPS	Seed	Ct0861
ASV_41	Bacteria	Nitrospirota	Nitrospiria	Nitrospirales	Nitrospiraceae	Nitrospira	0.00554115	Bulk soil	1MPT	Seed	Ct0861
ASV_43	Bacteria	Planctomycetota	Planctomycetes	Pirellulales	Pirellulaceae	Pirellula	0.00553664	Root	4MPS	Seed	Control
ASV_250	Bacteria	Proteobacteria	Alphaproteobacteria	Sphingomonadales	Sphingomonadaceae	Ellin6055	0.00553641	Rhizosphere	1MPT	Spray	Ct0861
ASV_250	Bacteria	Proteobacteria	Alphaproteobacteria	Sphingomonadales	Sphingomonadaceae	Ellin6055	0.00553471	Bulk soil	1MPT	Spray	Control
ASV_250	Bacteria	Proteobacteria	Alphaproteobacteria	Sphingomonadales	Sphingomonadaceae	Ellin6055	0.00551666	Grain	4MPS	Spray	Control
ASV_929	Bacteria	Proteobacteria	Gammaproteobacteria	Burkholderiales	Oxalobacteraceae	Massilia	0.0055158	Bulk soil	1MPT	Spray	Control
ASV_197	Bacteria	Proteobacteria	Alphaproteobacteria	Dongiales	Dongiaceae	Dongia	0.0055098	Grain	4MPS	Spray	Ct0861
ASV_124	Bacteria	Proteobacteria	Alphaproteobacteria	Sphingomonadales	Sphingomonadaceae	Altererythrobacter	0.00550507	Bulk soil	4MPS	Spray	Ct0861
ASV_107	Bacteria	Proteobacteria	Gammaproteobacteria	Burkholderiales	Comamonadaceae	Ramlibacter	0.00550433	Leaf	4MPS	Seed	Control
ASV_66	Bacteria	Actinobacteriota	Actinobacteria	Micrococcales	Microbacteriaceae	Microbacterium	0.00549308	Grain	4MPS	Spray	Control
ASV_66	Bacteria	Actinobacteriota	Actinobacteria	Micrococcales	Microbacteriaceae	Microbacterium	0.00548555	Root	4MPS	Seed	Ct0861
ASV_125	Bacteria	Actinobacteriota	Thermoleophilia	Gaiellales	Gaiellaceae	Gaiella	0.00548487	Rhizosphere	4MPS	Seed	Ct0861
ASV_182	Bacteria	Firmicutes	Bacilli	Bacillales	Planococcaceae	Unknown_ASV_182	0.00547202	Rhizosphere	4MPS	Spray	Control
ASV_13	Bacteria	Acidobacteriota	Vicinamibacteria	Vicinamibacterales	Vicinamibacteraceae	Unknown_ASV_13	0.00546544	Rhizosphere	4MPS	Seed	Control
ASV_481	Bacteria	Proteobacteria	Gammaproteobacteria	Burkholderiales	Comamonadaceae	[Polyangium] brachysporum group	0.00546041	Root	4MPS	Spray	Control
ASV_117	Bacteria	Proteobacteria	Alphaproteobacteria	Rhizobiales	Devosiaceae	Unknown_ASV_117	0.00545737	Rhizosphere	1MPT	Spray	Control
ASV_250	Bacteria	Proteobacteria	Alphaproteobacteria	Sphingomonadales	Sphingomonadaceae	Ellin6055	0.00545263	Rhizosphere	1MPT	Spray	Control
ASV_70	Bacteria	Proteobacteria	Gammaproteobacteria	Burkholderiales	Nitrosomonadaceae	Ellin6067	0.00544887	Bulk soil	1MPT	Seed	Control
ASV_53	Bacteria	Proteobacteria	Alphaproteobacteria	Azospirillales	Azospirillaceae	Skermanella	0.00544705	Bulk soil	4MPS	Seed	Control
ASV_352	Bacteria	Proteobacteria	Alphaproteobacteria	Sphingomonadales	Sphingomonadaceae	Plot4-2H12	0.00543619	Root	4MPS	Spray	Ct0861
ASV_124	Bacteria	Proteobacteria	Alphaproteobacteria	Sphingomonadales	Sphingomonadaceae	Altererythrobacter	0.00543245	Leaf	1MPT	Spray	Ct0861
ASV_72	Bacteria	Actinobacteriota	Actinobacteria	Frankiales	Geodermatophilaceae	Blastococcus	0.00542812	Bulk soil	4MPS	Seed	Control
ASV_51	Bacteria	Acidobacteriota	Vicinamibacteria	Vicinamibacterales	Vicinamibacteraceae	Unknown_ASV_51	0.00542339	Bulk soil	4MPS	Seed	Control
ASV_99	Bacteria	Planctomycetota	Planctomycetes	Pirellulales	Pirellulaceae	Pir4 lineage	0.00541486	Root	4MPS	Seed	Ct0861
ASV_186	Bacteria	Gemmatimonadota	Gemmatimonadetes	Gemmatimonadales	Gemmatimonadaceae	Unknown_ASV_186	0.00541471	Leaf	4MPS	Seed	Control
ASV_243	Bacteria	Proteobacteria	Alphaproteobacteria	Sphingomonadales	Sphingomonadaceae	Unknown_ASV_243	0.0054137	Rhizosphere	1MPT	Spray	Ct0861
ASV_70	Bacteria	Proteobacteria	Gammaproteobacteria	Burkholderiales	Nitrosomonadaceae	Ellin6067	0.00541292	Grain	4MPS	Spray	Control
ASV_127	Bacteria	Proteobacteria	Gammaproteobacteria	Steroidobacterales	Steroidobacteraceae	Steroidobacter	0.00540564	Rhizosphere	4MPS	Spray	Control
ASV_103	Bacteria	Proteobacteria	Alphaproteobacteria	Caulobacterales	Hyphomonadaceae	SWB02	0.00540066	Bulk soil	4MPS	Spray	Ct0861
ASV_124	Bacteria	Proteobacteria	Alphaproteobacteria	Sphingomonadales	Sphingomonadaceae	Altererythrobacter	0.00539973	Bulk soil	4MPS	Seed	Control
ASV_58	Bacteria	Planctomycetota	Phycisphaerae	Tepidisphaerales	WD2101 soil group	Unknown_ASV_58	0.00539113	Leaf	4MPS	Seed	Control
ASV_232	Bacteria	Verrucomicrobiota	Verrucomicrobiae	Chthoniobacterales	Chthoniobacteraceae	Chthoniobacter	0.00538066	Rhizosphere	1MPT	Spray	Ct0861
ASV_124	Bacteria	Proteobacteria	Alphaproteobacteria	Sphingomonadales	Sphingomonadaceae	Altererythrobacter	0.00537553	Bulk soil	1MPT	Seed	Ct0861
ASV_2033	Bacteria	Proteobacteria	Alphaproteobacteria	Rhizobiales	Beijerinckiaceae	Methylobacterium-Methylorubrum	0.00537013	Leaf	4MPS	Seed	Ct0861
ASV_64	Bacteria	Acidobacteriota	Blastocatellia	Blastocatellales	Blastocatellaceae	Unknown_ASV_64	0.00536832	Bulk soil	1MPT	Seed	Control
ASV_67	Bacteria	Proteobacteria	Gammaproteobacteria	Steroidobacterales	Woeseiaceae	Woeseia	0.00536128	Bulk soil	4MPS	Spray	Control
ASV_66	Bacteria	Actinobacteriota	Actinobacteria	Micrococcales	Microbacteriaceae	Microbacterium	0.00536075	Root	4MPS	Spray	Ct0861
ASV_1896	Bacteria	Fibrobacterota	Fibrobacteria	Fibrobacterales	Fibrobacteraceae	possible genus 04	0.0053419	Root	4MPS	Spray	Ct0861
ASV_72	Bacteria	Actinobacteriota	Actinobacteria	Frankiales	Geodermatophilaceae	Blastococcus	0.0053281	Bulk soil	4MPS	Spray	Control
ASV_24	Bacteria	Firmicutes	Bacilli	Bacillales	Bacillaceae	Fictibacillus	0.00532746	Grain	4MPS	Seed	Control
ASV_161	Bacteria	Actinobacteriota	Actinobacteria	Micrococcales	Microbacteriaceae	Agromyces	0.00532509	Leaf	4MPS	Seed	Control
ASV_73	Bacteria	Proteobacteria	Gammaproteobacteria	Steroidobacterales	Steroidobacteraceae	Unknown_ASV_73	0.00532334	Leaf	4MPS	Spray	Control
ASV_205	Bacteria	Proteobacteria	Alphaproteobacteria	Rhizobiales	Rhizobiaceae	Unknown_ASV_205	0.00531917	Leaf	1MPT	Spray	Ct0861
ASV_251	Bacteria	Proteobacteria	Alphaproteobacteria	Rhizobiales	Hyphomicrobiaceae	Pedomicrobium	0.00531862	Leaf	4MPS	Spray	Control
ASV_1205	Bacteria	Bacteroidota	Bacteroidia	Cytophagales	Microscillaceae	Unknown_ASV_1205	0.00531589	Root	4MPS	Seed	Ct0861
ASV_66	Bacteria	Actinobacteriota	Actinobacteria	Micrococcales	Microbacteriaceae	Microbacterium	0.0053141	Root	4MPS	Spray	Control
ASV_37	Bacteria	Actinobacteriota	Actinobacteria	Propionibacteriales	Nocardioidaceae	Marmoricola	0.00531391	Grain	4MPS	Spray	Control
ASV_28	Bacteria	Acidobacteriota	Blastocatellia	Blastocatellales	Blastocatellaceae	Stenotrophobacter	0.00531298	Leaf	1MPT	Spray	Control
ASV_51	Bacteria	Acidobacteriota	Vicinamibacteria	Vicinamibacterales	Vicinamibacteraceae	Unknown_ASV_51	0.00531049	Bulk soil	4MPS	Spray	Ct0861
ASV_197	Bacteria	Proteobacteria	Alphaproteobacteria	Dongiales	Dongiaceae	Dongia	0.00530843	Grain	4MPS	Seed	Ct0861
ASV_31	Bacteria	Firmicutes	Bacilli	Bacillales	Bacillaceae	Unknown_ASV_31	0.00530843	Grain	4MPS	Seed	Ct0861
ASV_144	Bacteria	Actinobacteriota	Actinobacteria	Streptomycetales	Streptomycetaceae	Unknown_ASV_144	0.00530623	Leaf	4MPS	Seed	Control
ASV_498	Bacteria	Acidobacteriota	Thermoanaerobaculia	Thermoanaerobaculales	Thermoanaerobaculaceae	Subgroup 10	0.00529966	Bulk soil	4MPS	Spray	Control
ASV_127	Bacteria	Proteobacteria	Gammaproteobacteria	Steroidobacterales	Steroidobacteraceae	Steroidobacter	0.00529964	Root	1MPT	Seed	Ct0861
ASV_32	Bacteria	Acidobacteriota	Vicinamibacteria	Vicinamibacterales	Vicinamibacteraceae	Unknown_ASV_32	0.00529018	Bulk soil	4MPS	Spray	Control
ASV_51	Bacteria	Acidobacteriota	Vicinamibacteria	Vicinamibacterales	Vicinamibacteraceae	Unknown_ASV_51	0.00528265	Leaf	4MPS	Seed	Control
ASV_232	Bacteria	Verrucomicrobiota	Verrucomicrobiae	Chthoniobacterales	Chthoniobacteraceae	Chthoniobacter	0.00528263	Root	1MPT	Seed	Control
ASV_70	Bacteria	Proteobacteria	Gammaproteobacteria	Burkholderiales	Nitrosomonadaceae	Ellin6067	0.00527682	Rhizosphere	1MPT	Spray	Ct0861
ASV_24	Bacteria	Firmicutes	Bacilli	Bacillales	Bacillaceae	Fictibacillus	0.00527615	Leaf	4MPS	Spray	Control
ASV_6029	Bacteria	Actinobacteriota	Actinobacteria	Propionibacteriales	Propionibacteriaceae	Cutibacterium	0.0052675	Leaf	1MPT	Seed	Control
ASV_201	Bacteria	Acidobacteriota	Blastocatellia	Blastocatellales	Blastocatellaceae	Unknown_ASV_201	0.00526522	Root	1MPT	Spray	Ct0861
ASV_73	Bacteria	Proteobacteria	Gammaproteobacteria	Steroidobacterales	Steroidobacteraceae	Unknown_ASV_73	0.00526358	Leaf	4MPS	Spray	Ct0861
ASV_67	Bacteria	Proteobacteria	Gammaproteobacteria	Steroidobacterales	Woeseiaceae	Woeseia	0.00525653	Grain	4MPS	Seed	Ct0861
ASV_24	Bacteria	Firmicutes	Bacilli	Bacillales	Bacillaceae	Fictibacillus	0.00525647	Bulk soil	1MPT	Spray	Ct0861
ASV_27	Bacteria	Proteobacteria	Alphaproteobacteria	Rhizobiales	Rhizobiaceae	Ensifer	0.00525261	Grain	4MPS	Spray	Control
ASV_42	Bacteria	Acidobacteriota	Blastocatellia	Blastocatellales	Blastocatellaceae	Unknown_ASV_42	0.00525181	Rhizosphere	1MPT	Seed	Control
ASV_125	Bacteria	Actinobacteriota	Thermoleophilia	Gaiellales	Gaiellaceae	Gaiella	0.0052479	Grain	4MPS	Spray	Control
ASV_250	Bacteria	Proteobacteria	Alphaproteobacteria	Sphingomonadales	Sphingomonadaceae	Ellin6055	0.00524311	Leaf	4MPS	Spray	Control
ASV_212	Bacteria	Proteobacteria	Alphaproteobacteria	Rhizobiales	Rhizobiaceae	Neorhizobium	0.00524288	Root	4MPS	Spray	Ct0861
ASV_13	Bacteria	Acidobacteriota	Vicinamibacteria	Vicinamibacterales	Vicinamibacteraceae	Unknown_ASV_13	0.00523803	Bulk soil	4MPS	Spray	Control
ASV_19	Bacteria	Proteobacteria	Gammaproteobacteria	Burkholderiales	Nitrosomonadaceae	MND1	0.00523575	Leaf	1MPT	Seed	Ct0861
ASV_232	Bacteria	Verrucomicrobiota	Verrucomicrobiae	Chthoniobacterales	Chthoniobacteraceae	Chthoniobacter	0.00523308	Grain	4MPS	Seed	Control
ASV_142	Bacteria	Acidobacteriota	Vicinamibacteria	Vicinamibacterales	Vicinamibacteraceae	Luteitalea	0.0052329	Rhizosphere	1MPT	Seed	Control
ASV_41	Bacteria	Nitrospirota	Nitrospiria	Nitrospirales	Nitrospiraceae	Nitrospira	0.00523221	Bulk soil	1MPT	Spray	Control
ASV_70	Bacteria	Proteobacteria	Gammaproteobacteria	Burkholderiales	Nitrosomonadaceae	Ellin6067	0.00522795	Rhizosphere	1MPT	Seed	Ct0861
ASV_929	Bacteria	Proteobacteria	Gammaproteobacteria	Burkholderiales	Oxalobacteraceae	Massilia	0.00522795	Rhizosphere	1MPT	Seed	Ct0861
ASV_67	Bacteria	Proteobacteria	Gammaproteobacteria	Steroidobacterales	Woeseiaceae	Woeseia	0.00522463	Bulk soil	4MPS	Seed	Control
ASV_127	Bacteria	Proteobacteria	Gammaproteobacteria	Steroidobacterales	Steroidobacteraceae	Steroidobacter	0.00522369	Rhizosphere	4MPS	Seed	Control
ASV_527	Bacteria	Bacteroidota	Bacteroidia	Cytophagales	Spirosomaceae	Dyadobacter	0.00522137	Root	1MPT	Seed	Control
ASV_308	Bacteria	Bacteroidota	Bacteroidia	Cytophagales	Hymenobacteraceae	Adhaeribacter	0.00521464	Bulk soil	1MPT	Seed	Ct0861
ASV_66	Bacteria	Actinobacteriota	Actinobacteria	Micrococcales	Microbacteriaceae	Microbacterium	0.00521372	Rhizosphere	1MPT	Seed	Ct0861
ASV_1028	Bacteria	Myxococcota	Polyangia	Polyangiales	Sandaracinaceae	Unknown_ASV_1028	0.00521332	Root	1MPT	Spray	Ct0861
ASV_42	Bacteria	Acidobacteriota	Blastocatellia	Blastocatellales	Blastocatellaceae	Unknown_ASV_42	0.00520924	Bulk soil	1MPT	Spray	Ct0861
ASV_585	Bacteria	Proteobacteria	Gammaproteobacteria	Burkholderiales	Alcaligenaceae	Achromobacter	0.0052062	Leaf	1MPT	Seed	Control
ASV_251	Bacteria	Proteobacteria	Alphaproteobacteria	Rhizobiales	Hyphomicrobiaceae	Pedomicrobium	0.00520608	Bulk soil	4MPS	Spray	Ct0861
ASV_17	Bacteria	Actinobacteriota	Actinobacteria	Micrococcales	Micrococcaceae	Unknown_ASV_17	0.00520473	Rhizosphere	4MPS	Seed	Control
ASV_232	Bacteria	Verrucomicrobiota	Verrucomicrobiae	Chthoniobacterales	Chthoniobacteraceae	Chthoniobacter	0.00520011	Bulk soil	4MPS	Spray	Control
ASV_350	Bacteria	Planctomycetota	Planctomycetes	Planctomycetales	Rubinisphaeraceae	SH-PL14	0.00519494	Rhizosphere	4MPS	Seed	Ct0861
ASV_220	Bacteria	Proteobacteria	Gammaproteobacteria	Enterobacterales	Vibrionaceae	Vibrio	0.00519226	Rhizosphere	4MPS	Spray	Control
ASV_143	Bacteria	Proteobacteria	Gammaproteobacteria	Burkholderiales	Nitrosomonadaceae	Nitrosospira	0.00518677	Bulk soil	4MPS	Seed	Control
ASV_1252	Bacteria	Proteobacteria	Alphaproteobacteria	Ferrovibrionales	Ferrovibrionaceae	Ferrovibrio	0.00518294	Root	4MPS	Seed	Control
ASV_124	Bacteria	Proteobacteria	Alphaproteobacteria	Sphingomonadales	Sphingomonadaceae	Altererythrobacter	0.00518122	Bulk soil	4MPS	Seed	Ct0861
ASV_402	Bacteria	Proteobacteria	Alphaproteobacteria	Rhizobiales	Devosiaceae	Unknown_ASV_402	0.00518015	Root	1MPT	Spray	Control
ASV_67	Bacteria	Proteobacteria	Gammaproteobacteria	Steroidobacterales	Woeseiaceae	Woeseia	0.00517879	Bulk soil	1MPT	Seed	Control
ASV_350	Bacteria	Planctomycetota	Planctomycetes	Planctomycetales	Rubinisphaeraceae	SH-PL14	0.00517631	Grain	4MPS	Seed	Ct0861
ASV_32	Bacteria	Acidobacteriota	Vicinamibacteria	Vicinamibacterales	Vicinamibacteraceae	Unknown_ASV_32	0.00517618	Bulk soil	1MPT	Spray	Ct0861
ASV_929	Bacteria	Proteobacteria	Gammaproteobacteria	Burkholderiales	Oxalobacteraceae	Massilia	0.00516732	Bulk soil	1MPT	Seed	Ct0861
ASV_66	Bacteria	Actinobacteriota	Actinobacteria	Micrococcales	Microbacteriaceae	Microbacterium	0.00516407	Root	4MPS	Seed	Control
ASV_67	Bacteria	Proteobacteria	Gammaproteobacteria	Steroidobacterales	Woeseiaceae	Woeseia	0.00515758	Grain	4MPS	Seed	Control
ASV_308	Bacteria	Bacteroidota	Bacteroidia	Cytophagales	Hymenobacteraceae	Adhaeribacter	0.00514785	Bulk soil	1MPT	Spray	Ct0861
ASV_671	Bacteria	Myxococcota	Polyangia	Polyangiales	BIrii41	Unknown_ASV_671	0.00514521	Root	4MPS	Seed	Control
ASV_13	Bacteria	Acidobacteriota	Vicinamibacteria	Vicinamibacterales	Vicinamibacteraceae	Unknown_ASV_13	0.00514489	Leaf	1MPT	Seed	Control
ASV_16677	Bacteria	Bacteroidota	Bacteroidia	Cytophagales	Hymenobacteraceae	Hymenobacter	0.00514382	Leaf	4MPS	Seed	Ct0861
ASV_29	Bacteria	Proteobacteria	Gammaproteobacteria	Gammaproteobacteria Incertae Sedis	Unknown Family	Acidibacter	0.00514241	Root	1MPT	Spray	Control
ASV_124	Bacteria	Proteobacteria	Alphaproteobacteria	Sphingomonadales	Sphingomonadaceae	Altererythrobacter	0.00513768	Bulk soil	1MPT	Spray	Control
ASV_37	Bacteria	Actinobacteriota	Actinobacteria	Propionibacteriales	Nocardioidaceae	Marmoricola	0.00513615	Bulk soil	1MPT	Seed	Control
ASV_169	Bacteria	Proteobacteria	Alphaproteobacteria	Rhizobiales	Devosiaceae	Unknown_ASV_169	0.00512533	Root	4MPS	Spray	Control
ASV_777	Bacteria	Firmicutes	Bacilli	Bacillales	Planococcaceae	Planomicrobium	0.00512441	Leaf	1MPT	Spray	Control
ASV_44	Bacteria	Acidobacteriota	Vicinamibacteria	Vicinamibacterales	Vicinamibacteraceae	Unknown_ASV_44	0.00512429	Bulk soil	4MPS	Seed	Ct0861
ASV_53	Bacteria	Proteobacteria	Alphaproteobacteria	Azospirillales	Azospirillaceae	Skermanella	0.00512429	Bulk soil	4MPS	Seed	Ct0861
ASV_44	Bacteria	Acidobacteriota	Vicinamibacteria	Vicinamibacterales	Vicinamibacteraceae	Unknown_ASV_44	0.00512427	Bulk soil	4MPS	Spray	Control
ASV_350	Bacteria	Planctomycetota	Planctomycetes	Planctomycetales	Rubinisphaeraceae	SH-PL14	0.00512163	Root	4MPS	Seed	Control
ASV_250	Bacteria	Proteobacteria	Alphaproteobacteria	Sphingomonadales	Sphingomonadaceae	Ellin6055	0.00510062	Bulk soil	1MPT	Spray	Ct0861
ASV_154	Bacteria	Actinobacteriota	Actinobacteria	Pseudonocardiales	Pseudonocardiaceae	Lechevalieria	0.00509896	Leaf	1MPT	Seed	Ct0861
ASV_28	Bacteria	Acidobacteriota	Blastocatellia	Blastocatellales	Blastocatellaceae	Stenotrophobacter	0.00509747	Rhizosphere	1MPT	Spray	Ct0861
ASV_125	Bacteria	Actinobacteriota	Thermoleophilia	Gaiellales	Gaiellaceae	Gaiella	0.00509413	Root	1MPT	Seed	Control
ASV_32	Bacteria	Acidobacteriota	Vicinamibacteria	Vicinamibacterales	Vicinamibacteraceae	Unknown_ASV_32	0.00508569	Bulk soil	1MPT	Spray	Control
ASV_251	Bacteria	Proteobacteria	Alphaproteobacteria	Rhizobiales	Hyphomicrobiaceae	Pedomicrobium	0.0050783	Rhizosphere	4MPS	Spray	Ct0861
ASV_372	Bacteria	Bacteroidota	Bacteroidia	Cytophagales	Hymenobacteraceae	Pontibacter	0.00507614	Rhizosphere	1MPT	Seed	Ct0861
ASV_6	Bacteria	Firmicutes	Bacilli	Bacillales	Planococcaceae	Unknown_ASV_6	0.00507538	Leaf	1MPT	Seed	Ct0861
ASV_133	Bacteria	Acidobacteriota	Blastocatellia	Blastocatellales	Blastocatellaceae	Unknown_ASV_133	0.00507268	Bulk soil	1MPT	Seed	Ct0861
ASV_606	Bacteria	Myxococcota	Myxococcia	Myxococcales	Myxococcaceae	Cystobacter	0.00507218	Rhizosphere	1MPT	Seed	Control
ASV_13	Bacteria	Acidobacteriota	Vicinamibacteria	Vicinamibacterales	Vicinamibacteraceae	Unknown_ASV_13	0.00506784	Leaf	1MPT	Spray	Control
ASV_23	Bacteria	Firmicutes	Bacilli	Bacillales	Bacillaceae	Unknown_ASV_23	0.00506784	Leaf	1MPT	Spray	Control
ASV_182	Bacteria	Firmicutes	Bacilli	Bacillales	Planococcaceae	Unknown_ASV_182	0.00506726	Rhizosphere	4MPS	Seed	Control
ASV_2105	Bacteria	Bacteroidota	Bacteroidia	Flavobacteriales	Flavobacteriaceae	Flavobacterium	0.00506707	Root	1MPT	Spray	Ct0861
ASV_154	Bacteria	Actinobacteriota	Actinobacteria	Pseudonocardiales	Pseudonocardiaceae	Lechevalieria	0.00506114	Root	1MPT	Seed	Control
ASV_72	Bacteria	Actinobacteriota	Actinobacteria	Frankiales	Geodermatophilaceae	Blastococcus	0.0050556	Bulk soil	1MPT	Seed	Control
ASV_419	Bacteria	Actinobacteriota	Actinobacteria	Streptosporangiales	Streptosporangiaceae	Nonomuraea	0.00505424	Leaf	4MPS	Seed	Ct0861
ASV_250	Bacteria	Proteobacteria	Alphaproteobacteria	Sphingomonadales	Sphingomonadaceae	Ellin6055	0.00504953	Leaf	4MPS	Seed	Ct0861
ASV_7	Bacteria	Firmicutes	Bacilli	Bacillales	Bacillaceae	Unknown_ASV_7	0.00504473	Bulk soil	4MPS	Spray	Ct0861
ASV_9	Bacteria	Firmicutes	Bacilli	Bacillales	Bacillaceae	Unknown_ASV_9	0.0050339	Root	1MPT	Spray	Control
ASV_49	Bacteria	Acidobacteriota	Vicinamibacteria	Vicinamibacterales	Vicinamibacteraceae	Unknown_ASV_49	0.00503067	Leaf	4MPS	Seed	Ct0861
ASV_124	Bacteria	Proteobacteria	Alphaproteobacteria	Sphingomonadales	Sphingomonadaceae	Altererythrobacter	0.00502863	Grain	4MPS	Spray	Ct0861
ASV_67	Bacteria	Proteobacteria	Gammaproteobacteria	Steroidobacterales	Woeseiaceae	Woeseia	0.00502795	Leaf	4MPS	Seed	Control
ASV_148	Bacteria	Proteobacteria	Alphaproteobacteria	Rhizobiales	Rhizobiaceae	Unknown_ASV_148	0.00501245	Rhizosphere	1MPT	Spray	Control
ASV_563	Bacteria	Proteobacteria	Gammaproteobacteria	Xanthomonadales	Xanthomonadaceae	Luteimonas	0.00500844	Root	4MPS	Seed	Control
ASV_205	Bacteria	Proteobacteria	Alphaproteobacteria	Rhizobiales	Rhizobiaceae	Unknown_ASV_205	0.00500731	Root	1MPT	Seed	Ct0861
ASV_527	Bacteria	Bacteroidota	Bacteroidia	Cytophagales	Spirosomaceae	Dyadobacter	0.00500259	Root	1MPT	Seed	Ct0861
ASV_732	Bacteria	Deinococcota	Deinococci	Deinococcales	Trueperaceae	Truepera	0.0050017	Bulk soil	1MPT	Seed	Ct0861
ASV_6	Bacteria	Firmicutes	Bacilli	Bacillales	Planococcaceae	Unknown_ASV_6	0.00500102	Bulk soil	4MPS	Spray	Control
ASV_498	Bacteria	Acidobacteriota	Thermoanaerobaculia	Thermoanaerobaculales	Thermoanaerobaculaceae	Subgroup 10	0.00500093	Bulk soil	4MPS	Seed	Ct0861
ASV_58	Bacteria	Planctomycetota	Phycisphaerae	Tepidisphaerales	WD2101 soil group	Unknown_ASV_58	0.00499002	Leaf	4MPS	Spray	Ct0861
ASV_105	Bacteria	Proteobacteria	Gammaproteobacteria	Burkholderiales	Comamonadaceae	Unknown_ASV_105	0.00498618	Grain	4MPS	Spray	Ct0861
ASV_44	Bacteria	Acidobacteriota	Vicinamibacteria	Vicinamibacterales	Vicinamibacteraceae	Unknown_ASV_44	0.0049855	Leaf	4MPS	Seed	Control
ASV_372	Bacteria	Bacteroidota	Bacteroidia	Cytophagales	Hymenobacteraceae	Pontibacter	0.00498303	Bulk soil	4MPS	Spray	Ct0861
ASV_126	Bacteria	Firmicutes	Bacilli	Paenibacillales	Paenibacillaceae	Ammoniphilus	0.00498078	Leaf	4MPS	Seed	Control
ASV_67	Bacteria	Proteobacteria	Gammaproteobacteria	Steroidobacterales	Woeseiaceae	Woeseia	0.00497883	Leaf	4MPS	Spray	Control
ASV_66	Bacteria	Actinobacteriota	Actinobacteria	Micrococcales	Microbacteriaceae	Microbacterium	0.00497411	Leaf	4MPS	Spray	Control
ASV_142	Bacteria	Acidobacteriota	Vicinamibacteria	Vicinamibacterales	Vicinamibacteraceae	Luteitalea	0.0049669	Root	1MPT	Seed	Control
ASV_309	Bacteria	Myxococcota	Polyangia	Polyangiales	BIrii41	Unknown_ASV_309	0.00496327	Root	1MPT	Spray	Ct0861
ASV_929	Bacteria	Proteobacteria	Gammaproteobacteria	Burkholderiales	Oxalobacteraceae	Massilia	0.00495995	Leaf	4MPS	Seed	Ct0861
ASV_103	Bacteria	Proteobacteria	Alphaproteobacteria	Caulobacterales	Hyphomonadaceae	SWB02	0.00495229	Leaf	4MPS	Spray	Ct0861
ASV_439	Bacteria	Myxococcota	Polyangia	Polyangiales	BIrii41	Unknown_ASV_439	0.00494683	Leaf	1MPT	Seed	Control
ASV_33	Bacteria	Chloroflexi	Chloroflexia	Thermomicrobiales	JG30-KF-CM45	Unknown_ASV_33	0.0049439	Bulk soil	1MPT	Spray	Control
ASV_72	Bacteria	Actinobacteriota	Actinobacteria	Frankiales	Geodermatophilaceae	Blastococcus	0.00493584	Leaf	1MPT	Spray	Control
ASV_67	Bacteria	Proteobacteria	Gammaproteobacteria	Steroidobacterales	Woeseiaceae	Woeseia	0.00492871	Leaf	4MPS	Spray	Ct0861
ASV_671	Bacteria	Myxococcota	Polyangia	Polyangiales	BIrii41	Unknown_ASV_671	0.00492699	Root	4MPS	Spray	Ct0861
ASV_31	Bacteria	Firmicutes	Bacilli	Bacillales	Bacillaceae	Unknown_ASV_31	0.00491312	Grain	4MPS	Spray	Control
ASV_124	Bacteria	Proteobacteria	Alphaproteobacteria	Sphingomonadales	Sphingomonadaceae	Altererythrobacter	0.00490398	Bulk soil	1MPT	Seed	Control
ASV_53	Bacteria	Proteobacteria	Alphaproteobacteria	Azospirillales	Azospirillaceae	Skermanella	0.00489662	Rhizosphere	4MPS	Seed	Control
ASV_49	Bacteria	Acidobacteriota	Vicinamibacteria	Vicinamibacterales	Vicinamibacteraceae	Unknown_ASV_49	0.00489191	Bulk soil	1MPT	Spray	Control
ASV_83	Bacteria	Actinobacteriota	Thermoleophilia	Solirubrobacterales	Solirubrobacteraceae	Solirubrobacter	0.00488765	Root	1MPT	Spray	Control
ASV_31	Bacteria	Firmicutes	Bacilli	Bacillales	Bacillaceae	Unknown_ASV_31	0.00488712	Grain	4MPS	Spray	Ct0861
ASV_66	Bacteria	Actinobacteriota	Actinobacteria	Micrococcales	Microbacteriaceae	Microbacterium	0.00487432	Grain	4MPS	Seed	Ct0861
ASV_44	Bacteria	Acidobacteriota	Vicinamibacteria	Vicinamibacterales	Vicinamibacteraceae	Unknown_ASV_44	0.004873	Bulk soil	1MPT	Spray	Control
ASV_51	Bacteria	Acidobacteriota	Vicinamibacteria	Vicinamibacterales	Vicinamibacteraceae	Unknown_ASV_51	0.00487029	Leaf	4MPS	Spray	Control
ASV_553	Bacteria	Proteobacteria	Gammaproteobacteria	Burkholderiales	Comamonadaceae	Unknown_ASV_553	0.00486619	Rhizosphere	1MPT	Spray	Ct0861
ASV_64	Bacteria	Acidobacteriota	Blastocatellia	Blastocatellales	Blastocatellaceae	Unknown_ASV_64	0.00486576	Root	4MPS	Spray	Control
ASV_633	Bacteria	Actinobacteriota	Actinobacteria	Pseudonocardiales	Pseudonocardiaceae	Amycolatopsis	0.00486224	Root	4MPS	Seed	Control
ASV_38	Bacteria	Acidobacteriota	Vicinamibacteria	Vicinamibacterales	Vicinamibacteraceae	Unknown_ASV_38	0.00485881	Bulk soil	4MPS	Spray	Control
ASV_105	Bacteria	Proteobacteria	Gammaproteobacteria	Burkholderiales	Comamonadaceae	Unknown_ASV_105	0.00485796	Leaf	4MPS	Spray	Ct0861
ASV_929	Bacteria	Proteobacteria	Gammaproteobacteria	Burkholderiales	Oxalobacteraceae	Massilia	0.00485409	Grain	4MPS	Spray	Ct0861
ASV_112	Bacteria	Planctomycetota	Planctomycetes	Gemmatales	Gemmataceae	Gemmata	0.00485151	Leaf	4MPS	Seed	Ct0861
ASV_43	Bacteria	Planctomycetota	Planctomycetes	Pirellulales	Pirellulaceae	Pirellula	0.004847	Root	1MPT	Seed	Ct0861
ASV_72	Bacteria	Actinobacteriota	Actinobacteria	Frankiales	Geodermatophilaceae	Blastococcus	0.00484381	Leaf	4MPS	Spray	Ct0861
ASV_52	Bacteria	Acidobacteriota	Vicinamibacteria	Vicinamibacterales	Vicinamibacteraceae	Unknown_ASV_52	0.00484198	Leaf	4MPS	Spray	Control
ASV_72	Bacteria	Actinobacteriota	Actinobacteria	Frankiales	Geodermatophilaceae	Blastococcus	0.00484082	Bulk soil	1MPT	Seed	Ct0861
ASV_231	Bacteria	Bacteroidota	Bacteroidia	Sphingobacteriales	Sphingobacteriaceae	Arcticibacter	0.00483953	Leaf	1MPT	Seed	Ct0861
ASV_308	Bacteria	Bacteroidota	Bacteroidia	Cytophagales	Hymenobacteraceae	Adhaeribacter	0.00483894	Rhizosphere	1MPT	Seed	Ct0861
ASV_58	Bacteria	Planctomycetota	Phycisphaerae	Tepidisphaerales	WD2101 soil group	Unknown_ASV_58	0.00483519	Bulk soil	1MPT	Spray	Control
ASV_99	Bacteria	Planctomycetota	Planctomycetes	Pirellulales	Pirellulaceae	Pir4 lineage	0.00482513	Leaf	4MPS	Seed	Control
ASV_50	Bacteria	Acidobacteriota	Blastocatellia	Blastocatellales	Blastocatellaceae	Unknown_ASV_50	0.00482197	Bulk soil	1MPT	Spray	Ct0861
ASV_465	Bacteria	Proteobacteria	Gammaproteobacteria	Burkholderiales	Comamonadaceae	Unknown_ASV_465	0.00480456	Root	1MPT	Seed	Ct0861
ASV_51	Bacteria	Acidobacteriota	Vicinamibacteria	Vicinamibacterales	Vicinamibacteraceae	Unknown_ASV_51	0.00480137	Leaf	4MPS	Spray	Ct0861
ASV_43	Bacteria	Planctomycetota	Planctomycetes	Pirellulales	Pirellulaceae	Pirellula	0.00479725	Root	1MPT	Seed	Control
ASV_553	Bacteria	Proteobacteria	Gammaproteobacteria	Burkholderiales	Comamonadaceae	Unknown_ASV_553	0.00479513	Root	1MPT	Seed	Ct0861
ASV_70	Bacteria	Proteobacteria	Gammaproteobacteria	Burkholderiales	Nitrosomonadaceae	Ellin6067	0.00479265	Bulk soil	1MPT	Spray	Control
ASV_308	Bacteria	Bacteroidota	Bacteroidia	Cytophagales	Hymenobacteraceae	Adhaeribacter	0.00479193	Leaf	4MPS	Spray	Ct0861
ASV_498	Bacteria	Acidobacteriota	Thermoanaerobaculia	Thermoanaerobaculales	Thermoanaerobaculaceae	Subgroup 10	0.00478792	Bulk soil	1MPT	Spray	Control
ASV_124	Bacteria	Proteobacteria	Alphaproteobacteria	Sphingomonadales	Sphingomonadaceae	Altererythrobacter	0.00477727	Rhizosphere	1MPT	Seed	Ct0861
ASV_241	Bacteria	Proteobacteria	Gammaproteobacteria	Pseudomonadales	Halomonadaceae	Halomonas	0.00477639	Grain	4MPS	Spray	Control
ASV_232	Bacteria	Verrucomicrobiota	Verrucomicrobiae	Chthoniobacterales	Chthoniobacteraceae	Chthoniobacter	0.00477325	Leaf	4MPS	Seed	Control
ASV_241	Bacteria	Proteobacteria	Gammaproteobacteria	Pseudomonadales	Halomonadaceae	Halomonas	0.00476243	Rhizosphere	4MPS	Seed	Ct0861
ASV_298	Bacteria	Proteobacteria	Gammaproteobacteria	Xanthomonadales	Rhodanobacteraceae	Unknown_ASV_298	0.00476213	Root	1MPT	Seed	Ct0861
ASV_38	Bacteria	Acidobacteriota	Vicinamibacteria	Vicinamibacterales	Vicinamibacteraceae	Unknown_ASV_38	0.00476107	Grain	4MPS	Seed	Ct0861
ASV_1136	Bacteria	Proteobacteria	Alphaproteobacteria	Rhizobiales	Rhizobiaceae	Shinella	0.00475934	Leaf	1MPT	Seed	Ct0861
ASV_372	Bacteria	Bacteroidota	Bacteroidia	Cytophagales	Hymenobacteraceae	Pontibacter	0.00475647	Rhizosphere	4MPS	Spray	Ct0861
ASV_142	Bacteria	Acidobacteriota	Vicinamibacteria	Vicinamibacterales	Vicinamibacteraceae	Luteitalea	0.00475568	Root	1MPT	Spray	Ct0861
ASV_37	Bacteria	Actinobacteriota	Actinobacteria	Propionibacteriales	Nocardioidaceae	Marmoricola	0.00475547	Rhizosphere	1MPT	Seed	Control
ASV_430	Bacteria	Bacteroidota	Bacteroidia	Cytophagales	Cyclobacteriaceae	Algoriphagus	0.00475441	Rhizosphere	4MPS	Seed	Control
ASV_52	Bacteria	Acidobacteriota	Vicinamibacteria	Vicinamibacterales	Vicinamibacteraceae	Unknown_ASV_52	0.0047542	Leaf	4MPS	Spray	Ct0861
ASV_64	Bacteria	Acidobacteriota	Blastocatellia	Blastocatellales	Blastocatellaceae	Unknown_ASV_64	0.00475074	Rhizosphere	1MPT	Seed	Control
ASV_105	Bacteria	Proteobacteria	Gammaproteobacteria	Burkholderiales	Comamonadaceae	Unknown_ASV_105	0.0047422	Grain	4MPS	Seed	Ct0861
ASV_28	Bacteria	Acidobacteriota	Blastocatellia	Blastocatellales	Blastocatellaceae	Stenotrophobacter	0.00473522	Bulk soil	4MPS	Seed	Ct0861
ASV_103	Bacteria	Proteobacteria	Alphaproteobacteria	Caulobacterales	Hyphomonadaceae	SWB02	0.00473343	Leaf	4MPS	Spray	Control
ASV_771	Bacteria	Bacteroidota	Bacteroidia	Chitinophagales	Chitinophagaceae	Flavisolibacter	0.00472867	Bulk soil	1MPT	Seed	Control
ASV_498	Bacteria	Acidobacteriota	Thermoanaerobaculia	Thermoanaerobaculales	Thermoanaerobaculaceae	Subgroup 10	0.00472772	Bulk soil	4MPS	Seed	Control
ASV_334	Bacteria	Proteobacteria	Alphaproteobacteria	Sphingomonadales	Sphingomonadaceae	Porphyrobacter	0.00472737	Root	1MPT	Spray	Ct0861
ASV_57	Bacteria	Proteobacteria	Alphaproteobacteria	Sphingomonadales	Sphingomonadaceae	Unknown_ASV_57	0.00471969	Root	1MPT	Seed	Ct0861
ASV_152	Bacteria	Acidobacteriota	Vicinamibacteria	Vicinamibacterales	Vicinamibacteraceae	Vicinamibacter	0.00471945	Root	4MPS	Spray	Control
ASV_66	Bacteria	Actinobacteriota	Actinobacteria	Micrococcales	Microbacteriaceae	Microbacterium	0.00471516	Rhizosphere	1MPT	Spray	Ct0861
ASV_94	Bacteria	Bacteroidota	Bacteroidia	Cytophagales	Microscillaceae	Unknown_ASV_94	0.00471133	Root	4MPS	Seed	Control
ASV_5	Bacteria	Actinobacteriota	Actinobacteria	Micrococcales	Micrococcaceae	Pseudarthrobacter	0.00471011	Root	4MPS	Spray	Ct0861
ASV_124	Bacteria	Proteobacteria	Alphaproteobacteria	Sphingomonadales	Sphingomonadaceae	Altererythrobacter	0.00470661	Root	4MPS	Seed	Control
ASV_58	Bacteria	Planctomycetota	Phycisphaerae	Tepidisphaerales	WD2101 soil group	Unknown_ASV_58	0.00470303	Bulk soil	4MPS	Spray	Ct0861
ASV_124	Bacteria	Proteobacteria	Alphaproteobacteria	Sphingomonadales	Sphingomonadaceae	Altererythrobacter	0.00469918	Bulk soil	1MPT	Spray	Ct0861
ASV_243	Bacteria	Proteobacteria	Alphaproteobacteria	Sphingomonadales	Sphingomonadaceae	Unknown_ASV_243	0.00469532	Rhizosphere	1MPT	Spray	Control
ASV_156	Bacteria	Proteobacteria	Alphaproteobacteria	Rhizobiales	Rhizobiaceae	Allorhizobium-Neorhizobium-Pararhizobium-Rhizobium	0.00469382	Root	4MPS	Seed	Ct0861
ASV_250	Bacteria	Proteobacteria	Alphaproteobacteria	Sphingomonadales	Sphingomonadaceae	Ellin6055	0.0046929	Bulk soil	4MPS	Spray	Control
ASV_71	Bacteria	Proteobacteria	Alphaproteobacteria	Rhizobiales	Rhizobiaceae	Unknown_ASV_71	0.00468649	Leaf	4MPS	Seed	Ct0861
ASV_58	Bacteria	Planctomycetota	Phycisphaerae	Tepidisphaerales	WD2101 soil group	Unknown_ASV_58	0.00468624	Leaf	4MPS	Spray	Control
ASV_372	Bacteria	Bacteroidota	Bacteroidia	Cytophagales	Hymenobacteraceae	Pontibacter	0.00468571	Grain	4MPS	Seed	Control
ASV_112	Bacteria	Planctomycetota	Planctomycetes	Gemmatales	Gemmataceae	Gemmata	0.00468439	Root	4MPS	Seed	Ct0861
ASV_83	Bacteria	Actinobacteriota	Thermoleophilia	Solirubrobacterales	Solirubrobacteraceae	Solirubrobacter	0.00468387	Leaf	1MPT	Seed	Ct0861
ASV_75	Bacteria	Acidobacteriota	Vicinamibacteria	Vicinamibacterales	Vicinamibacteraceae	Unknown_ASV_75	0.00468178	Leaf	4MPS	Seed	Ct0861
ASV_27	Bacteria	Proteobacteria	Alphaproteobacteria	Rhizobiales	Rhizobiaceae	Ensifer	0.00467968	Root	4MPS	Seed	Ct0861
ASV_515	Bacteria	Proteobacteria	Gammaproteobacteria	Burkholderiales	Comamonadaceae	Unknown_ASV_515	0.00467803	Leaf	1MPT	Seed	Control
ASV_85	Bacteria	Bacteroidota	Bacteroidia	Cytophagales	Microscillaceae	Unknown_ASV_85	0.00467566	Bulk soil	4MPS	Seed	Control
ASV_152	Bacteria	Acidobacteriota	Vicinamibacteria	Vicinamibacterales	Vicinamibacteraceae	Vicinamibacter	0.0046736	Root	4MPS	Seed	Control
ASV_372	Bacteria	Bacteroidota	Bacteroidia	Cytophagales	Hymenobacteraceae	Pontibacter	0.0046667	Grain	4MPS	Seed	Ct0861
ASV_50	Bacteria	Acidobacteriota	Blastocatellia	Blastocatellales	Blastocatellaceae	Unknown_ASV_50	0.00466311	Root	1MPT	Seed	Ct0861
ASV_13	Bacteria	Acidobacteriota	Vicinamibacteria	Vicinamibacterales	Vicinamibacteraceae	Unknown_ASV_13	0.00466132	Root	1MPT	Spray	Ct0861
ASV_251	Bacteria	Proteobacteria	Alphaproteobacteria	Rhizobiales	Hyphomicrobiaceae	Pedomicrobium	0.00465255	Grain	4MPS	Seed	Ct0861
ASV_72	Bacteria	Actinobacteriota	Actinobacteria	Frankiales	Geodermatophilaceae	Blastococcus	0.00465083	Bulk soil	4MPS	Spray	Ct0861
ASV_99	Bacteria	Planctomycetota	Planctomycetes	Pirellulales	Pirellulaceae	Pir4 lineage	0.00464974	Leaf	1MPT	Seed	Control
ASV_27	Bacteria	Proteobacteria	Alphaproteobacteria	Rhizobiales	Rhizobiaceae	Ensifer	0.00464338	Bulk soil	1MPT	Seed	Control
ASV_125	Bacteria	Actinobacteriota	Thermoleophilia	Gaiellales	Gaiellaceae	Gaiella	0.0046338	Grain	4MPS	Seed	Control
ASV_13270	Bacteria	Proteobacteria	Gammaproteobacteria	Enterobacterales	Morganellaceae	Providencia	0.00463238	Grain	4MPS	Spray	Ct0861
ASV_37	Bacteria	Actinobacteriota	Actinobacteria	Propionibacteriales	Nocardioidaceae	Marmoricola	0.00463087	Leaf	1MPT	Seed	Control
ASV_112	Bacteria	Planctomycetota	Planctomycetes	Gemmatales	Gemmataceae	Gemmata	0.00462941	Leaf	1MPT	Spray	Control
ASV_27	Bacteria	Proteobacteria	Alphaproteobacteria	Rhizobiales	Rhizobiaceae	Ensifer	0.00462686	Leaf	4MPS	Spray	Ct0861
ASV_32	Bacteria	Acidobacteriota	Vicinamibacteria	Vicinamibacterales	Vicinamibacteraceae	Unknown_ASV_32	0.00462537	Leaf	1MPT	Spray	Ct0861
ASV_2780	Bacteria	Proteobacteria	Gammaproteobacteria	Xanthomonadales	Xanthomonadaceae	Stenotrophomonas	0.00462034	Root	4MPS	Spray	Control
ASV_197	Bacteria	Proteobacteria	Alphaproteobacteria	Dongiales	Dongiaceae	Dongia	0.00461417	Bulk soil	1MPT	Spray	Ct0861
ASV_92	Bacteria	Acidobacteriota	Vicinamibacteria	Vicinamibacterales	Vicinamibacteraceae	Unknown_ASV_92	0.00461287	Bulk soil	4MPS	Spray	Ct0861
ASV_27	Bacteria	Proteobacteria	Alphaproteobacteria	Rhizobiales	Rhizobiaceae	Ensifer	0.00460473	Bulk soil	1MPT	Spray	Ct0861
ASV_633	Bacteria	Actinobacteriota	Actinobacteria	Pseudonocardiales	Pseudonocardiaceae	Amycolatopsis	0.00460471	Root	1MPT	Spray	Ct0861
ASV_502	Bacteria	Acidobacteriota	Vicinamibacteria	Vicinamibacterales	Vicinamibacteraceae	Unknown_ASV_502	0.00460428	Root	4MPS	Seed	Ct0861
ASV_350	Bacteria	Planctomycetota	Planctomycetes	Planctomycetales	Rubinisphaeraceae	SH-PL14	0.0046042	Rhizosphere	1MPT	Seed	Control
ASV_64	Bacteria	Acidobacteriota	Blastocatellia	Blastocatellales	Blastocatellaceae	Unknown_ASV_64	0.00459464	Grain	4MPS	Spray	Ct0861
ASV_563	Bacteria	Proteobacteria	Gammaproteobacteria	Xanthomonadales	Xanthomonadaceae	Luteimonas	0.00459014	Root	4MPS	Seed	Ct0861
ASV_29	Bacteria	Proteobacteria	Gammaproteobacteria	Gammaproteobacteria Incertae Sedis	Unknown Family	Acidibacter	0.00458768	Root	1MPT	Seed	Ct0861
ASV_38	Bacteria	Acidobacteriota	Vicinamibacteria	Vicinamibacterales	Vicinamibacteraceae	Unknown_ASV_38	0.00458289	Leaf	1MPT	Spray	Ct0861
ASV_70	Bacteria	Proteobacteria	Gammaproteobacteria	Burkholderiales	Nitrosomonadaceae	Ellin6067	0.00458111	Bulk soil	1MPT	Spray	Ct0861
ASV_197	Bacteria	Proteobacteria	Alphaproteobacteria	Dongiales	Dongiaceae	Dongia	0.0045764	Root	1MPT	Spray	Ct0861
ASV_6	Bacteria	Firmicutes	Bacilli	Bacillales	Planococcaceae	Unknown_ASV_6	0.00457353	Root	1MPT	Seed	Ct0861
ASV_139	Bacteria	Proteobacteria	Alphaproteobacteria	Rhizobiales	Hyphomicrobiaceae	Hyphomicrobium	0.00457315	Root	4MPS	Spray	Control
ASV_498	Bacteria	Acidobacteriota	Thermoanaerobaculia	Thermoanaerobaculales	Thermoanaerobaculaceae	Subgroup 10	0.00456395	Root	4MPS	Spray	Ct0861
ASV_23	Bacteria	Firmicutes	Bacilli	Bacillales	Bacillaceae	Unknown_ASV_23	0.00455633	Bulk soil	1MPT	Spray	Control
ASV_23	Bacteria	Firmicutes	Bacilli	Bacillales	Bacillaceae	Unknown_ASV_23	0.00455611	Leaf	4MPS	Spray	Ct0861
ASV_124	Bacteria	Proteobacteria	Alphaproteobacteria	Sphingomonadales	Sphingomonadaceae	Altererythrobacter	0.00455532	Rhizosphere	4MPS	Seed	Control
ASV_197	Bacteria	Proteobacteria	Alphaproteobacteria	Dongiales	Dongiaceae	Dongia	0.00455492	Bulk soil	4MPS	Seed	Ct0861
ASV_42	Bacteria	Acidobacteriota	Blastocatellia	Blastocatellales	Blastocatellaceae	Unknown_ASV_42	0.00455448	Leaf	4MPS	Seed	Ct0861
ASV_653	Bacteria	Verrucomicrobiota	Verrucomicrobiae	Opitutales	Opitutaceae	Lacunisphaera	0.00454981	Root	4MPS	Spray	Ct0861
ASV_112	Bacteria	Planctomycetota	Planctomycetes	Gemmatales	Gemmataceae	Gemmata	0.00454337	Root	1MPT	Spray	Ct0861
ASV_24	Bacteria	Firmicutes	Bacilli	Bacillales	Bacillaceae	Fictibacillus	0.00453802	Rhizosphere	1MPT	Seed	Control
ASV_471	Bacteria	Proteobacteria	Alphaproteobacteria	Rickettsiales	SM2D12	Unknown_ASV_471	0.00453173	Bulk soil	4MPS	Spray	Control
ASV_23	Bacteria	Firmicutes	Bacilli	Bacillales	Bacillaceae	Unknown_ASV_23	0.00452967	Bulk soil	1MPT	Seed	Control
ASV_200	Bacteria	Actinobacteriota	Actinobacteria	Propionibacteriales	Nocardioidaceae	Kribbella	0.00452909	Root	1MPT	Spray	Control
ASV_49	Bacteria	Acidobacteriota	Vicinamibacteria	Vicinamibacterales	Vicinamibacteraceae	Unknown_ASV_49	0.0045286	Grain	4MPS	Spray	Ct0861
ASV_498	Bacteria	Acidobacteriota	Thermoanaerobaculia	Thermoanaerobaculales	Thermoanaerobaculaceae	Subgroup 10	0.00452416	Root	4MPS	Seed	Ct0861
ASV_231	Bacteria	Bacteroidota	Bacteroidia	Sphingobacteriales	Sphingobacteriaceae	Arcticibacter	0.00452393	Root	1MPT	Seed	Control
ASV_132	Bacteria	Actinobacteriota	Actinobacteria	Propionibacteriales	Nocardioidaceae	Nocardioides	0.0045177	Leaf	1MPT	Seed	Control
ASV_49	Bacteria	Acidobacteriota	Vicinamibacteria	Vicinamibacterales	Vicinamibacteraceae	Unknown_ASV_49	0.00451751	Bulk soil	4MPS	Spray	Control
ASV_139	Bacteria	Proteobacteria	Alphaproteobacteria	Rhizobiales	Hyphomicrobiaceae	Hyphomicrobium	0.00451474	Root	4MPS	Seed	Ct0861
ASV_251	Bacteria	Proteobacteria	Alphaproteobacteria	Rhizobiales	Hyphomicrobiaceae	Pedomicrobium	0.00451445	Grain	4MPS	Spray	Ct0861
ASV_350	Bacteria	Planctomycetota	Planctomycetes	Planctomycetales	Rubinisphaeraceae	SH-PL14	0.00450555	Bulk soil	1MPT	Spray	Ct0861
ASV_24	Bacteria	Firmicutes	Bacilli	Bacillales	Bacillaceae	Fictibacillus	0.00449961	Bulk soil	1MPT	Spray	Control
ASV_9	Bacteria	Firmicutes	Bacilli	Bacillales	Bacillaceae	Unknown_ASV_9	0.00449422	Bulk soil	4MPS	Spray	Ct0861
ASV_372	Bacteria	Bacteroidota	Bacteroidia	Cytophagales	Hymenobacteraceae	Pontibacter	0.00449381	Bulk soil	4MPS	Spray	Control
ASV_37	Bacteria	Actinobacteriota	Actinobacteria	Propionibacteriales	Nocardioidaceae	Marmoricola	0.00448948	Bulk soil	4MPS	Spray	Ct0861
ASV_308	Bacteria	Bacteroidota	Bacteroidia	Cytophagales	Hymenobacteraceae	Adhaeribacter	0.00448907	Bulk soil	4MPS	Spray	Control
ASV_728	Bacteria	Bacteroidota	Bacteroidia	Flavobacteriales	Flavobacteriaceae	Unknown_ASV_728	0.0044867	Rhizosphere	4MPS	Spray	Ct0861
ASV_10	Bacteria	Acidobacteriota	Vicinamibacteria	Vicinamibacterales	Vicinamibacteraceae	Unknown_ASV_10	0.00448395	Root	1MPT	Seed	Ct0861
ASV_132	Bacteria	Actinobacteriota	Actinobacteria	Propionibacteriales	Nocardioidaceae	Nocardioides	0.00448348	Root	4MPS	Spray	Control
ASV_79	Bacteria	Planctomycetota	Phycisphaerae	Tepidisphaerales	WD2101 soil group	Unknown_ASV_79	0.00448331	Leaf	4MPS	Spray	Control
ASV_64	Bacteria	Acidobacteriota	Blastocatellia	Blastocatellales	Blastocatellaceae	Unknown_ASV_64	0.00448233	Rhizosphere	1MPT	Spray	Control
ASV_67	Bacteria	Proteobacteria	Gammaproteobacteria	Steroidobacterales	Woeseiaceae	Woeseia	0.00448129	Rhizosphere	1MPT	Seed	Control
ASV_1013	Bacteria	Actinobacteriota	Actinobacteria	Micromonosporales	Micromonosporaceae	Actinoplanes	0.0044772	Root	1MPT	Spray	Control
ASV_49	Bacteria	Acidobacteriota	Vicinamibacteria	Vicinamibacterales	Vicinamibacteraceae	Unknown_ASV_49	0.00447337	Grain	4MPS	Seed	Control
ASV_67	Bacteria	Proteobacteria	Gammaproteobacteria	Steroidobacterales	Woeseiaceae	Woeseia	0.00447049	Bulk soil	4MPS	Spray	Ct0861
ASV_23	Bacteria	Firmicutes	Bacilli	Bacillales	Bacillaceae	Unknown_ASV_23	0.00446915	Leaf	4MPS	Spray	Control
ASV_426	Bacteria	Bacteroidota	Bacteroidia	Cytophagales	Microscillaceae	Ohtaekwangia	0.00446652	Bulk soil	1MPT	Spray	Control
ASV_143	Bacteria	Proteobacteria	Gammaproteobacteria	Burkholderiales	Nitrosomonadaceae	Nitrosospira	0.00446304	Bulk soil	1MPT	Spray	Ct0861
ASV_67	Bacteria	Proteobacteria	Gammaproteobacteria	Steroidobacterales	Woeseiaceae	Woeseia	0.00446226	Bulk soil	1MPT	Seed	Ct0861
ASV_430	Bacteria	Bacteroidota	Bacteroidia	Cytophagales	Cyclobacteriaceae	Algoriphagus	0.00445357	Rhizosphere	4MPS	Spray	Ct0861
ASV_27	Bacteria	Proteobacteria	Alphaproteobacteria	Rhizobiales	Rhizobiaceae	Ensifer	0.00445349	Rhizosphere	4MPS	Seed	Ct0861
ASV_142	Bacteria	Acidobacteriota	Vicinamibacteria	Vicinamibacterales	Vicinamibacteraceae	Luteitalea	0.00445074	Leaf	1MPT	Spray	Ct0861
ASV_67	Bacteria	Proteobacteria	Gammaproteobacteria	Steroidobacterales	Woeseiaceae	Woeseia	0.00445054	Bulk soil	4MPS	Seed	Ct0861
ASV_197	Bacteria	Proteobacteria	Alphaproteobacteria	Dongiales	Dongiaceae	Dongia	0.00444977	Grain	4MPS	Seed	Control
ASV_37	Bacteria	Actinobacteriota	Actinobacteria	Propionibacteriales	Nocardioidaceae	Marmoricola	0.00444887	Bulk soil	1MPT	Spray	Ct0861
ASV_24	Bacteria	Firmicutes	Bacilli	Bacillales	Bacillaceae	Fictibacillus	0.00444763	Leaf	4MPS	Spray	Ct0861
ASV_212	Bacteria	Proteobacteria	Alphaproteobacteria	Rhizobiales	Rhizobiaceae	Neorhizobium	0.00444696	Leaf	1MPT	Seed	Control
ASV_350	Bacteria	Planctomycetota	Planctomycetes	Planctomycetales	Rubinisphaeraceae	SH-PL14	0.00444447	Rhizosphere	1MPT	Spray	Control
ASV_31	Bacteria	Firmicutes	Bacilli	Bacillales	Bacillaceae	Unknown_ASV_31	0.00444348	Rhizosphere	1MPT	Seed	Control
ASV_51	Bacteria	Acidobacteriota	Vicinamibacteria	Vicinamibacterales	Vicinamibacteraceae	Unknown_ASV_51	0.00444166	Bulk soil	4MPS	Spray	Control
ASV_37	Bacteria	Actinobacteriota	Actinobacteria	Propionibacteriales	Nocardioidaceae	Marmoricola	0.00444105	Bulk soil	4MPS	Seed	Ct0861
ASV_237	Bacteria	Actinobacteriota	Actinobacteria	Micrococcales	Promicromonosporaceae	Promicromonospora	0.0044378	Root	4MPS	Seed	Control
ASV_31	Bacteria	Firmicutes	Bacilli	Bacillales	Bacillaceae	Unknown_ASV_31	0.00443612	Leaf	4MPS	Spray	Control
ASV_42	Bacteria	Acidobacteriota	Blastocatellia	Blastocatellales	Blastocatellaceae	Unknown_ASV_42	0.00443612	Leaf	4MPS	Spray	Control
ASV_732	Bacteria	Deinococcota	Deinococci	Deinococcales	Trueperaceae	Truepera	0.0044349	Bulk soil	1MPT	Seed	Control
ASV_92	Bacteria	Acidobacteriota	Vicinamibacteria	Vicinamibacterales	Vicinamibacteraceae	Unknown_ASV_92	0.00443141	Leaf	1MPT	Spray	Control
ASV_27	Bacteria	Proteobacteria	Alphaproteobacteria	Rhizobiales	Rhizobiaceae	Ensifer	0.00442871	Bulk soil	1MPT	Spray	Control
ASV_205	Bacteria	Proteobacteria	Alphaproteobacteria	Rhizobiales	Rhizobiaceae	Unknown_ASV_205	0.00442553	Rhizosphere	1MPT	Spray	Control
ASV_929	Bacteria	Proteobacteria	Gammaproteobacteria	Burkholderiales	Oxalobacteraceae	Massilia	0.00442071	Root	1MPT	Spray	Ct0861
ASV_72	Bacteria	Actinobacteriota	Actinobacteria	Frankiales	Geodermatophilaceae	Blastococcus	0.00441672	Rhizosphere	1MPT	Seed	Ct0861
ASV_57	Bacteria	Proteobacteria	Alphaproteobacteria	Sphingomonadales	Sphingomonadaceae	Unknown_ASV_57	0.00441599	Root	1MPT	Spray	Ct0861
ASV_445	Bacteria	Proteobacteria	Gammaproteobacteria	Burkholderiales	Oxalobacteraceae	Pseudoduganella	0.00440612	Root	1MPT	Seed	Control
ASV_73	Bacteria	Proteobacteria	Gammaproteobacteria	Steroidobacterales	Steroidobacteraceae	Unknown_ASV_73	0.00439931	Bulk soil	4MPS	Spray	Ct0861
ASV_33	Bacteria	Chloroflexi	Chloroflexia	Thermomicrobiales	JG30-KF-CM45	Unknown_ASV_33	0.00439564	Rhizosphere	4MPS	Spray	Control
ASV_29	Bacteria	Proteobacteria	Gammaproteobacteria	Gammaproteobacteria Incertae Sedis	Unknown Family	Acidibacter	0.00439128	Bulk soil	1MPT	Seed	Ct0861
ASV_27	Bacteria	Proteobacteria	Alphaproteobacteria	Rhizobiales	Rhizobiaceae	Ensifer	0.00438731	Rhizosphere	4MPS	Spray	Ct0861
ASV_430	Bacteria	Bacteroidota	Bacteroidia	Cytophagales	Cyclobacteriaceae	Algoriphagus	0.00438615	Rhizosphere	4MPS	Spray	Control
ASV_7	Bacteria	Firmicutes	Bacilli	Bacillales	Bacillaceae	Unknown_ASV_7	0.00438493	Root	1MPT	Seed	Ct0861
ASV_277	Bacteria	Bacteroidota	Bacteroidia	Cytophagales	Microscillaceae	Unknown_ASV_277	0.00438255	Root	1MPT	Seed	Control
ASV_70	Bacteria	Proteobacteria	Gammaproteobacteria	Burkholderiales	Nitrosomonadaceae	Ellin6067	0.00438003	Leaf	4MPS	Seed	Ct0861
ASV_2612	Bacteria	Myxococcota	Polyangia	Polyangiales	BIrii41	Unknown_ASV_2612	0.00437965	Root	4MPS	Spray	Control
ASV_508	Bacteria	Acidobacteriota	Acidobacteriae	Bryobacterales	Bryobacteraceae	Bryobacter	0.00437752	Bulk soil	4MPS	Seed	Control
ASV_334	Bacteria	Proteobacteria	Alphaproteobacteria	Sphingomonadales	Sphingomonadaceae	Porphyrobacter	0.0043755	Root	1MPT	Seed	Ct0861
ASV_37	Bacteria	Actinobacteriota	Actinobacteria	Propionibacteriales	Nocardioidaceae	Marmoricola	0.0043753	Bulk soil	4MPS	Spray	Control
ASV_117	Bacteria	Proteobacteria	Alphaproteobacteria	Rhizobiales	Devosiaceae	Unknown_ASV_117	0.00437005	Leaf	4MPS	Spray	Control
ASV_24	Bacteria	Firmicutes	Bacilli	Bacillales	Bacillaceae	Fictibacillus	0.00436793	Rhizosphere	4MPS	Seed	Ct0861
ASV_276	Bacteria	Actinobacteriota	Actinobacteria	Pseudonocardiales	Pseudonocardiaceae	Pseudonocardia	0.00436513	Bulk soil	4MPS	Seed	Ct0861
ASV_37	Bacteria	Actinobacteriota	Actinobacteria	Propionibacteriales	Nocardioidaceae	Marmoricola	0.00436453	Rhizosphere	1MPT	Seed	Ct0861
ASV_19	Bacteria	Proteobacteria	Gammaproteobacteria	Burkholderiales	Nitrosomonadaceae	MND1	0.00436409	Root	1MPT	Spray	Ct0861
ASV_142	Bacteria	Acidobacteriota	Vicinamibacteria	Vicinamibacterales	Vicinamibacteraceae	Luteitalea	0.00436383	Bulk soil	1MPT	Seed	Control
ASV_122	Bacteria	Proteobacteria	Alphaproteobacteria	Rhizobiales	Rhizobiaceae	Unknown_ASV_122	0.0043629	Leaf	4MPS	Seed	Control
ASV_563	Bacteria	Proteobacteria	Gammaproteobacteria	Xanthomonadales	Xanthomonadaceae	Luteimonas	0.00435664	Root	1MPT	Seed	Ct0861
ASV_28	Bacteria	Acidobacteriota	Blastocatellia	Blastocatellales	Blastocatellaceae	Stenotrophobacter	0.00435634	Bulk soil	4MPS	Spray	Control
ASV_51	Bacteria	Acidobacteriota	Vicinamibacteria	Vicinamibacterales	Vicinamibacteraceae	Unknown_ASV_51	0.00435527	Grain	4MPS	Seed	Ct0861
ASV_44	Bacteria	Acidobacteriota	Vicinamibacteria	Vicinamibacterales	Vicinamibacteraceae	Unknown_ASV_44	0.00435442	Bulk soil	1MPT	Spray	Ct0861
ASV_124	Bacteria	Proteobacteria	Alphaproteobacteria	Sphingomonadales	Sphingomonadaceae	Altererythrobacter	0.00435296	Rhizosphere	4MPS	Spray	Control
ASV_28	Bacteria	Acidobacteriota	Blastocatellia	Blastocatellales	Blastocatellaceae	Stenotrophobacter	0.00434912	Bulk soil	4MPS	Seed	Control
ASV_38	Bacteria	Acidobacteriota	Vicinamibacteria	Vicinamibacterales	Vicinamibacteraceae	Unknown_ASV_38	0.00434731	Grain	4MPS	Spray	Control
ASV_43	Bacteria	Planctomycetota	Planctomycetes	Pirellulales	Pirellulaceae	Pirellula	0.00434522	Root	1MPT	Spray	Ct0861
ASV_426	Bacteria	Bacteroidota	Bacteroidia	Cytophagales	Microscillaceae	Ohtaekwangia	0.00434229	Rhizosphere	1MPT	Spray	Ct0861
ASV_276	Bacteria	Actinobacteriota	Actinobacteria	Pseudonocardiales	Pseudonocardiaceae	Pseudonocardia	0.00433948	Rhizosphere	1MPT	Seed	Control
ASV_42	Bacteria	Acidobacteriota	Blastocatellia	Blastocatellales	Blastocatellaceae	Unknown_ASV_42	0.00433932	Leaf	4MPS	Seed	Control
ASV_27	Bacteria	Proteobacteria	Alphaproteobacteria	Rhizobiales	Rhizobiaceae	Ensifer	0.00433923	Bulk soil	1MPT	Seed	Ct0861
ASV_33	Bacteria	Chloroflexi	Chloroflexia	Thermomicrobiales	JG30-KF-CM45	Unknown_ASV_33	0.00433788	Grain	4MPS	Spray	Control
ASV_350	Bacteria	Planctomycetota	Planctomycetes	Planctomycetales	Rubinisphaeraceae	SH-PL14	0.0043354	Bulk soil	1MPT	Seed	Control
ASV_197	Bacteria	Proteobacteria	Alphaproteobacteria	Dongiales	Dongiaceae	Dongia	0.00433253	Rhizosphere	4MPS	Seed	Control
ASV_66	Bacteria	Actinobacteriota	Actinobacteria	Micrococcales	Microbacteriaceae	Microbacterium	0.00432473	Bulk soil	1MPT	Spray	Control
ASV_232	Bacteria	Verrucomicrobiota	Verrucomicrobiae	Chthoniobacterales	Chthoniobacteraceae	Chthoniobacter	0.00432305	Rhizosphere	4MPS	Seed	Control
ASV_44	Bacteria	Acidobacteriota	Vicinamibacteria	Vicinamibacterales	Vicinamibacteraceae	Unknown_ASV_44	0.00432224	Grain	4MPS	Seed	Ct0861
ASV_53	Bacteria	Proteobacteria	Alphaproteobacteria	Azospirillales	Azospirillaceae	Skermanella	0.00431565	Rhizosphere	4MPS	Seed	Ct0861
ASV_201	Bacteria	Acidobacteriota	Blastocatellia	Blastocatellales	Blastocatellaceae	Unknown_ASV_201	0.00431421	Root	1MPT	Seed	Ct0861
ASV_481	Bacteria	Proteobacteria	Gammaproteobacteria	Burkholderiales	Comamonadaceae	[Polyangium] brachysporum group	0.0043122	Root	1MPT	Spray	Ct0861
ASV_99	Bacteria	Planctomycetota	Planctomycetes	Pirellulales	Pirellulaceae	Pir4 lineage	0.00430925	Rhizosphere	1MPT	Spray	Ct0861
ASV_251	Bacteria	Proteobacteria	Alphaproteobacteria	Rhizobiales	Hyphomicrobiaceae	Pedomicrobium	0.00430653	Bulk soil	4MPS	Seed	Control
ASV_70	Bacteria	Proteobacteria	Gammaproteobacteria	Burkholderiales	Nitrosomonadaceae	Ellin6067	0.0043061	Bulk soil	1MPT	Seed	Ct0861
ASV_407	Bacteria	Proteobacteria	Gammaproteobacteria	Burkholderiales	Comamonadaceae	Unknown_ASV_407	0.00430247	Rhizosphere	1MPT	Spray	Control
ASV_29	Bacteria	Proteobacteria	Gammaproteobacteria	Gammaproteobacteria Incertae Sedis	Unknown Family	Acidibacter	0.00430224	Bulk soil	1MPT	Seed	Control
ASV_180	Bacteria	Proteobacteria	Gammaproteobacteria	Burkholderiales	Comamonadaceae	Azohydromonas	0.00430217	Grain	4MPS	Spray	Ct0861
ASV_350	Bacteria	Planctomycetota	Planctomycetes	Planctomycetales	Rubinisphaeraceae	SH-PL14	0.00430212	Rhizosphere	4MPS	Spray	Ct0861
ASV_2780	Bacteria	Proteobacteria	Gammaproteobacteria	Xanthomonadales	Xanthomonadaceae	Stenotrophomonas	0.0042932	Root	1MPT	Spray	Control
ASV_309	Bacteria	Myxococcota	Polyangia	Polyangiales	BIrii41	Unknown_ASV_309	0.00428998	Root	4MPS	Spray	Control
ASV_97	Bacteria	Actinobacteriota	Actinobacteria	Micrococcales	Micrococcaceae	Paenarthrobacter	0.00428933	Grain	4MPS	Seed	Control
ASV_585	Bacteria	Proteobacteria	Gammaproteobacteria	Burkholderiales	Alcaligenaceae	Achromobacter	0.00428294	Leaf	1MPT	Seed	Ct0861
ASV_169	Bacteria	Proteobacteria	Alphaproteobacteria	Rhizobiales	Devosiaceae	Unknown_ASV_169	0.00428191	Leaf	1MPT	Seed	Control
ASV_94	Bacteria	Bacteroidota	Bacteroidia	Cytophagales	Microscillaceae	Unknown_ASV_94	0.0042791	Root	4MPS	Seed	Ct0861
ASV_144	Bacteria	Actinobacteriota	Actinobacteria	Streptomycetales	Streptomycetaceae	Unknown_ASV_144	0.00427858	Grain	4MPS	Spray	Ct0861
ASV_197	Bacteria	Proteobacteria	Alphaproteobacteria	Dongiales	Dongiaceae	Dongia	0.0042763	Leaf	4MPS	Seed	Ct0861
ASV_250	Bacteria	Proteobacteria	Alphaproteobacteria	Sphingomonadales	Sphingomonadaceae	Ellin6055	0.00427584	Leaf	1MPT	Spray	Control
ASV_276	Bacteria	Actinobacteriota	Actinobacteria	Pseudonocardiales	Pseudonocardiaceae	Pseudonocardia	0.00427582	Root	4MPS	Spray	Control
ASV_149	Bacteria	Proteobacteria	Gammaproteobacteria	Pseudomonadales	Cellvibrionaceae	Cellvibrio	0.00427417	Root	1MPT	Seed	Control
ASV_211	Bacteria	Myxococcota	Myxococcia	Myxococcales	Myxococcaceae	Unknown_ASV_211	0.00426688	Leaf	4MPS	Seed	Ct0861
ASV_250	Bacteria	Proteobacteria	Alphaproteobacteria	Sphingomonadales	Sphingomonadaceae	Ellin6055	0.00426617	Rhizosphere	4MPS	Seed	Control
ASV_231	Bacteria	Bacteroidota	Bacteroidia	Sphingobacteriales	Sphingobacteriaceae	Arcticibacter	0.00425987	Rhizosphere	1MPT	Spray	Control
ASV_1276	Bacteria	Bacteroidota	Bacteroidia	Chitinophagales	Chitinophagaceae	Chitinophaga	0.00425859	Root	4MPS	Seed	Control
ASV_37	Bacteria	Actinobacteriota	Actinobacteria	Propionibacteriales	Nocardioidaceae	Marmoricola	0.00425195	Rhizosphere	4MPS	Seed	Control
ASV_197	Bacteria	Proteobacteria	Alphaproteobacteria	Dongiales	Dongiaceae	Dongia	0.0042491	Bulk soil	1MPT	Spray	Control
ASV_508	Bacteria	Acidobacteriota	Acidobacteriae	Bryobacterales	Bryobacteraceae	Bryobacter	0.00424731	Bulk soil	4MPS	Spray	Control
ASV_72	Bacteria	Actinobacteriota	Actinobacteria	Frankiales	Geodermatophilaceae	Blastococcus	0.00424652	Bulk soil	4MPS	Seed	Ct0861
ASV_2882	Bacteria	Firmicutes	Bacilli	Paenibacillales	Paenibacillaceae	Paenibacillus	0.00424593	Rhizosphere	1MPT	Seed	Ct0861
ASV_250	Bacteria	Proteobacteria	Alphaproteobacteria	Sphingomonadales	Sphingomonadaceae	Ellin6055	0.00424348	Root	1MPT	Seed	Ct0861
ASV_52	Bacteria	Acidobacteriota	Vicinamibacteria	Vicinamibacterales	Vicinamibacteraceae	Unknown_ASV_52	0.00423783	Bulk soil	4MPS	Spray	Control
ASV_251	Bacteria	Proteobacteria	Alphaproteobacteria	Rhizobiales	Hyphomicrobiaceae	Pedomicrobium	0.00423309	Bulk soil	4MPS	Spray	Control
ASV_2033	Bacteria	Proteobacteria	Alphaproteobacteria	Rhizobiales	Beijerinckiaceae	Methylobacterium-Methylorubrum	0.00423083	Leaf	4MPS	Seed	Control
ASV_1177	Bacteria	Myxococcota	Polyangia	Haliangiales	Haliangiaceae	Haliangium	0.0042269	Bulk soil	1MPT	Spray	Ct0861
ASV_37	Bacteria	Actinobacteriota	Actinobacteria	Propionibacteriales	Nocardioidaceae	Marmoricola	0.00422608	Bulk soil	4MPS	Seed	Control
ASV_992	Bacteria	Bacteroidota	Bacteroidia	Flavobacteriales	Weeksellaceae	Chryseobacterium	0.00422462	Root	1MPT	Seed	Ct0861
ASV_33	Bacteria	Chloroflexi	Chloroflexia	Thermomicrobiales	JG30-KF-CM45	Unknown_ASV_33	0.00422444	Leaf	4MPS	Seed	Ct0861
ASV_42	Bacteria	Acidobacteriota	Blastocatellia	Blastocatellales	Blastocatellaceae	Unknown_ASV_42	0.00422233	Root	1MPT	Seed	Control
ASV_92	Bacteria	Acidobacteriota	Vicinamibacteria	Vicinamibacterales	Vicinamibacteraceae	Unknown_ASV_92	0.00422135	Bulk soil	4MPS	Seed	Control
ASV_2882	Bacteria	Firmicutes	Bacilli	Paenibacillales	Paenibacillaceae	Paenibacillus	0.0042213	Rhizosphere	1MPT	Seed	Control
ASV_44	Bacteria	Acidobacteriota	Vicinamibacteria	Vicinamibacterales	Vicinamibacteraceae	Unknown_ASV_44	0.00421927	Leaf	1MPT	Spray	Control
ASV_508	Bacteria	Acidobacteriota	Acidobacteriae	Bryobacterales	Bryobacteraceae	Bryobacter	0.00421897	Bulk soil	4MPS	Spray	Ct0861
ASV_29	Bacteria	Proteobacteria	Gammaproteobacteria	Gammaproteobacteria Incertae Sedis	Unknown Family	Acidibacter	0.00421272	Rhizosphere	1MPT	Seed	Ct0861
ASV_2882	Bacteria	Firmicutes	Bacilli	Paenibacillales	Paenibacillaceae	Paenibacillus	0.00420596	Rhizosphere	4MPS	Spray	Control
ASV_161	Bacteria	Actinobacteriota	Actinobacteria	Micrococcales	Microbacteriaceae	Agromyces	0.00420237	Leaf	4MPS	Spray	Ct0861
ASV_124	Bacteria	Proteobacteria	Alphaproteobacteria	Sphingomonadales	Sphingomonadaceae	Altererythrobacter	0.00420115	Grain	4MPS	Spray	Control
ASV_180	Bacteria	Proteobacteria	Gammaproteobacteria	Burkholderiales	Comamonadaceae	Azohydromonas	0.00420115	Grain	4MPS	Spray	Control
ASV_149	Bacteria	Proteobacteria	Gammaproteobacteria	Pseudomonadales	Cellvibrionaceae	Cellvibrio	0.00419981	Rhizosphere	4MPS	Seed	Control
ASV_149	Bacteria	Proteobacteria	Gammaproteobacteria	Pseudomonadales	Cellvibrionaceae	Cellvibrio	0.00419839	Grain	4MPS	Spray	Ct0861
ASV_255	Bacteria	Firmicutes	Bacilli	Alicyclobacillales	Alicyclobacillaceae	Tumebacillus	0.004198	Bulk soil	1MPT	Seed	Control
ASV_124	Bacteria	Proteobacteria	Alphaproteobacteria	Sphingomonadales	Sphingomonadaceae	Altererythrobacter	0.00419496	Grain	4MPS	Seed	Control
ASV_124	Bacteria	Proteobacteria	Alphaproteobacteria	Sphingomonadales	Sphingomonadaceae	Altererythrobacter	0.00419327	Rhizosphere	4MPS	Spray	Ct0861
ASV_112	Bacteria	Planctomycetota	Planctomycetes	Gemmatales	Gemmataceae	Gemmata	0.00418643	Leaf	1MPT	Spray	Ct0861
ASV_619	Bacteria	Proteobacteria	Alphaproteobacteria	Rhizobiales	Beijerinckiaceae	Bosea	0.00418143	Root	4MPS	Spray	Control
ASV_23	Bacteria	Firmicutes	Bacilli	Bacillales	Bacillaceae	Unknown_ASV_23	0.00417729	Leaf	4MPS	Seed	Ct0861
ASV_142	Bacteria	Acidobacteriota	Vicinamibacteria	Vicinamibacterales	Vicinamibacteraceae	Luteitalea	0.00417258	Leaf	4MPS	Seed	Ct0861
ASV_498	Bacteria	Acidobacteriota	Thermoanaerobaculia	Thermoanaerobaculales	Thermoanaerobaculaceae	Subgroup 10	0.00417151	Bulk soil	4MPS	Spray	Ct0861
ASV_180	Bacteria	Proteobacteria	Gammaproteobacteria	Burkholderiales	Comamonadaceae	Azohydromonas	0.00417003	Rhizosphere	1MPT	Seed	Ct0861
ASV_437	Bacteria	Acidobacteriota	Vicinamibacteria	Vicinamibacterales	Vicinamibacteraceae	Unknown_ASV_437	0.0041679	Root	4MPS	Spray	Ct0861
ASV_533	Bacteria	Proteobacteria	Alphaproteobacteria	Sphingomonadales	Sphingomonadaceae	Novosphingobium	0.00416578	Root	1MPT	Seed	Control
ASV_127	Bacteria	Proteobacteria	Gammaproteobacteria	Steroidobacterales	Steroidobacteraceae	Steroidobacter	0.00416356	Rhizosphere	4MPS	Seed	Ct0861
ASV_1373	Bacteria	Bacteroidota	Bacteroidia	Cytophagales	Cyclobacteriaceae	Unknown_ASV_1373	0.00416014	Rhizosphere	4MPS	Spray	Ct0861
ASV_508	Bacteria	Acidobacteriota	Acidobacteriae	Bryobacterales	Bryobacteraceae	Bryobacter	0.00415637	Bulk soil	4MPS	Seed	Ct0861
ASV_334	Bacteria	Proteobacteria	Alphaproteobacteria	Sphingomonadales	Sphingomonadaceae	Porphyrobacter	0.00415574	Rhizosphere	1MPT	Spray	Control
ASV_197	Bacteria	Proteobacteria	Alphaproteobacteria	Dongiales	Dongiaceae	Dongia	0.00415399	Grain	4MPS	Spray	Control
ASV_49	Bacteria	Acidobacteriota	Vicinamibacteria	Vicinamibacterales	Vicinamibacteraceae	Unknown_ASV_49	0.00415399	Grain	4MPS	Spray	Control
ASV_142	Bacteria	Acidobacteriota	Vicinamibacteria	Vicinamibacterales	Vicinamibacteraceae	Luteitalea	0.0041539	Root	1MPT	Seed	Ct0861
ASV_103	Bacteria	Proteobacteria	Alphaproteobacteria	Caulobacterales	Hyphomonadaceae	SWB02	0.00415376	Root	4MPS	Spray	Ct0861
ASV_104	Bacteria	Acidobacteriota	Vicinamibacteria	Vicinamibacterales	Vicinamibacteraceae	Unknown_ASV_104	0.00415296	Leaf	4MPS	Spray	Control
ASV_94	Bacteria	Bacteroidota	Bacteroidia	Cytophagales	Microscillaceae	Unknown_ASV_94	0.00415049	Leaf	4MPS	Spray	Ct0861
ASV_7	Bacteria	Firmicutes	Bacilli	Bacillales	Bacillaceae	Unknown_ASV_7	0.00415036	Bulk soil	4MPS	Seed	Control
ASV_31	Bacteria	Firmicutes	Bacilli	Bacillales	Bacillaceae	Unknown_ASV_31	0.00414429	Leaf	4MPS	Seed	Ct0861
ASV_79	Bacteria	Planctomycetota	Phycisphaerae	Tepidisphaerales	WD2101 soil group	Unknown_ASV_79	0.00414294	Grain	4MPS	Seed	Ct0861
ASV_437	Bacteria	Acidobacteriota	Vicinamibacteria	Vicinamibacterales	Vicinamibacteraceae	Unknown_ASV_437	0.00414244	Root	4MPS	Seed	Ct0861
ASV_251	Bacteria	Proteobacteria	Alphaproteobacteria	Rhizobiales	Hyphomicrobiaceae	Pedomicrobium	0.00414122	Leaf	4MPS	Seed	Control
ASV_419	Bacteria	Actinobacteriota	Actinobacteria	Streptosporangiales	Streptosporangiaceae	Nonomuraea	0.0041328	Root	1MPT	Spray	Control
ASV_159	Bacteria	Firmicutes	Bacilli	Bacillales	Bacillaceae	Bacillus	0.00413094	Bulk soil	1MPT	Spray	Control
ASV_1753	Bacteria	Firmicutes	Bacilli	Staphylococcales	Staphylococcaceae	Unknown_ASV_1753	0.00413042	Grain	4MPS	Spray	Control
ASV_24	Bacteria	Firmicutes	Bacilli	Bacillales	Bacillaceae	Fictibacillus	0.00412734	Rhizosphere	1MPT	Spray	Control
ASV_232	Bacteria	Verrucomicrobiota	Verrucomicrobiae	Chthoniobacterales	Chthoniobacteraceae	Chthoniobacter	0.0041257	Grain	4MPS	Spray	Control
ASV_372	Bacteria	Bacteroidota	Bacteroidia	Cytophagales	Hymenobacteraceae	Pontibacter	0.00411841	Bulk soil	4MPS	Seed	Ct0861
ASV_308	Bacteria	Bacteroidota	Bacteroidia	Cytophagales	Hymenobacteraceae	Adhaeribacter	0.0041125	Bulk soil	4MPS	Seed	Control
ASV_426	Bacteria	Bacteroidota	Bacteroidia	Cytophagales	Microscillaceae	Ohtaekwangia	0.00410657	Leaf	4MPS	Seed	Ct0861
ASV_276	Bacteria	Actinobacteriota	Actinobacteria	Pseudonocardiales	Pseudonocardiaceae	Pseudonocardia	0.00410613	Leaf	1MPT	Spray	Control
ASV_85	Bacteria	Bacteroidota	Bacteroidia	Cytophagales	Microscillaceae	Unknown_ASV_85	0.00410577	Leaf	4MPS	Spray	Control
ASV_14	Bacteria	Proteobacteria	Alphaproteobacteria	Sphingomonadales	Sphingomonadaceae	Sphingobium	0.00410335	Rhizosphere	4MPS	Spray	Ct0861
ASV_50	Bacteria	Acidobacteriota	Blastocatellia	Blastocatellales	Blastocatellaceae	Unknown_ASV_50	0.00410033	Bulk soil	4MPS	Spray	Ct0861
ASV_339	Bacteria	Proteobacteria	Gammaproteobacteria	Xanthomonadales	Rhodanobacteraceae	Unknown_ASV_339	0.00410002	Root	4MPS	Seed	Ct0861
ASV_67	Bacteria	Proteobacteria	Gammaproteobacteria	Steroidobacterales	Woeseiaceae	Woeseia	0.00409786	Bulk soil	1MPT	Spray	Control
ASV_67	Bacteria	Proteobacteria	Gammaproteobacteria	Steroidobacterales	Woeseiaceae	Woeseia	0.00409198	Leaf	1MPT	Spray	Control
ASV_7	Bacteria	Firmicutes	Bacilli	Bacillales	Bacillaceae	Unknown_ASV_7	0.00408955	Leaf	1MPT	Seed	Ct0861
ASV_133	Bacteria	Acidobacteriota	Blastocatellia	Blastocatellales	Blastocatellaceae	Unknown_ASV_133	0.00408902	Bulk soil	1MPT	Seed	Control
ASV_103	Bacteria	Proteobacteria	Alphaproteobacteria	Caulobacterales	Hyphomonadaceae	SWB02	0.00408588	Root	4MPS	Seed	Ct0861
ASV_32	Bacteria	Acidobacteriota	Vicinamibacteria	Vicinamibacterales	Vicinamibacteraceae	Unknown_ASV_32	0.0040813	Rhizosphere	4MPS	Seed	Control
ASV_1013	Bacteria	Actinobacteriota	Actinobacteria	Micromonosporales	Micromonosporaceae	Actinoplanes	0.00407625	Root	1MPT	Seed	Control
ASV_41	Bacteria	Nitrospirota	Nitrospiria	Nitrospirales	Nitrospiraceae	Nitrospira	0.00407515	Rhizosphere	1MPT	Seed	Ct0861
ASV_85	Bacteria	Bacteroidota	Bacteroidia	Cytophagales	Microscillaceae	Unknown_ASV_85	0.00407192	Bulk soil	4MPS	Spray	Control
ASV_352	Bacteria	Proteobacteria	Alphaproteobacteria	Sphingomonadales	Sphingomonadaceae	Plot4-2H12	0.00406817	Root	4MPS	Spray	Control
ASV_276	Bacteria	Actinobacteriota	Actinobacteria	Pseudonocardiales	Pseudonocardiaceae	Pseudonocardia	0.0040656	Leaf	4MPS	Spray	Ct0861
ASV_212	Bacteria	Proteobacteria	Alphaproteobacteria	Rhizobiales	Rhizobiaceae	Neorhizobium	0.00406431	Root	1MPT	Seed	Ct0861
ASV_250	Bacteria	Proteobacteria	Alphaproteobacteria	Sphingomonadales	Sphingomonadaceae	Ellin6055	0.00406147	Bulk soil	4MPS	Seed	Ct0861
ASV_87	Bacteria	Proteobacteria	Gammaproteobacteria	Enterobacterales	Enterobacteriaceae	Unknown_ASV_87	0.00406027	Leaf	1MPT	Seed	Control
ASV_250	Bacteria	Proteobacteria	Alphaproteobacteria	Sphingomonadales	Sphingomonadaceae	Ellin6055	0.00405098	Bulk soil	4MPS	Seed	Control
ASV_419	Bacteria	Actinobacteriota	Actinobacteria	Streptosporangiales	Streptosporangiaceae	Nonomuraea	0.00405058	Bulk soil	1MPT	Seed	Ct0861
ASV_107	Bacteria	Proteobacteria	Gammaproteobacteria	Burkholderiales	Comamonadaceae	Ramlibacter	0.00404868	Grain	4MPS	Seed	Control
ASV_166	Bacteria	Proteobacteria	Alphaproteobacteria	Sphingomonadales	Sphingomonadaceae	Unknown_ASV_166	0.00404688	Leaf	4MPS	Seed	Control
ASV_533	Bacteria	Proteobacteria	Alphaproteobacteria	Sphingomonadales	Sphingomonadaceae	Novosphingobium	0.00404545	Root	1MPT	Seed	Ct0861
ASV_112	Bacteria	Planctomycetota	Planctomycetes	Gemmatales	Gemmataceae	Gemmata	0.00403855	Root	1MPT	Seed	Control
ASV_33	Bacteria	Chloroflexi	Chloroflexia	Thermomicrobiales	JG30-KF-CM45	Unknown_ASV_33	0.00403638	Bulk soil	1MPT	Seed	Ct0861
ASV_593	Bacteria	Bacteroidota	Bacteroidia	Chitinophagales	Chitinophagaceae	Niastella	0.0040354	Leaf	1MPT	Spray	Ct0861
ASV_101	Bacteria	Acidobacteriota	Vicinamibacteria	Vicinamibacterales	Vicinamibacteraceae	Unknown_ASV_101	0.00403498	Leaf	4MPS	Spray	Control
ASV_250	Bacteria	Proteobacteria	Alphaproteobacteria	Sphingomonadales	Sphingomonadaceae	Ellin6055	0.00403388	Bulk soil	4MPS	Spray	Ct0861
ASV_739	Bacteria	Proteobacteria	Alphaproteobacteria	Rhodobacterales	Rhodobacteraceae	Unknown_ASV_739	0.00403068	Leaf	1MPT	Spray	Ct0861
ASV_58	Bacteria	Planctomycetota	Phycisphaerae	Tepidisphaerales	WD2101 soil group	Unknown_ASV_58	0.00402926	Bulk soil	4MPS	Spray	Control
ASV_964	Bacteria	Proteobacteria	Alphaproteobacteria	Rhizobiales	Amb-16S-1323	Unknown_ASV_964	0.00402462	Root	4MPS	Seed	Ct0861
ASV_33	Bacteria	Chloroflexi	Chloroflexia	Thermomicrobiales	JG30-KF-CM45	Unknown_ASV_33	0.00402321	Rhizosphere	1MPT	Spray	Control
ASV_308	Bacteria	Bacteroidota	Bacteroidia	Cytophagales	Hymenobacteraceae	Adhaeribacter	0.00402082	Leaf	4MPS	Spray	Control
ASV_97	Bacteria	Actinobacteriota	Actinobacteria	Micrococcales	Micrococcaceae	Paenarthrobacter	0.00401913	Grain	4MPS	Spray	Ct0861
ASV_38	Bacteria	Acidobacteriota	Vicinamibacteria	Vicinamibacterales	Vicinamibacteraceae	Unknown_ASV_38	0.00401877	Bulk soil	4MPS	Seed	Ct0861
ASV_6	Bacteria	Firmicutes	Bacilli	Bacillales	Planococcaceae	Unknown_ASV_6	0.00401848	Rhizosphere	1MPT	Spray	Control
ASV_350	Bacteria	Planctomycetota	Planctomycetes	Planctomycetales	Rubinisphaeraceae	SH-PL14	0.00401254	Grain	4MPS	Spray	Control
ASV_180	Bacteria	Proteobacteria	Gammaproteobacteria	Burkholderiales	Comamonadaceae	Azohydromonas	0.00401138	Leaf	4MPS	Spray	Control
ASV_619	Bacteria	Proteobacteria	Alphaproteobacteria	Rhizobiales	Beijerinckiaceae	Bosea	0.00400864	Root	4MPS	Seed	Control
ASV_334	Bacteria	Proteobacteria	Alphaproteobacteria	Sphingomonadales	Sphingomonadaceae	Porphyrobacter	0.00400556	Root	1MPT	Seed	Control
ASV_498	Bacteria	Acidobacteriota	Thermoanaerobaculia	Thermoanaerobaculales	Thermoanaerobaculaceae	Subgroup 10	0.00400443	Leaf	4MPS	Seed	Control
ASV_194	Bacteria	Bacteroidota	Bacteroidia	Cytophagales	Microscillaceae	Unknown_ASV_194	0.00400085	Root	1MPT	Seed	Control
ASV_57	Bacteria	Proteobacteria	Alphaproteobacteria	Sphingomonadales	Sphingomonadaceae	Unknown_ASV_57	0.00399723	Leaf	4MPS	Spray	Control
ASV_575	Bacteria	Actinobacteriota	Actinobacteria	Propionibacteriales	Nocardioidaceae	Aeromicrobium	0.00399126	Root	1MPT	Spray	Control
ASV_381	Bacteria	Proteobacteria	Gammaproteobacteria	Pseudomonadales	Cellvibrionaceae	Unknown_ASV_381	0.00398978	Root	4MPS	Seed	Control
ASV_9	Bacteria	Firmicutes	Bacilli	Bacillales	Bacillaceae	Unknown_ASV_9	0.00398946	Bulk soil	4MPS	Seed	Control
ASV_42	Bacteria	Acidobacteriota	Blastocatellia	Blastocatellales	Blastocatellaceae	Unknown_ASV_42	0.00398611	Grain	4MPS	Spray	Ct0861
ASV_44	Bacteria	Acidobacteriota	Vicinamibacteria	Vicinamibacterales	Vicinamibacteraceae	Unknown_ASV_44	0.00398611	Grain	4MPS	Spray	Ct0861
ASV_502	Bacteria	Acidobacteriota	Vicinamibacteria	Vicinamibacterales	Vicinamibacteraceae	Unknown_ASV_502	0.00398403	Root	4MPS	Spray	Ct0861
ASV_126	Bacteria	Firmicutes	Bacilli	Paenibacillales	Paenibacillaceae	Ammoniphilus	0.00398399	Leaf	4MPS	Seed	Ct0861
ASV_180	Bacteria	Proteobacteria	Gammaproteobacteria	Burkholderiales	Comamonadaceae	Azohydromonas	0.0039825	Grain	4MPS	Seed	Ct0861
ASV_610	Bacteria	Bacteroidota	Bacteroidia	Sphingobacteriales	Sphingobacteriaceae	Olivibacter	0.00397711	Root	1MPT	Spray	Control
ASV_126	Bacteria	Firmicutes	Bacilli	Paenibacillales	Paenibacillaceae	Ammoniphilus	0.0039753	Bulk soil	1MPT	Seed	Control
ASV_14	Bacteria	Proteobacteria	Alphaproteobacteria	Sphingomonadales	Sphingomonadaceae	Sphingobium	0.00397228	Rhizosphere	4MPS	Seed	Control
ASV_50	Bacteria	Acidobacteriota	Blastocatellia	Blastocatellales	Blastocatellaceae	Unknown_ASV_50	0.00397142	Leaf	4MPS	Seed	Control
ASV_66	Bacteria	Actinobacteriota	Actinobacteria	Micrococcales	Microbacteriaceae	Microbacterium	0.00397083	Rhizosphere	4MPS	Spray	Ct0861
ASV_85	Bacteria	Bacteroidota	Bacteroidia	Cytophagales	Microscillaceae	Unknown_ASV_85	0.00396655	Leaf	4MPS	Spray	Ct0861
ASV_159	Bacteria	Firmicutes	Bacilli	Bacillales	Bacillaceae	Bacillus	0.00396393	Rhizosphere	4MPS	Seed	Ct0861
ASV_212	Bacteria	Proteobacteria	Alphaproteobacteria	Rhizobiales	Rhizobiaceae	Neorhizobium	0.00396315	Root	1MPT	Seed	Control
ASV_161	Bacteria	Actinobacteriota	Actinobacteria	Micrococcales	Microbacteriaceae	Agromyces	0.00396289	Bulk soil	4MPS	Spray	Control
ASV_104	Bacteria	Acidobacteriota	Vicinamibacteria	Vicinamibacterales	Vicinamibacteraceae	Unknown_ASV_104	0.00396183	Leaf	4MPS	Spray	Ct0861
ASV_57	Bacteria	Proteobacteria	Alphaproteobacteria	Sphingomonadales	Sphingomonadaceae	Unknown_ASV_57	0.00396067	Bulk soil	1MPT	Seed	Ct0861
ASV_99	Bacteria	Planctomycetota	Planctomycetes	Pirellulales	Pirellulaceae	Pir4 lineage	0.00396041	Leaf	4MPS	Seed	Ct0861
ASV_19	Bacteria	Proteobacteria	Gammaproteobacteria	Burkholderiales	Nitrosomonadaceae	MND1	0.00395844	Root	1MPT	Seed	Control
ASV_929	Bacteria	Proteobacteria	Gammaproteobacteria	Burkholderiales	Oxalobacteraceae	Massilia	0.00395727	Leaf	4MPS	Seed	Control
ASV_66	Bacteria	Actinobacteriota	Actinobacteria	Micrococcales	Microbacteriaceae	Microbacterium	0.00395594	Bulk soil	1MPT	Seed	Ct0861
ASV_6	Bacteria	Firmicutes	Bacilli	Bacillales	Planococcaceae	Unknown_ASV_6	0.00394901	Root	1MPT	Seed	Control
ASV_886	Bacteria	Bacteroidota	Bacteroidia	Cytophagales	Microscillaceae	Unknown_ASV_886	0.00394631	Root	4MPS	Spray	Ct0861
ASV_372	Bacteria	Bacteroidota	Bacteroidia	Cytophagales	Hymenobacteraceae	Pontibacter	0.00394042	Rhizosphere	4MPS	Spray	Control
ASV_67	Bacteria	Proteobacteria	Gammaproteobacteria	Steroidobacterales	Woeseiaceae	Woeseia	0.0039391	Rhizosphere	4MPS	Seed	Control
ASV_33	Bacteria	Chloroflexi	Chloroflexia	Thermomicrobiales	JG30-KF-CM45	Unknown_ASV_33	0.00393354	Leaf	4MPS	Spray	Ct0861
ASV_929	Bacteria	Proteobacteria	Gammaproteobacteria	Burkholderiales	Oxalobacteraceae	Massilia	0.00393116	Leaf	4MPS	Spray	Control
ASV_57	Bacteria	Proteobacteria	Alphaproteobacteria	Sphingomonadales	Sphingomonadaceae	Unknown_ASV_57	0.00392948	Bulk soil	4MPS	Spray	Ct0861
ASV_200	Bacteria	Actinobacteriota	Actinobacteria	Propionibacteriales	Nocardioidaceae	Kribbella	0.0039277	Bulk soil	1MPT	Spray	Control
ASV_71	Bacteria	Proteobacteria	Alphaproteobacteria	Rhizobiales	Rhizobiaceae	Unknown_ASV_71	0.00392767	Grain	4MPS	Spray	Control
ASV_24	Bacteria	Firmicutes	Bacilli	Bacillales	Bacillaceae	Fictibacillus	0.00392684	Leaf	1MPT	Spray	Ct0861
ASV_130	Bacteria	Planctomycetota	Phycisphaerae	Tepidisphaerales	WD2101 soil group	Unknown_ASV_130	0.00392227	Leaf	1MPT	Spray	Control
ASV_99	Bacteria	Planctomycetota	Planctomycetes	Pirellulales	Pirellulaceae	Pir4 lineage	0.00391908	Rhizosphere	1MPT	Spray	Control
ASV_31	Bacteria	Firmicutes	Bacilli	Bacillales	Bacillaceae	Unknown_ASV_31	0.00391672	Rhizosphere	4MPS	Spray	Control
ASV_73	Bacteria	Proteobacteria	Gammaproteobacteria	Steroidobacterales	Steroidobacteraceae	Unknown_ASV_73	0.00391644	Grain	4MPS	Seed	Ct0861
ASV_92	Bacteria	Acidobacteriota	Vicinamibacteria	Vicinamibacterales	Vicinamibacteraceae	Unknown_ASV_92	0.0039154	Rhizosphere	4MPS	Seed	Control
ASV_156	Bacteria	Proteobacteria	Alphaproteobacteria	Rhizobiales	Rhizobiaceae	Allorhizobium-Neorhizobium-Pararhizobium-Rhizobium	0.00391327	Leaf	4MPS	Seed	Ct0861
ASV_37	Bacteria	Actinobacteriota	Actinobacteria	Propionibacteriales	Nocardioidaceae	Marmoricola	0.00391197	Rhizosphere	4MPS	Spray	Control
ASV_118	Bacteria	Actinobacteriota	Actinobacteria	Micrococcales	Micrococcaceae	Kocuria	0.0039091	Rhizosphere	1MPT	Seed	Ct0861
ASV_143	Bacteria	Proteobacteria	Gammaproteobacteria	Burkholderiales	Nitrosomonadaceae	Nitrosospira	0.00390813	Leaf	1MPT	Spray	Control
ASV_2553	Bacteria	Proteobacteria	Alphaproteobacteria	Rhizobiales	Rhizobiaceae	Unknown_ASV_2553	0.00390701	Grain	4MPS	Seed	Ct0861
ASV_223	Bacteria	Acidobacteriota	Vicinamibacteria	Vicinamibacterales	Vicinamibacteraceae	Unknown_ASV_223	0.00390538	Leaf	4MPS	Seed	Control
ASV_159	Bacteria	Firmicutes	Bacilli	Bacillales	Bacillaceae	Bacillus	0.00390388	Bulk soil	1MPT	Seed	Ct0861
ASV_27	Bacteria	Proteobacteria	Alphaproteobacteria	Rhizobiales	Rhizobiaceae	Ensifer	0.00390299	Root	4MPS	Spray	Control
ASV_372	Bacteria	Bacteroidota	Bacteroidia	Cytophagales	Hymenobacteraceae	Pontibacter	0.00389466	Grain	4MPS	Spray	Control
ASV_41	Bacteria	Nitrospirota	Nitrospiria	Nitrospirales	Nitrospiraceae	Nitrospira	0.00389457	Root	1MPT	Seed	Ct0861
ASV_250	Bacteria	Proteobacteria	Alphaproteobacteria	Sphingomonadales	Sphingomonadaceae	Ellin6055	0.00389246	Root	1MPT	Seed	Control
ASV_929	Bacteria	Proteobacteria	Gammaproteobacteria	Burkholderiales	Oxalobacteraceae	Massilia	0.00389109	Leaf	4MPS	Spray	Ct0861
ASV_169	Bacteria	Proteobacteria	Alphaproteobacteria	Rhizobiales	Devosiaceae	Unknown_ASV_169	0.00388909	Leaf	1MPT	Spray	Ct0861
ASV_73	Bacteria	Proteobacteria	Gammaproteobacteria	Steroidobacterales	Steroidobacteraceae	Unknown_ASV_73	0.00388909	Leaf	1MPT	Spray	Ct0861
ASV_6560	Bacteria	Proteobacteria	Gammaproteobacteria	Enterobacterales	Yersiniaceae	Yersinia	0.00388672	Leaf	1MPT	Seed	Ct0861
ASV_251	Bacteria	Proteobacteria	Alphaproteobacteria	Rhizobiales	Hyphomicrobiaceae	Pedomicrobium	0.00388523	Grain	4MPS	Spray	Control
ASV_1252	Bacteria	Proteobacteria	Alphaproteobacteria	Ferrovibrionales	Ferrovibrionaceae	Ferrovibrio	0.00388324	Root	4MPS	Seed	Ct0861
ASV_57	Bacteria	Proteobacteria	Alphaproteobacteria	Sphingomonadales	Sphingomonadaceae	Unknown_ASV_57	0.00388165	Leaf	4MPS	Spray	Ct0861
ASV_117	Bacteria	Proteobacteria	Alphaproteobacteria	Rhizobiales	Devosiaceae	Unknown_ASV_117	0.0038803	Root	4MPS	Spray	Ct0861
ASV_200	Bacteria	Actinobacteriota	Actinobacteria	Propionibacteriales	Nocardioidaceae	Kribbella	0.00387549	Bulk soil	1MPT	Seed	Ct0861
ASV_3529	Bacteria	Proteobacteria	Gammaproteobacteria	Pseudomonadales	Pseudomonadaceae	Pseudomonas	0.00387168	Bulk soil	4MPS	Seed	Ct0861
ASV_439	Bacteria	Myxococcota	Polyangia	Polyangiales	BIrii41	Unknown_ASV_439	0.00387041	Leaf	1MPT	Spray	Control
ASV_251	Bacteria	Proteobacteria	Alphaproteobacteria	Rhizobiales	Hyphomicrobiaceae	Pedomicrobium	0.00386797	Bulk soil	1MPT	Spray	Ct0861
ASV_27	Bacteria	Proteobacteria	Alphaproteobacteria	Rhizobiales	Rhizobiaceae	Ensifer	0.00386616	Root	4MPS	Spray	Ct0861
ASV_251	Bacteria	Proteobacteria	Alphaproteobacteria	Rhizobiales	Hyphomicrobiaceae	Pedomicrobium	0.00386603	Bulk soil	1MPT	Seed	Ct0861
ASV_101	Bacteria	Acidobacteriota	Vicinamibacteria	Vicinamibacterales	Vicinamibacteraceae	Unknown_ASV_101	0.00386279	Leaf	4MPS	Spray	Ct0861
ASV_372	Bacteria	Bacteroidota	Bacteroidia	Cytophagales	Hymenobacteraceae	Pontibacter	0.00386204	Rhizosphere	1MPT	Seed	Control
ASV_71	Bacteria	Proteobacteria	Alphaproteobacteria	Rhizobiales	Rhizobiaceae	Unknown_ASV_71	0.00385692	Rhizosphere	1MPT	Seed	Ct0861
ASV_350	Bacteria	Planctomycetota	Planctomycetes	Planctomycetales	Rubinisphaeraceae	SH-PL14	0.00385403	Grain	4MPS	Spray	Ct0861
ASV_67	Bacteria	Proteobacteria	Gammaproteobacteria	Steroidobacterales	Woeseiaceae	Woeseia	0.0038538	Bulk soil	1MPT	Spray	Ct0861
ASV_1177	Bacteria	Myxococcota	Polyangia	Haliangiales	Haliangiaceae	Haliangium	0.00385208	Bulk soil	1MPT	Spray	Control
ASV_159	Bacteria	Firmicutes	Bacilli	Bacillales	Bacillaceae	Bacillus	0.00385033	Rhizosphere	4MPS	Spray	Control
ASV_454	Bacteria	Actinobacteriota	Actinobacteria	Pseudonocardiales	Pseudonocardiaceae	Unknown_ASV_454	0.00385025	Root	4MPS	Seed	Ct0861
ASV_49	Bacteria	Acidobacteriota	Vicinamibacteria	Vicinamibacterales	Vicinamibacteraceae	Unknown_ASV_49	0.00384436	Bulk soil	1MPT	Spray	Ct0861
ASV_250	Bacteria	Proteobacteria	Alphaproteobacteria	Sphingomonadales	Sphingomonadaceae	Ellin6055	0.00384085	Rhizosphere	4MPS	Spray	Control
ASV_75	Bacteria	Acidobacteriota	Vicinamibacteria	Vicinamibacterales	Vicinamibacteraceae	Unknown_ASV_75	0.00383886	Root	4MPS	Seed	Control
ASV_471	Bacteria	Proteobacteria	Alphaproteobacteria	Rickettsiales	SM2D12	Unknown_ASV_471	0.00383847	Bulk soil	4MPS	Seed	Ct0861
ASV_133	Bacteria	Acidobacteriota	Blastocatellia	Blastocatellales	Blastocatellaceae	Unknown_ASV_133	0.00383794	Rhizosphere	1MPT	Seed	Ct0861
ASV_27	Bacteria	Proteobacteria	Alphaproteobacteria	Rhizobiales	Rhizobiaceae	Ensifer	0.00383415	Root	4MPS	Seed	Control
ASV_44	Bacteria	Acidobacteriota	Vicinamibacteria	Vicinamibacterales	Vicinamibacteraceae	Unknown_ASV_44	0.00383162	Grain	4MPS	Seed	Control
ASV_97	Bacteria	Actinobacteriota	Actinobacteria	Micrococcales	Micrococcaceae	Paenarthrobacter	0.00383019	Bulk soil	1MPT	Spray	Ct0861
ASV_266	Bacteria	Actinobacteriota	Actinobacteria	Micromonosporales	Micromonosporaceae	Unknown_ASV_266	0.0038269	Grain	4MPS	Seed	Control
ASV_458	Bacteria	Verrucomicrobiota	Verrucomicrobiae	Opitutales	Opitutaceae	Opitutus	0.00382471	Root	4MPS	Seed	Control
ASV_3529	Bacteria	Proteobacteria	Gammaproteobacteria	Pseudomonadales	Pseudomonadaceae	Pseudomonas	0.00382372	Bulk soil	1MPT	Spray	Control
ASV_5685	Bacteria	Proteobacteria	Alphaproteobacteria	Rhizobiales	Rhizobiaceae	Aureimonas	0.00382048	Leaf	4MPS	Seed	Control
ASV_2359	Bacteria	Bacteroidota	Bacteroidia	Cytophagales	Microscillaceae	Unknown_ASV_2359	0.00381726	Root	4MPS	Seed	Ct0861
ASV_31	Bacteria	Firmicutes	Bacilli	Bacillales	Bacillaceae	Unknown_ASV_31	0.00381422	Rhizosphere	1MPT	Seed	Ct0861
ASV_23	Bacteria	Firmicutes	Bacilli	Bacillales	Bacillaceae	Unknown_ASV_23	0.00381398	Bulk soil	1MPT	Seed	Ct0861
ASV_97	Bacteria	Actinobacteriota	Actinobacteria	Micrococcales	Micrococcaceae	Paenarthrobacter	0.00381105	Leaf	4MPS	Seed	Control
ASV_105	Bacteria	Proteobacteria	Gammaproteobacteria	Burkholderiales	Comamonadaceae	Unknown_ASV_105	0.00380802	Grain	4MPS	Seed	Control
ASV_117	Bacteria	Proteobacteria	Alphaproteobacteria	Rhizobiales	Devosiaceae	Unknown_ASV_117	0.00380802	Grain	4MPS	Seed	Control
ASV_159	Bacteria	Firmicutes	Bacilli	Bacillales	Bacillaceae	Bacillus	0.00380686	Grain	4MPS	Spray	Ct0861
ASV_250	Bacteria	Proteobacteria	Alphaproteobacteria	Sphingomonadales	Sphingomonadaceae	Ellin6055	0.00380518	Rhizosphere	4MPS	Spray	Ct0861
ASV_17	Bacteria	Actinobacteriota	Actinobacteria	Micrococcales	Micrococcaceae	Unknown_ASV_17	0.00380291	Rhizosphere	4MPS	Spray	Control
ASV_728	Bacteria	Bacteroidota	Bacteroidia	Flavobacteriales	Flavobacteriaceae	Unknown_ASV_728	0.00380291	Rhizosphere	4MPS	Spray	Control
ASV_251	Bacteria	Proteobacteria	Alphaproteobacteria	Rhizobiales	Hyphomicrobiaceae	Pedomicrobium	0.00379999	Bulk soil	1MPT	Seed	Control
ASV_724	Bacteria	Actinobacteriota	Actinobacteria	Micromonosporales	Micromonosporaceae	Unknown_ASV_724	0.00379841	Root	4MPS	Seed	Ct0861
ASV_10	Bacteria	Acidobacteriota	Vicinamibacteria	Vicinamibacterales	Vicinamibacteraceae	Unknown_ASV_10	0.00379526	Bulk soil	1MPT	Seed	Control
ASV_169	Bacteria	Proteobacteria	Alphaproteobacteria	Rhizobiales	Devosiaceae	Unknown_ASV_169	0.00379129	Rhizosphere	1MPT	Spray	Control
ASV_161	Bacteria	Actinobacteriota	Actinobacteria	Micrococcales	Microbacteriaceae	Agromyces	0.00379064	Bulk soil	1MPT	Spray	Control
ASV_97	Bacteria	Actinobacteriota	Actinobacteria	Micrococcales	Micrococcaceae	Paenarthrobacter	0.00379064	Bulk soil	1MPT	Spray	Control
ASV_276	Bacteria	Actinobacteriota	Actinobacteria	Pseudonocardiales	Pseudonocardiaceae	Pseudonocardia	0.00379052	Bulk soil	1MPT	Seed	Control
ASV_477	Bacteria	Proteobacteria	Alphaproteobacteria	Rhizobiales	Devosiaceae	Devosia	0.00379006	Rhizosphere	1MPT	Spray	Ct0861
ASV_437	Bacteria	Acidobacteriota	Vicinamibacteria	Vicinamibacterales	Vicinamibacteraceae	Unknown_ASV_437	0.00378699	Root	4MPS	Seed	Control
ASV_125	Bacteria	Actinobacteriota	Thermoleophilia	Gaiellales	Gaiellaceae	Gaiella	0.00378655	Rhizosphere	1MPT	Spray	Control
ASV_57	Bacteria	Proteobacteria	Alphaproteobacteria	Sphingomonadales	Sphingomonadaceae	Unknown_ASV_57	0.00378276	Bulk soil	4MPS	Spray	Control
ASV_251	Bacteria	Proteobacteria	Alphaproteobacteria	Rhizobiales	Hyphomicrobiaceae	Pedomicrobium	0.00377581	Leaf	1MPT	Spray	Ct0861
ASV_10702	Bacteria	Firmicutes	Bacilli	Lactobacillales	Enterococcaceae	Enterococcus	0.00377383	Grain	4MPS	Spray	Ct0861
ASV_1021	Bacteria	Patescibacteria	Saccharimonadia	Saccharimonadales	Saccharimonadaceae	TM7a	0.00377235	Rhizosphere	1MPT	Spray	Control
ASV_50	Bacteria	Acidobacteriota	Blastocatellia	Blastocatellales	Blastocatellaceae	Unknown_ASV_50	0.00376678	Rhizosphere	1MPT	Seed	Ct0861
ASV_152	Bacteria	Acidobacteriota	Vicinamibacteria	Vicinamibacterales	Vicinamibacteraceae	Vicinamibacter	0.00376542	Root	4MPS	Seed	Ct0861
ASV_37	Bacteria	Actinobacteriota	Actinobacteria	Propionibacteriales	Nocardioidaceae	Marmoricola	0.00376258	Rhizosphere	4MPS	Spray	Ct0861
ASV_619	Bacteria	Proteobacteria	Alphaproteobacteria	Rhizobiales	Beijerinckiaceae	Bosea	0.00376071	Root	4MPS	Seed	Ct0861
ASV_57	Bacteria	Proteobacteria	Alphaproteobacteria	Sphingomonadales	Sphingomonadaceae	Unknown_ASV_57	0.00375968	Grain	4MPS	Spray	Ct0861
ASV_161	Bacteria	Actinobacteriota	Actinobacteria	Micrococcales	Microbacteriaceae	Agromyces	0.00375654	Leaf	4MPS	Spray	Control
ASV_24	Bacteria	Firmicutes	Bacilli	Bacillales	Bacillaceae	Fictibacillus	0.00375549	Rhizosphere	4MPS	Spray	Control
ASV_704	Bacteria	Verrucomicrobiota	Verrucomicrobiae	Opitutales	Opitutaceae	Alterococcus	0.003753	Root	4MPS	Spray	Ct0861
ASV_97	Bacteria	Actinobacteriota	Actinobacteria	Micrococcales	Micrococcaceae	Paenarthrobacter	0.00375076	Root	1MPT	Spray	Ct0861
ASV_228	Bacteria	Actinobacteriota	Actinobacteria	Glycomycetales	Glycomycetaceae	Glycomyces	0.00374825	Leaf	4MPS	Seed	Ct0861
ASV_24	Bacteria	Firmicutes	Bacilli	Bacillales	Bacillaceae	Fictibacillus	0.00374773	Bulk soil	1MPT	Seed	Ct0861
ASV_132	Bacteria	Actinobacteriota	Actinobacteria	Propionibacteriales	Nocardioidaceae	Nocardioides	0.00374521	Leaf	1MPT	Seed	Ct0861
ASV_163	Bacteria	Chloroflexi	Chloroflexia	Thermomicrobiales	JG30-KF-CM45	Unknown_ASV_163	0.00374475	Rhizosphere	4MPS	Seed	Control
ASV_49	Bacteria	Acidobacteriota	Vicinamibacteria	Vicinamibacterales	Vicinamibacteraceae	Unknown_ASV_49	0.00374314	Bulk soil	1MPT	Seed	Control
ASV_142	Bacteria	Acidobacteriota	Vicinamibacteria	Vicinamibacterales	Vicinamibacteraceae	Luteitalea	0.00374306	Rhizosphere	1MPT	Seed	Ct0861
ASV_99	Bacteria	Planctomycetota	Planctomycetes	Pirellulales	Pirellulaceae	Pir4 lineage	0.00374277	Leaf	1MPT	Spray	Ct0861
ASV_633	Bacteria	Actinobacteriota	Actinobacteria	Pseudonocardiales	Pseudonocardiaceae	Amycolatopsis	0.00374186	Root	4MPS	Seed	Ct0861
ASV_4032	Bacteria	Proteobacteria	Gammaproteobacteria	Burkholderiales	Comamonadaceae	Unknown_ASV_4032	0.0037405	Leaf	1MPT	Seed	Ct0861
ASV_515	Bacteria	Proteobacteria	Gammaproteobacteria	Burkholderiales	Comamonadaceae	Unknown_ASV_515	0.00373983	Root	4MPS	Seed	Control
ASV_276	Bacteria	Actinobacteriota	Actinobacteria	Pseudonocardiales	Pseudonocardiaceae	Pseudonocardia	0.00373965	Bulk soil	4MPS	Spray	Ct0861
ASV_107	Bacteria	Proteobacteria	Gammaproteobacteria	Burkholderiales	Comamonadaceae	Ramlibacter	0.00373882	Leaf	4MPS	Seed	Ct0861
ASV_4015	Bacteria	Bacteroidota	Bacteroidia	Chitinophagales	Chitinophagaceae	Pseudoflavitalea	0.00373426	Root	1MPT	Seed	Ct0861
ASV_129	Bacteria	Acidobacteriota	Vicinamibacteria	Vicinamibacterales	Vicinamibacteraceae	Unknown_ASV_129	0.0037339	Bulk soil	4MPS	Seed	Control
ASV_266	Bacteria	Actinobacteriota	Actinobacteria	Micromonosporales	Micromonosporaceae	Unknown_ASV_266	0.00373242	Grain	4MPS	Seed	Ct0861
ASV_156	Bacteria	Proteobacteria	Alphaproteobacteria	Rhizobiales	Rhizobiaceae	Allorhizobium-Neorhizobium-Pararhizobium-Rhizobium	0.00373039	Root	4MPS	Seed	Control
ASV_477	Bacteria	Proteobacteria	Alphaproteobacteria	Rhizobiales	Devosiaceae	Devosia	0.00372943	Root	4MPS	Spray	Ct0861
ASV_848	Bacteria	Proteobacteria	Alphaproteobacteria	Caulobacterales	Caulobacteraceae	Phenylobacterium	0.00372772	Root	4MPS	Seed	Ct0861
ASV_454	Bacteria	Actinobacteriota	Actinobacteria	Pseudonocardiales	Pseudonocardiaceae	Unknown_ASV_454	0.00372471	Root	4MPS	Spray	Ct0861
ASV_117	Bacteria	Proteobacteria	Alphaproteobacteria	Rhizobiales	Devosiaceae	Unknown_ASV_117	0.00372194	Grain	4MPS	Spray	Ct0861
ASV_52	Bacteria	Acidobacteriota	Vicinamibacteria	Vicinamibacterales	Vicinamibacteraceae	Unknown_ASV_52	0.00372143	Leaf	4MPS	Seed	Control
ASV_2105	Bacteria	Bacteroidota	Bacteroidia	Flavobacteriales	Flavobacteriaceae	Flavobacterium	0.00372012	Root	1MPT	Seed	Ct0861
ASV_139	Bacteria	Proteobacteria	Alphaproteobacteria	Rhizobiales	Hyphomicrobiaceae	Hyphomicrobium	0.00372	Root	4MPS	Spray	Ct0861
ASV_52	Bacteria	Acidobacteriota	Vicinamibacteria	Vicinamibacterales	Vicinamibacteraceae	Unknown_ASV_52	0.00371484	Leaf	1MPT	Spray	Control
ASV_149	Bacteria	Proteobacteria	Gammaproteobacteria	Pseudomonadales	Cellvibrionaceae	Cellvibrio	0.0037146	Rhizosphere	1MPT	Seed	Ct0861
ASV_243	Bacteria	Proteobacteria	Alphaproteobacteria	Sphingomonadales	Sphingomonadaceae	Unknown_ASV_243	0.00371291	Root	1MPT	Spray	Control
ASV_842	Bacteria	Proteobacteria	Alphaproteobacteria	Rhodobacterales	Rhodobacteraceae	Paracoccus	0.00370808	Rhizosphere	4MPS	Spray	Control
ASV_426	Bacteria	Bacteroidota	Bacteroidia	Cytophagales	Microscillaceae	Ohtaekwangia	0.00370605	Rhizosphere	1MPT	Seed	Control
ASV_179	Bacteria	Actinobacteriota	Actinobacteria	Pseudonocardiales	Pseudonocardiaceae	Actinophytocola	0.00370556	Bulk soil	1MPT	Spray	Control
ASV_31	Bacteria	Firmicutes	Bacilli	Bacillales	Bacillaceae	Unknown_ASV_31	0.00370421	Grain	4MPS	Seed	Control
ASV_79	Bacteria	Planctomycetota	Phycisphaerae	Tepidisphaerales	WD2101 soil group	Unknown_ASV_79	0.00370257	Leaf	4MPS	Seed	Control
ASV_38	Bacteria	Acidobacteriota	Vicinamibacteria	Vicinamibacterales	Vicinamibacteraceae	Unknown_ASV_38	0.00369795	Bulk soil	1MPT	Spray	Ct0861
ASV_50	Bacteria	Acidobacteriota	Blastocatellia	Blastocatellales	Blastocatellaceae	Unknown_ASV_50	0.00369771	Leaf	4MPS	Spray	Ct0861
ASV_156	Bacteria	Proteobacteria	Alphaproteobacteria	Rhizobiales	Rhizobiaceae	Allorhizobium-Neorhizobium-Pararhizobium-Rhizobium	0.0036966	Rhizosphere	1MPT	Seed	Control
ASV_67	Bacteria	Proteobacteria	Gammaproteobacteria	Steroidobacterales	Woeseiaceae	Woeseia	0.00369632	Rhizosphere	4MPS	Spray	Ct0861
ASV_251	Bacteria	Proteobacteria	Alphaproteobacteria	Rhizobiales	Hyphomicrobiaceae	Pedomicrobium	0.00369599	Leaf	1MPT	Spray	Control
ASV_117	Bacteria	Proteobacteria	Alphaproteobacteria	Rhizobiales	Devosiaceae	Unknown_ASV_117	0.003693	Leaf	4MPS	Spray	Ct0861
ASV_73	Bacteria	Proteobacteria	Gammaproteobacteria	Steroidobacterales	Steroidobacteraceae	Unknown_ASV_73	0.0036927	Bulk soil	4MPS	Spray	Control
ASV_38	Bacteria	Acidobacteriota	Vicinamibacteria	Vicinamibacterales	Vicinamibacteraceae	Unknown_ASV_38	0.00369261	Rhizosphere	4MPS	Seed	Control
ASV_56	Bacteria	Proteobacteria	Alphaproteobacteria	Rhizobiales	Beijerinckiaceae	Microvirga	0.00368983	Root	1MPT	Seed	Control
ASV_200	Bacteria	Actinobacteriota	Actinobacteria	Propionibacteriales	Nocardioidaceae	Kribbella	0.00367769	Rhizosphere	1MPT	Seed	Control
ASV_72	Bacteria	Actinobacteriota	Actinobacteria	Frankiales	Geodermatophilaceae	Blastococcus	0.00367433	Bulk soil	1MPT	Spray	Ct0861
ASV_97	Bacteria	Actinobacteriota	Actinobacteria	Micrococcales	Micrococcaceae	Paenarthrobacter	0.00367281	Leaf	4MPS	Seed	Ct0861
ASV_643	Bacteria	Chloroflexi	Ktedonobacteria	Ktedonobacterales	Ktedonobacteraceae	1959-1	0.00367202	Bulk soil	1MPT	Seed	Ct0861
ASV_117	Bacteria	Proteobacteria	Alphaproteobacteria	Rhizobiales	Devosiaceae	Unknown_ASV_117	0.00367108	Grain	4MPS	Seed	Ct0861
ASV_465	Bacteria	Proteobacteria	Gammaproteobacteria	Burkholderiales	Comamonadaceae	Unknown_ASV_465	0.00367098	Root	1MPT	Seed	Control
ASV_50	Bacteria	Acidobacteriota	Blastocatellia	Blastocatellales	Blastocatellaceae	Unknown_ASV_50	0.00367098	Root	1MPT	Seed	Control
ASV_251	Bacteria	Proteobacteria	Alphaproteobacteria	Rhizobiales	Hyphomicrobiaceae	Pedomicrobium	0.00366701	Root	4MPS	Spray	Control
ASV_72	Bacteria	Actinobacteriota	Actinobacteria	Frankiales	Geodermatophilaceae	Blastococcus	0.00366636	Grain	4MPS	Seed	Ct0861
ASV_992	Bacteria	Bacteroidota	Bacteroidia	Flavobacteriales	Weeksellaceae	Chryseobacterium	0.00366627	Root	1MPT	Seed	Control
ASV_117	Bacteria	Proteobacteria	Alphaproteobacteria	Rhizobiales	Devosiaceae	Unknown_ASV_117	0.00366584	Root	1MPT	Spray	Ct0861
ASV_5583	Bacteria	Proteobacteria	Gammaproteobacteria	Enterobacterales	Enterobacteriaceae	Unknown_ASV_5583	0.00366363	Grain	4MPS	Spray	Control
ASV_334	Bacteria	Proteobacteria	Alphaproteobacteria	Sphingomonadales	Sphingomonadaceae	Porphyrobacter	0.00366262	Rhizosphere	1MPT	Spray	Ct0861
ASV_144	Bacteria	Actinobacteriota	Actinobacteria	Streptomycetales	Streptomycetaceae	Unknown_ASV_144	0.00366174	Grain	4MPS	Seed	Control
ASV_339	Bacteria	Proteobacteria	Gammaproteobacteria	Xanthomonadales	Rhodanobacteraceae	Unknown_ASV_339	0.0036587	Root	4MPS	Spray	Ct0861
ASV_66	Bacteria	Actinobacteriota	Actinobacteria	Micrococcales	Microbacteriaceae	Microbacterium	0.00365785	Bulk soil	1MPT	Seed	Control
ASV_237	Bacteria	Actinobacteriota	Actinobacteria	Micrococcales	Promicromonosporaceae	Promicromonospora	0.00365782	Bulk soil	1MPT	Seed	Ct0861
ASV_124	Bacteria	Proteobacteria	Alphaproteobacteria	Sphingomonadales	Sphingomonadaceae	Altererythrobacter	0.00365703	Root	4MPS	Seed	Ct0861
ASV_251	Bacteria	Proteobacteria	Alphaproteobacteria	Rhizobiales	Hyphomicrobiaceae	Pedomicrobium	0.00365702	Grain	4MPS	Seed	Control
ASV_182	Bacteria	Firmicutes	Bacilli	Bacillales	Planococcaceae	Unknown_ASV_182	0.0036559	Grain	4MPS	Spray	Ct0861
ASV_124	Bacteria	Proteobacteria	Alphaproteobacteria	Sphingomonadales	Sphingomonadaceae	Altererythrobacter	0.00365559	Leaf	1MPT	Seed	Ct0861
ASV_105	Bacteria	Proteobacteria	Gammaproteobacteria	Burkholderiales	Comamonadaceae	Unknown_ASV_105	0.00365272	Leaf	4MPS	Spray	Control
ASV_477	Bacteria	Proteobacteria	Alphaproteobacteria	Rhizobiales	Devosiaceae	Devosia	0.00365118	Grain	4MPS	Spray	Ct0861
ASV_72	Bacteria	Actinobacteriota	Actinobacteria	Frankiales	Geodermatophilaceae	Blastococcus	0.00365087	Leaf	1MPT	Seed	Ct0861
ASV_94	Bacteria	Bacteroidota	Bacteroidia	Cytophagales	Microscillaceae	Unknown_ASV_94	0.00364948	Bulk soil	4MPS	Spray	Ct0861
ASV_251	Bacteria	Proteobacteria	Alphaproteobacteria	Rhizobiales	Hyphomicrobiaceae	Pedomicrobium	0.00364761	Root	4MPS	Seed	Ct0861
ASV_66	Bacteria	Actinobacteriota	Actinobacteria	Micrococcales	Microbacteriaceae	Microbacterium	0.0036427	Root	1MPT	Seed	Control
ASV_64	Bacteria	Acidobacteriota	Blastocatellia	Blastocatellales	Blastocatellaceae	Unknown_ASV_64	0.00364125	Leaf	4MPS	Seed	Control
ASV_179	Bacteria	Actinobacteriota	Actinobacteria	Pseudonocardiales	Pseudonocardiaceae	Actinophytocola	0.00363894	Leaf	1MPT	Spray	Ct0861
ASV_82	Bacteria	Chloroflexi	Chloroflexia	Chloroflexales	Roseiflexaceae	Unknown_ASV_82	0.00363894	Leaf	1MPT	Spray	Ct0861
ASV_251	Bacteria	Proteobacteria	Alphaproteobacteria	Rhizobiales	Hyphomicrobiaceae	Pedomicrobium	0.00363395	Rhizosphere	1MPT	Seed	Ct0861
ASV_9	Bacteria	Firmicutes	Bacilli	Bacillales	Bacillaceae	Unknown_ASV_9	0.00363107	Bulk soil	4MPS	Spray	Control
ASV_117	Bacteria	Proteobacteria	Alphaproteobacteria	Rhizobiales	Devosiaceae	Unknown_ASV_117	0.00363038	Leaf	4MPS	Seed	Ct0861
ASV_149	Bacteria	Proteobacteria	Gammaproteobacteria	Pseudomonadales	Cellvibrionaceae	Cellvibrio	0.00362926	Root	4MPS	Spray	Control
ASV_92	Bacteria	Acidobacteriota	Vicinamibacteria	Vicinamibacterales	Vicinamibacteraceae	Unknown_ASV_92	0.00362912	Leaf	4MPS	Spray	Control
ASV_156	Bacteria	Proteobacteria	Alphaproteobacteria	Rhizobiales	Rhizobiaceae	Allorhizobium-Neorhizobium-Pararhizobium-Rhizobium	0.0036257	Root	4MPS	Spray	Ct0861
ASV_161	Bacteria	Actinobacteriota	Actinobacteria	Micrococcales	Microbacteriaceae	Agromyces	0.00362569	Rhizosphere	1MPT	Seed	Control
ASV_64	Bacteria	Acidobacteriota	Blastocatellia	Blastocatellales	Blastocatellaceae	Unknown_ASV_64	0.00362098	Root	4MPS	Spray	Ct0861
ASV_251	Bacteria	Proteobacteria	Alphaproteobacteria	Rhizobiales	Hyphomicrobiaceae	Pedomicrobium	0.00362096	Rhizosphere	1MPT	Seed	Control
ASV_11990	Bacteria	Proteobacteria	Gammaproteobacteria	Burkholderiales	Comamonadaceae	Unknown_ASV_11990	0.00362006	Leaf	1MPT	Spray	Ct0861
ASV_96	Bacteria	Planctomycetota	Planctomycetes	Gemmatales	Gemmataceae	Unknown_ASV_96	0.00362006	Leaf	1MPT	Spray	Ct0861
ASV_156	Bacteria	Proteobacteria	Alphaproteobacteria	Rhizobiales	Rhizobiaceae	Allorhizobium-Neorhizobium-Pararhizobium-Rhizobium	0.00361917	Grain	4MPS	Seed	Ct0861
ASV_92	Bacteria	Acidobacteriota	Vicinamibacteria	Vicinamibacterales	Vicinamibacteraceae	Unknown_ASV_92	0.00361282	Leaf	4MPS	Spray	Ct0861
ASV_41	Bacteria	Nitrospirota	Nitrospiria	Nitrospirales	Nitrospiraceae	Nitrospira	0.00361151	Rhizosphere	1MPT	Seed	Control
ASV_732	Bacteria	Deinococcota	Deinococci	Deinococcales	Trueperaceae	Truepera	0.00360822	Bulk soil	1MPT	Spray	Ct0861
ASV_66	Bacteria	Actinobacteriota	Actinobacteria	Micrococcales	Microbacteriaceae	Microbacterium	0.00360728	Rhizosphere	4MPS	Seed	Control
ASV_251	Bacteria	Proteobacteria	Alphaproteobacteria	Rhizobiales	Hyphomicrobiaceae	Pedomicrobium	0.00360684	Root	4MPS	Spray	Ct0861
ASV_563	Bacteria	Proteobacteria	Gammaproteobacteria	Xanthomonadales	Xanthomonadaceae	Luteimonas	0.00360684	Root	4MPS	Spray	Ct0861
ASV_498	Bacteria	Acidobacteriota	Thermoanaerobaculia	Thermoanaerobaculales	Thermoanaerobaculaceae	Subgroup 10	0.00360681	Leaf	4MPS	Seed	Ct0861
ASV_31	Bacteria	Firmicutes	Bacilli	Bacillales	Bacillaceae	Unknown_ASV_31	0.0036064	Rhizosphere	4MPS	Spray	Ct0861
ASV_107	Bacteria	Proteobacteria	Gammaproteobacteria	Burkholderiales	Comamonadaceae	Ramlibacter	0.00360501	Grain	4MPS	Seed	Ct0861
ASV_444	Bacteria	Proteobacteria	Alphaproteobacteria	Rhizobiales	Rhodomicrobiaceae	Rhodomicrobium	0.00360284	Leaf	1MPT	Seed	Control
ASV_929	Bacteria	Proteobacteria	Gammaproteobacteria	Burkholderiales	Oxalobacteraceae	Massilia	0.00360233	Grain	4MPS	Spray	Control
ASV_2882	Bacteria	Firmicutes	Bacilli	Paenibacillales	Paenibacillaceae	Paenibacillus	0.00360099	Bulk soil	1MPT	Seed	Control
ASV_250	Bacteria	Proteobacteria	Alphaproteobacteria	Sphingomonadales	Sphingomonadaceae	Ellin6055	0.00359796	Rhizosphere	4MPS	Seed	Ct0861
ASV_42	Bacteria	Acidobacteriota	Blastocatellia	Blastocatellales	Blastocatellaceae	Unknown_ASV_42	0.00359722	Rhizosphere	1MPT	Spray	Control
ASV_458	Bacteria	Verrucomicrobiota	Verrucomicrobiae	Opitutales	Opitutaceae	Opitutus	0.00359685	Bulk soil	1MPT	Spray	Control
ASV_33	Bacteria	Chloroflexi	Chloroflexia	Thermomicrobiales	JG30-KF-CM45	Unknown_ASV_33	0.00359625	Bulk soil	1MPT	Seed	Control
ASV_929	Bacteria	Proteobacteria	Gammaproteobacteria	Burkholderiales	Oxalobacteraceae	Massilia	0.00359558	Grain	4MPS	Seed	Ct0861
ASV_72	Bacteria	Actinobacteriota	Actinobacteria	Frankiales	Geodermatophilaceae	Blastococcus	0.00359458	Grain	4MPS	Spray	Ct0861
ASV_42	Bacteria	Acidobacteriota	Blastocatellia	Blastocatellales	Blastocatellaceae	Unknown_ASV_42	0.00359395	Leaf	4MPS	Spray	Ct0861
ASV_57	Bacteria	Proteobacteria	Alphaproteobacteria	Sphingomonadales	Sphingomonadaceae	Unknown_ASV_57	0.00359227	Leaf	1MPT	Spray	Control
ASV_107	Bacteria	Proteobacteria	Gammaproteobacteria	Burkholderiales	Comamonadaceae	Ramlibacter	0.00359137	Leaf	4MPS	Spray	Control
ASV_67	Bacteria	Proteobacteria	Gammaproteobacteria	Steroidobacterales	Woeseiaceae	Woeseia	0.00358953	Rhizosphere	4MPS	Spray	Control
ASV_1498	Bacteria	Actinobacteriota	Actinobacteria	Micromonosporales	Micromonosporaceae	Unknown_ASV_1498	0.00358798	Root	4MPS	Spray	Ct0861
ASV_124	Bacteria	Proteobacteria	Alphaproteobacteria	Sphingomonadales	Sphingomonadaceae	Altererythrobacter	0.00358678	Root	4MPS	Spray	Control
ASV_502	Bacteria	Acidobacteriota	Vicinamibacteria	Vicinamibacterales	Vicinamibacteraceae	Unknown_ASV_502	0.0035842	Root	4MPS	Seed	Control
ASV_382	Bacteria	Proteobacteria	Gammaproteobacteria	Burkholderiales	Comamonadaceae	Unknown_ASV_382	0.00358338	Root	1MPT	Seed	Ct0861
ASV_1276	Bacteria	Bacteroidota	Bacteroidia	Chitinophagales	Chitinophagaceae	Chitinophaga	0.00358226	Bulk soil	4MPS	Seed	Ct0861
ASV_49	Bacteria	Acidobacteriota	Vicinamibacteria	Vicinamibacterales	Vicinamibacteraceae	Unknown_ASV_49	0.00358176	Rhizosphere	1MPT	Seed	Ct0861
ASV_2882	Bacteria	Firmicutes	Bacilli	Paenibacillales	Paenibacillaceae	Paenibacillus	0.00357988	Bulk soil	1MPT	Spray	Ct0861
ASV_66	Bacteria	Actinobacteriota	Actinobacteria	Micrococcales	Microbacteriaceae	Microbacterium	0.00357926	Leaf	1MPT	Seed	Control
ASV_7751	Bacteria	Proteobacteria	Gammaproteobacteria	Enterobacterales	Enterobacteriaceae	Escherichia-Shigella	0.00357926	Leaf	1MPT	Seed	Control
ASV_64	Bacteria	Acidobacteriota	Blastocatellia	Blastocatellales	Blastocatellaceae	Unknown_ASV_64	0.00357721	Leaf	4MPS	Spray	Control
ASV_180	Bacteria	Proteobacteria	Gammaproteobacteria	Burkholderiales	Comamonadaceae	Azohydromonas	0.00357508	Leaf	4MPS	Spray	Ct0861
ASV_143	Bacteria	Proteobacteria	Gammaproteobacteria	Burkholderiales	Nitrosomonadaceae	Nitrosospira	0.00357249	Leaf	4MPS	Spray	Control
ASV_126	Bacteria	Firmicutes	Bacilli	Paenibacillales	Paenibacillaceae	Ammoniphilus	0.00356305	Leaf	4MPS	Spray	Control
ASV_149	Bacteria	Proteobacteria	Gammaproteobacteria	Pseudomonadales	Cellvibrionaceae	Cellvibrio	0.00356265	Grain	4MPS	Seed	Control
ASV_633	Bacteria	Actinobacteriota	Actinobacteria	Pseudonocardiales	Pseudonocardiaceae	Amycolatopsis	0.00356259	Root	1MPT	Seed	Control
ASV_90	Bacteria	Proteobacteria	Gammaproteobacteria	Burkholderiales	TRA3-20	Unknown_ASV_90	0.0035588	Bulk soil	4MPS	Seed	Control
ASV_37	Bacteria	Actinobacteriota	Actinobacteria	Propionibacteriales	Nocardioidaceae	Marmoricola	0.00355879	Rhizosphere	1MPT	Spray	Ct0861
ASV_527	Bacteria	Bacteroidota	Bacteroidia	Cytophagales	Spirosomaceae	Dyadobacter	0.0035533	Rhizosphere	1MPT	Seed	Ct0861
ASV_50	Bacteria	Acidobacteriota	Blastocatellia	Blastocatellales	Blastocatellaceae	Unknown_ASV_50	0.00354899	Bulk soil	1MPT	Seed	Ct0861
ASV_133	Bacteria	Acidobacteriota	Blastocatellia	Blastocatellales	Blastocatellaceae	Unknown_ASV_133	0.00354566	Root	1MPT	Seed	Ct0861
ASV_454	Bacteria	Actinobacteriota	Actinobacteria	Pseudonocardiales	Pseudonocardiaceae	Unknown_ASV_454	0.00354551	Leaf	4MPS	Seed	Ct0861
ASV_117	Bacteria	Proteobacteria	Alphaproteobacteria	Rhizobiales	Devosiaceae	Unknown_ASV_117	0.00354393	Root	4MPS	Seed	Ct0861
ASV_57	Bacteria	Proteobacteria	Alphaproteobacteria	Sphingomonadales	Sphingomonadaceae	Unknown_ASV_57	0.0035422	Leaf	4MPS	Seed	Control
ASV_27	Bacteria	Proteobacteria	Alphaproteobacteria	Rhizobiales	Rhizobiaceae	Ensifer	0.00354092	Rhizosphere	4MPS	Seed	Control
ASV_82	Bacteria	Chloroflexi	Chloroflexia	Chloroflexales	Roseiflexaceae	Unknown_ASV_82	0.00354083	Root	4MPS	Spray	Ct0861
ASV_619	Bacteria	Proteobacteria	Alphaproteobacteria	Rhizobiales	Beijerinckiaceae	Bosea	0.00353612	Root	4MPS	Spray	Ct0861
ASV_104	Bacteria	Acidobacteriota	Vicinamibacteria	Vicinamibacterales	Vicinamibacteraceae	Unknown_ASV_104	0.00353558	Bulk soil	4MPS	Spray	Ct0861
ASV_66	Bacteria	Actinobacteriota	Actinobacteria	Micrococcales	Microbacteriaceae	Microbacterium	0.00353558	Bulk soil	4MPS	Spray	Ct0861
ASV_771	Bacteria	Bacteroidota	Bacteroidia	Chitinophagales	Chitinophagaceae	Flavisolibacter	0.00353006	Bulk soil	1MPT	Seed	Ct0861
ASV_38	Bacteria	Acidobacteriota	Vicinamibacteria	Vicinamibacterales	Vicinamibacteraceae	Unknown_ASV_38	0.00352962	Grain	4MPS	Seed	Control
ASV_339	Bacteria	Proteobacteria	Gammaproteobacteria	Xanthomonadales	Rhodanobacteraceae	Unknown_ASV_339	0.0035276	Root	4MPS	Seed	Control
ASV_127	Bacteria	Proteobacteria	Gammaproteobacteria	Steroidobacterales	Steroidobacteraceae	Steroidobacter	0.00352489	Root	1MPT	Seed	Control
ASV_142	Bacteria	Acidobacteriota	Vicinamibacteria	Vicinamibacterales	Vicinamibacteraceae	Luteitalea	0.00352321	Bulk soil	1MPT	Spray	Ct0861
ASV_49	Bacteria	Acidobacteriota	Vicinamibacteria	Vicinamibacterales	Vicinamibacteraceae	Unknown_ASV_49	0.00352059	Bulk soil	1MPT	Seed	Ct0861
ASV_429	Bacteria	Proteobacteria	Gammaproteobacteria	Xanthomonadales	Xanthomonadaceae	Lysobacter	0.00351958	Root	1MPT	Spray	Ct0861
ASV_7	Bacteria	Firmicutes	Bacilli	Bacillales	Bacillaceae	Unknown_ASV_7	0.00351958	Root	1MPT	Spray	Ct0861
ASV_73	Bacteria	Proteobacteria	Gammaproteobacteria	Steroidobacterales	Steroidobacteraceae	Unknown_ASV_73	0.0035191	Grain	4MPS	Spray	Ct0861
ASV_72	Bacteria	Actinobacteriota	Actinobacteria	Frankiales	Geodermatophilaceae	Blastococcus	0.00351841	Rhizosphere	4MPS	Spray	Control
ASV_277	Bacteria	Bacteroidota	Bacteroidia	Cytophagales	Microscillaceae	Unknown_ASV_277	0.00351486	Root	1MPT	Spray	Ct0861
ASV_49	Bacteria	Acidobacteriota	Vicinamibacteria	Vicinamibacterales	Vicinamibacteraceae	Unknown_ASV_49	0.00350751	Rhizosphere	1MPT	Seed	Control
ASV_79	Bacteria	Planctomycetota	Phycisphaerae	Tepidisphaerales	WD2101 soil group	Unknown_ASV_79	0.00350711	Bulk soil	4MPS	Spray	Ct0861
ASV_426	Bacteria	Bacteroidota	Bacteroidia	Cytophagales	Microscillaceae	Ohtaekwangia	0.00350701	Rhizosphere	4MPS	Spray	Ct0861
ASV_101	Bacteria	Acidobacteriota	Vicinamibacteria	Vicinamibacterales	Vicinamibacteraceae	Unknown_ASV_101	0.00350675	Bulk soil	4MPS	Seed	Control
ASV_58	Bacteria	Planctomycetota	Phycisphaerae	Tepidisphaerales	WD2101 soil group	Unknown_ASV_58	0.00350634	Bulk soil	4MPS	Seed	Ct0861
ASV_497	Bacteria	Proteobacteria	Gammaproteobacteria	Burkholderiales	Comamonadaceae	Hydrogenophaga	0.00350381	Leaf	1MPT	Seed	Control
ASV_197	Bacteria	Proteobacteria	Alphaproteobacteria	Dongiales	Dongiaceae	Dongia	0.0035027	Leaf	1MPT	Spray	Control
ASV_159	Bacteria	Firmicutes	Bacilli	Bacillales	Bacillaceae	Bacillus	0.00350215	Rhizosphere	1MPT	Spray	Ct0861
ASV_334	Bacteria	Proteobacteria	Alphaproteobacteria	Sphingomonadales	Sphingomonadaceae	Porphyrobacter	0.00350061	Root	1MPT	Spray	Control
ASV_67	Bacteria	Proteobacteria	Gammaproteobacteria	Steroidobacterales	Woeseiaceae	Woeseia	0.0034934	Rhizosphere	4MPS	Seed	Ct0861
ASV_24	Bacteria	Firmicutes	Bacilli	Bacillales	Bacillaceae	Fictibacillus	0.00349271	Rhizosphere	1MPT	Spray	Ct0861
ASV_184	Bacteria	Proteobacteria	Alphaproteobacteria	Rhizobiales	Rhizobiaceae	Unknown_ASV_184	0.00348799	Rhizosphere	1MPT	Spray	Ct0861
ASV_85	Bacteria	Bacteroidota	Bacteroidia	Cytophagales	Microscillaceae	Unknown_ASV_85	0.00348338	Bulk soil	4MPS	Spray	Ct0861
ASV_4015	Bacteria	Bacteroidota	Bacteroidia	Chitinophagales	Chitinophagaceae	Pseudoflavitalea	0.00348296	Root	4MPS	Spray	Control
ASV_424	Bacteria	Bacteroidota	Bacteroidia	Chitinophagales	Chitinophagaceae	Terrimonas	0.00348248	Root	1MPT	Seed	Control
ASV_143	Bacteria	Proteobacteria	Gammaproteobacteria	Burkholderiales	Nitrosomonadaceae	Nitrosospira	0.00347951	Leaf	4MPS	Seed	Ct0861
ASV_668	Bacteria	Proteobacteria	Alphaproteobacteria	Rhizobiales	Xanthobacteraceae	Unknown_ASV_668	0.00347951	Leaf	4MPS	Seed	Ct0861
ASV_50	Bacteria	Acidobacteriota	Blastocatellia	Blastocatellales	Blastocatellaceae	Unknown_ASV_50	0.00346915	Rhizosphere	4MPS	Spray	Ct0861
ASV_53	Bacteria	Proteobacteria	Alphaproteobacteria	Azospirillales	Azospirillaceae	Skermanella	0.00346431	Leaf	1MPT	Spray	Ct0861
ASV_103	Bacteria	Proteobacteria	Alphaproteobacteria	Caulobacterales	Hyphomonadaceae	SWB02	0.00346408	Root	4MPS	Spray	Control
ASV_515	Bacteria	Proteobacteria	Gammaproteobacteria	Burkholderiales	Comamonadaceae	Unknown_ASV_515	0.00346381	Root	4MPS	Seed	Ct0861
ASV_107	Bacteria	Proteobacteria	Gammaproteobacteria	Burkholderiales	Comamonadaceae	Ramlibacter	0.00346189	Leaf	4MPS	Spray	Ct0861
ASV_169	Bacteria	Proteobacteria	Alphaproteobacteria	Rhizobiales	Devosiaceae	Unknown_ASV_169	0.00346065	Leaf	4MPS	Seed	Ct0861
ASV_13	Bacteria	Acidobacteriota	Vicinamibacteria	Vicinamibacterales	Vicinamibacteraceae	Unknown_ASV_13	0.00345996	Rhizosphere	1MPT	Spray	Control
ASV_308	Bacteria	Bacteroidota	Bacteroidia	Cytophagales	Hymenobacteraceae	Adhaeribacter	0.00345892	Root	1MPT	Seed	Control
ASV_964	Bacteria	Proteobacteria	Alphaproteobacteria	Rhizobiales	Amb-16S-1323	Unknown_ASV_964	0.00345125	Root	4MPS	Spray	Ct0861
ASV_2882	Bacteria	Firmicutes	Bacilli	Paenibacillales	Paenibacillaceae	Paenibacillus	0.00345023	Rhizosphere	1MPT	Spray	Ct0861
ASV_79	Bacteria	Planctomycetota	Phycisphaerae	Tepidisphaerales	WD2101 soil group	Unknown_ASV_79	0.00344522	Bulk soil	4MPS	Seed	Control
ASV_1177	Bacteria	Myxococcota	Polyangia	Haliangiales	Haliangiaceae	Haliangium	0.00344507	Leaf	4MPS	Spray	Control
ASV_10	Bacteria	Acidobacteriota	Vicinamibacteria	Vicinamibacterales	Vicinamibacteraceae	Unknown_ASV_10	0.00344488	Bulk soil	1MPT	Seed	Ct0861
ASV_197	Bacteria	Proteobacteria	Alphaproteobacteria	Dongiales	Dongiaceae	Dongia	0.00344254	Rhizosphere	4MPS	Spray	Control
ASV_426	Bacteria	Bacteroidota	Bacteroidia	Cytophagales	Microscillaceae	Ohtaekwangia	0.00344067	Bulk soil	4MPS	Spray	Ct0861
ASV_53	Bacteria	Proteobacteria	Alphaproteobacteria	Azospirillales	Azospirillaceae	Skermanella	0.00343779	Rhizosphere	4MPS	Spray	Control
ASV_73	Bacteria	Proteobacteria	Gammaproteobacteria	Steroidobacterales	Steroidobacteraceae	Unknown_ASV_73	0.00343576	Bulk soil	4MPS	Seed	Control
ASV_498	Bacteria	Acidobacteriota	Thermoanaerobaculia	Thermoanaerobaculales	Thermoanaerobaculaceae	Subgroup 10	0.0034319	Rhizosphere	4MPS	Seed	Control
ASV_175	Bacteria	Acidobacteriota	Vicinamibacteria	Vicinamibacterales	Vicinamibacteraceae	Unknown_ASV_175	0.00343117	Bulk soil	4MPS	Spray	Ct0861
ASV_261	Bacteria	Planctomycetota	Planctomycetes	Pirellulales	Pirellulaceae	Unknown_ASV_261	0.00342293	Leaf	4MPS	Seed	Ct0861
ASV_372	Bacteria	Bacteroidota	Bacteroidia	Cytophagales	Hymenobacteraceae	Pontibacter	0.00341768	Rhizosphere	4MPS	Seed	Control
ASV_350	Bacteria	Planctomycetota	Planctomycetes	Planctomycetales	Rubinisphaeraceae	SH-PL14	0.00341649	Bulk soil	1MPT	Seed	Ct0861
ASV_79	Bacteria	Planctomycetota	Phycisphaerae	Tepidisphaerales	WD2101 soil group	Unknown_ASV_79	0.00340779	Bulk soil	1MPT	Spray	Control
ASV_402	Bacteria	Proteobacteria	Alphaproteobacteria	Rhizobiales	Devosiaceae	Unknown_ASV_402	0.00340775	Rhizosphere	1MPT	Spray	Ct0861
ASV_94	Bacteria	Bacteroidota	Bacteroidia	Cytophagales	Microscillaceae	Unknown_ASV_94	0.00340732	Leaf	4MPS	Spray	Control
ASV_57	Bacteria	Proteobacteria	Alphaproteobacteria	Sphingomonadales	Sphingomonadaceae	Unknown_ASV_57	0.00340623	Rhizosphere	1MPT	Seed	Ct0861
ASV_277	Bacteria	Bacteroidota	Bacteroidia	Cytophagales	Microscillaceae	Unknown_ASV_277	0.0034041	Root	4MPS	Spray	Ct0861
ASV_139	Bacteria	Proteobacteria	Alphaproteobacteria	Rhizobiales	Hyphomicrobiaceae	Hyphomicrobium	0.0034007	Leaf	4MPS	Seed	Control
ASV_259	Bacteria	Actinobacteriota	Actinobacteria	Frankiales	Geodermatophilaceae	Unknown_ASV_259	0.0034007	Leaf	4MPS	Seed	Control
ASV_96	Bacteria	Planctomycetota	Planctomycetes	Gemmatales	Gemmataceae	Unknown_ASV_96	0.0034007	Leaf	4MPS	Seed	Control
ASV_372	Bacteria	Bacteroidota	Bacteroidia	Cytophagales	Hymenobacteraceae	Pontibacter	0.0033979	Bulk soil	4MPS	Seed	Control
ASV_159	Bacteria	Firmicutes	Bacilli	Bacillales	Bacillaceae	Bacillus	0.00339599	Leaf	4MPS	Seed	Control
ASV_143	Bacteria	Proteobacteria	Gammaproteobacteria	Burkholderiales	Nitrosomonadaceae	Nitrosospira	0.00339586	Leaf	4MPS	Spray	Ct0861
ASV_73	Bacteria	Proteobacteria	Gammaproteobacteria	Steroidobacterales	Steroidobacteraceae	Unknown_ASV_73	0.00338772	Bulk soil	4MPS	Seed	Ct0861
ASV_161	Bacteria	Actinobacteriota	Actinobacteria	Micrococcales	Microbacteriaceae	Agromyces	0.00338738	Root	1MPT	Spray	Control
ASV_53	Bacteria	Proteobacteria	Alphaproteobacteria	Azospirillales	Azospirillaceae	Skermanella	0.00338484	Leaf	1MPT	Spray	Control
ASV_64	Bacteria	Acidobacteriota	Blastocatellia	Blastocatellales	Blastocatellaceae	Unknown_ASV_64	0.0033845	Rhizosphere	4MPS	Seed	Control
ASV_407	Bacteria	Proteobacteria	Gammaproteobacteria	Burkholderiales	Comamonadaceae	Unknown_ASV_407	0.00338141	Root	4MPS	Seed	Control
ASV_53	Bacteria	Proteobacteria	Alphaproteobacteria	Azospirillales	Azospirillaceae	Skermanella	0.0033812	Leaf	1MPT	Seed	Control
ASV_1902	Bacteria	Proteobacteria	Gammaproteobacteria	Xanthomonadales	Rhodanobacteraceae	Ahniella	0.00337898	Root	4MPS	Seed	Ct0861
ASV_771	Bacteria	Bacteroidota	Bacteroidia	Chitinophagales	Chitinophagaceae	Flavisolibacter	0.00337777	Rhizosphere	1MPT	Seed	Ct0861
ASV_161	Bacteria	Actinobacteriota	Actinobacteria	Micrococcales	Microbacteriaceae	Agromyces	0.00337423	Bulk soil	4MPS	Spray	Ct0861
ASV_126	Bacteria	Firmicutes	Bacilli	Paenibacillales	Paenibacillaceae	Ammoniphilus	0.00337208	Bulk soil	1MPT	Spray	Ct0861
ASV_350	Bacteria	Planctomycetota	Planctomycetes	Planctomycetales	Rubinisphaeraceae	SH-PL14	0.00337141	Rhizosphere	4MPS	Spray	Control
ASV_133	Bacteria	Acidobacteriota	Blastocatellia	Blastocatellales	Blastocatellaceae	Unknown_ASV_133	0.00337043	Rhizosphere	1MPT	Seed	Control
ASV_163	Bacteria	Chloroflexi	Chloroflexia	Thermomicrobiales	JG30-KF-CM45	Unknown_ASV_163	0.00336999	Rhizosphere	1MPT	Spray	Ct0861
ASV_388	Bacteria	Myxococcota	Polyangia	Polyangiales	BIrii41	Unknown_ASV_388	0.00336969	Root	4MPS	Spray	Control
ASV_426	Bacteria	Bacteroidota	Bacteroidia	Cytophagales	Microscillaceae	Ohtaekwangia	0.00336956	Leaf	4MPS	Spray	Control
ASV_276	Bacteria	Actinobacteriota	Actinobacteria	Pseudonocardiales	Pseudonocardiaceae	Pseudonocardia	0.00336815	Grain	4MPS	Spray	Ct0861
ASV_70	Bacteria	Proteobacteria	Gammaproteobacteria	Burkholderiales	Nitrosomonadaceae	Ellin6067	0.00336705	Leaf	1MPT	Seed	Control
ASV_27	Bacteria	Proteobacteria	Alphaproteobacteria	Rhizobiales	Rhizobiaceae	Ensifer	0.00336599	Leaf	1MPT	Spray	Control
ASV_1177	Bacteria	Myxococcota	Polyangia	Haliangiales	Haliangiaceae	Haliangium	0.0033657	Rhizosphere	1MPT	Seed	Control
ASV_72	Bacteria	Actinobacteriota	Actinobacteria	Frankiales	Geodermatophilaceae	Blastococcus	0.00336446	Grain	4MPS	Seed	Control
ASV_339	Bacteria	Proteobacteria	Gammaproteobacteria	Xanthomonadales	Rhodanobacteraceae	Unknown_ASV_339	0.00336234	Leaf	1MPT	Seed	Control
ASV_180	Bacteria	Proteobacteria	Gammaproteobacteria	Burkholderiales	Comamonadaceae	Azohydromonas	0.00336164	Leaf	4MPS	Seed	Ct0861
ASV_161	Bacteria	Actinobacteriota	Actinobacteria	Micrococcales	Microbacteriaceae	Agromyces	0.00335935	Bulk soil	1MPT	Seed	Control
ASV_71	Bacteria	Proteobacteria	Alphaproteobacteria	Rhizobiales	Rhizobiaceae	Unknown_ASV_71	0.00335871	Grain	4MPS	Spray	Ct0861
ASV_58	Bacteria	Planctomycetota	Phycisphaerae	Tepidisphaerales	WD2101 soil group	Unknown_ASV_58	0.00335791	Bulk soil	1MPT	Spray	Ct0861
ASV_241	Bacteria	Proteobacteria	Gammaproteobacteria	Pseudomonadales	Halomonadaceae	Halomonas	0.00335783	Root	4MPS	Seed	Control
ASV_732	Bacteria	Deinococcota	Deinococci	Deinococcales	Trueperaceae	Truepera	0.00335405	Rhizosphere	1MPT	Seed	Ct0861
ASV_122	Bacteria	Proteobacteria	Alphaproteobacteria	Rhizobiales	Rhizobiaceae	Unknown_ASV_122	0.00335021	Grain	4MPS	Seed	Ct0861
ASV_73	Bacteria	Proteobacteria	Gammaproteobacteria	Steroidobacterales	Steroidobacteraceae	Unknown_ASV_73	0.00334347	Leaf	1MPT	Seed	Control
ASV_64	Bacteria	Acidobacteriota	Blastocatellia	Blastocatellales	Blastocatellaceae	Unknown_ASV_64	0.003343	Grain	4MPS	Spray	Control
ASV_37	Bacteria	Actinobacteriota	Actinobacteria	Propionibacteriales	Nocardioidaceae	Marmoricola	0.00334163	Rhizosphere	1MPT	Spray	Control
ASV_10	Bacteria	Acidobacteriota	Vicinamibacteria	Vicinamibacterales	Vicinamibacteraceae	Unknown_ASV_10	0.00333982	Rhizosphere	1MPT	Seed	Ct0861
ASV_732	Bacteria	Deinococcota	Deinococci	Deinococcales	Trueperaceae	Truepera	0.00333689	Bulk soil	1MPT	Spray	Control
ASV_1013	Bacteria	Actinobacteriota	Actinobacteria	Micromonosporales	Micromonosporaceae	Actinoplanes	0.00333558	Root	1MPT	Spray	Ct0861
ASV_426	Bacteria	Bacteroidota	Bacteroidia	Cytophagales	Microscillaceae	Ohtaekwangia	0.00333429	Bulk soil	1MPT	Spray	Ct0861
ASV_255	Bacteria	Firmicutes	Bacilli	Alicyclobacillales	Alicyclobacillaceae	Tumebacillus	0.00333335	Leaf	4MPS	Seed	Ct0861
ASV_2089	Bacteria	Actinobacteriota	Actinobacteria	Micrococcales	Intrasporangiaceae	Knoellia	0.00333299	Leaf	1MPT	Spray	Control
ASV_125	Bacteria	Actinobacteriota	Thermoleophilia	Gaiellales	Gaiellaceae	Gaiella	0.00333086	Root	1MPT	Spray	Ct0861
ASV_308	Bacteria	Bacteroidota	Bacteroidia	Cytophagales	Hymenobacteraceae	Adhaeribacter	0.00332885	Grain	4MPS	Spray	Control
ASV_627	Bacteria	Planctomycetota	Planctomycetes	Gemmatales	Gemmataceae	Fimbriiglobus	0.00332867	Root	4MPS	Spray	Ct0861
ASV_92	Bacteria	Acidobacteriota	Vicinamibacteria	Vicinamibacterales	Vicinamibacteraceae	Unknown_ASV_92	0.00332769	Bulk soil	4MPS	Spray	Control
ASV_75	Bacteria	Acidobacteriota	Vicinamibacteria	Vicinamibacterales	Vicinamibacteraceae	Unknown_ASV_75	0.00332414	Grain	4MPS	Spray	Control
ASV_72	Bacteria	Actinobacteriota	Actinobacteria	Frankiales	Geodermatophilaceae	Blastococcus	0.00332392	Leaf	4MPS	Seed	Ct0861
ASV_75	Bacteria	Acidobacteriota	Vicinamibacteria	Vicinamibacterales	Vicinamibacteraceae	Unknown_ASV_75	0.00332356	Leaf	1MPT	Spray	Control
ASV_672	Bacteria	Proteobacteria	Gammaproteobacteria	Xanthomonadales	Xanthomonadaceae	Pseudoxanthomonas	0.00332243	Root	4MPS	Seed	Ct0861
ASV_72	Bacteria	Actinobacteriota	Actinobacteria	Frankiales	Geodermatophilaceae	Blastococcus	0.00332237	Leaf	4MPS	Spray	Control
ASV_627	Bacteria	Planctomycetota	Planctomycetes	Gemmatales	Gemmataceae	Fimbriiglobus	0.00332229	Rhizosphere	4MPS	Seed	Ct0861
ASV_38	Bacteria	Acidobacteriota	Vicinamibacteria	Vicinamibacterales	Vicinamibacteraceae	Unknown_ASV_38	0.00332097	Grain	4MPS	Spray	Ct0861
ASV_107	Bacteria	Proteobacteria	Gammaproteobacteria	Burkholderiales	Comamonadaceae	Ramlibacter	0.00331989	Leaf	1MPT	Seed	Control
ASV_139	Bacteria	Proteobacteria	Alphaproteobacteria	Rhizobiales	Hyphomicrobiaceae	Hyphomicrobium	0.00331765	Leaf	4MPS	Spray	Control
ASV_250	Bacteria	Proteobacteria	Alphaproteobacteria	Sphingomonadales	Sphingomonadaceae	Ellin6055	0.00331671	Root	1MPT	Spray	Ct0861
ASV_31	Bacteria	Firmicutes	Bacilli	Bacillales	Bacillaceae	Unknown_ASV_31	0.00331568	Leaf	4MPS	Spray	Ct0861
ASV_964	Bacteria	Proteobacteria	Alphaproteobacteria	Rhizobiales	Amb-16S-1323	Unknown_ASV_964	0.00331066	Root	4MPS	Seed	Control
ASV_308	Bacteria	Bacteroidota	Bacteroidia	Cytophagales	Hymenobacteraceae	Adhaeribacter	0.00330992	Root	1MPT	Seed	Ct0861
ASV_197	Bacteria	Proteobacteria	Alphaproteobacteria	Dongiales	Dongiaceae	Dongia	0.00330897	Rhizosphere	1MPT	Seed	Control
ASV_308	Bacteria	Bacteroidota	Bacteroidia	Cytophagales	Hymenobacteraceae	Adhaeribacter	0.00330897	Rhizosphere	1MPT	Seed	Control
ASV_298	Bacteria	Proteobacteria	Gammaproteobacteria	Xanthomonadales	Rhodanobacteraceae	Unknown_ASV_298	0.00330812	Root	1MPT	Seed	Control
ASV_142	Bacteria	Acidobacteriota	Vicinamibacteria	Vicinamibacterales	Vicinamibacteraceae	Luteitalea	0.00330784	Grain	4MPS	Seed	Control
ASV_56	Bacteria	Proteobacteria	Alphaproteobacteria	Rhizobiales	Beijerinckiaceae	Microvirga	0.00330718	Root	1MPT	Spray	Control
ASV_57	Bacteria	Proteobacteria	Alphaproteobacteria	Sphingomonadales	Sphingomonadaceae	Unknown_ASV_57	0.00330706	Bulk soil	4MPS	Seed	Ct0861
ASV_992	Bacteria	Bacteroidota	Bacteroidia	Flavobacteriales	Weeksellaceae	Chryseobacterium	0.00330575	Leaf	1MPT	Seed	Control
ASV_276	Bacteria	Actinobacteriota	Actinobacteria	Pseudonocardiales	Pseudonocardiaceae	Pseudonocardia	0.00330186	Rhizosphere	1MPT	Seed	Ct0861
ASV_67	Bacteria	Proteobacteria	Gammaproteobacteria	Steroidobacterales	Woeseiaceae	Woeseia	0.00330103	Leaf	1MPT	Seed	Control
ASV_124	Bacteria	Proteobacteria	Alphaproteobacteria	Sphingomonadales	Sphingomonadaceae	Altererythrobacter	0.00330038	Root	4MPS	Spray	Ct0861
ASV_633	Bacteria	Actinobacteriota	Actinobacteria	Pseudonocardiales	Pseudonocardiaceae	Amycolatopsis	0.00330038	Root	4MPS	Spray	Ct0861
ASV_251	Bacteria	Proteobacteria	Alphaproteobacteria	Rhizobiales	Hyphomicrobiaceae	Pedomicrobium	0.00330028	Rhizosphere	4MPS	Spray	Control
ASV_169	Bacteria	Proteobacteria	Alphaproteobacteria	Rhizobiales	Devosiaceae	Unknown_ASV_169	0.00329919	Rhizosphere	1MPT	Spray	Ct0861
ASV_73	Bacteria	Proteobacteria	Gammaproteobacteria	Steroidobacterales	Steroidobacteraceae	Unknown_ASV_73	0.0032984	Grain	4MPS	Seed	Control
ASV_126	Bacteria	Firmicutes	Bacilli	Paenibacillales	Paenibacillaceae	Ammoniphilus	0.00329739	Grain	4MPS	Spray	Ct0861
ASV_139	Bacteria	Proteobacteria	Alphaproteobacteria	Rhizobiales	Hyphomicrobiaceae	Hyphomicrobium	0.0032921	Leaf	4MPS	Spray	Ct0861
ASV_94	Bacteria	Bacteroidota	Bacteroidia	Cytophagales	Microscillaceae	Unknown_ASV_94	0.00329092	Leaf	4MPS	Seed	Ct0861
ASV_71	Bacteria	Proteobacteria	Alphaproteobacteria	Rhizobiales	Rhizobiaceae	Unknown_ASV_71	0.00328896	Grain	4MPS	Seed	Control
ASV_66	Bacteria	Actinobacteriota	Actinobacteria	Micrococcales	Microbacteriaceae	Microbacterium	0.00328707	Bulk soil	1MPT	Spray	Ct0861
ASV_1100	Bacteria	Bacteroidota	Bacteroidia	Flavobacteriales	Crocinitomicaceae	Fluviicola	0.00328368	Root	1MPT	Spray	Ct0861
ASV_139	Bacteria	Proteobacteria	Alphaproteobacteria	Rhizobiales	Hyphomicrobiaceae	Hyphomicrobium	0.00328237	Root	4MPS	Seed	Control
ASV_419	Bacteria	Actinobacteriota	Actinobacteria	Streptosporangiales	Streptosporangiaceae	Nonomuraea	0.00328234	Bulk soil	1MPT	Spray	Ct0861
ASV_633	Bacteria	Actinobacteriota	Actinobacteria	Pseudonocardiales	Pseudonocardiaceae	Amycolatopsis	0.00328163	Root	1MPT	Seed	Ct0861
[truncated: 225,127+ more rows]

## Sheet: Table S4.2
Table S4.2 Taxonomic composition of the fungal communities under different compartments, time points, application methods and treatments
ASV	Kingdom	Phylum	Class	Order	Family	Genus	Relative abundance	Compartment	Time point1	Application	Treatment			11MPT: one month after treatment (approximately one month after sowing for seed application and two months after sowing for spray application)
ASV_4	Fungi	Ascomycota	Sordariomycetes	Hypocreales	Nectriaceae	Fusarium	0.74765	Grain	4MPS	Spray	Ct0861			4MPS: approximately 4 months after sowing, near to the end of the crop cycle (reproductive stage R4)
ASV_4	Fungi	Ascomycota	Sordariomycetes	Hypocreales	Nectriaceae	Fusarium	0.63384	Grain	4MPS	Seed	Ct0861
ASV_10	Fungi	Ascomycota	Dothideomycetes	Pleosporales	Pleosporaceae	Alternaria	0.498924	Leaf	4MPS	Seed	Ct0861
ASV_10	Fungi	Ascomycota	Dothideomycetes	Pleosporales	Pleosporaceae	Alternaria	0.468558	Leaf	4MPS	Spray	Control
ASV_4	Fungi	Ascomycota	Sordariomycetes	Hypocreales	Nectriaceae	Fusarium	0.457653	Grain	4MPS	Seed	Control
ASV_10	Fungi	Ascomycota	Dothideomycetes	Pleosporales	Pleosporaceae	Alternaria	0.452996	Leaf	4MPS	Spray	Ct0861
ASV_10	Fungi	Ascomycota	Dothideomycetes	Pleosporales	Pleosporaceae	Alternaria	0.440569	Leaf	4MPS	Seed	Control
ASV_17	Fungi	Ascomycota	Dothideomycetes	Capnodiales	Cladosporiaceae	Cladosporium	0.426021	Leaf	4MPS	Seed	Control
ASV_17	Fungi	Ascomycota	Dothideomycetes	Capnodiales	Cladosporiaceae	Cladosporium	0.405362	Leaf	4MPS	Spray	Control
ASV_17	Fungi	Ascomycota	Dothideomycetes	Capnodiales	Cladosporiaceae	Cladosporium	0.400553	Leaf	4MPS	Spray	Ct0861
ASV_7	Fungi	Ascomycota	Dothideomycetes	Pleosporales	Pleosporaceae	Exserohilum	0.351455	Root	4MPS	Spray	Ct0861
ASV_4	Fungi	Ascomycota	Sordariomycetes	Hypocreales	Nectriaceae	Fusarium	0.340363	Grain	4MPS	Spray	Control
ASV_7	Fungi	Ascomycota	Dothideomycetes	Pleosporales	Pleosporaceae	Exserohilum	0.30621	Root	4MPS	Seed	Control
ASV_17	Fungi	Ascomycota	Dothideomycetes	Capnodiales	Cladosporiaceae	Cladosporium	0.29621	Leaf	4MPS	Seed	Ct0861
ASV_15	Fungi	Ascomycota	Eurotiomycetes	Eurotiales	Aspergillaceae	Aspergillus	0.280918	Grain	4MPS	Seed	Control
ASV_2	Fungi	Ascomycota	Sordariomycetes	Hypocreales	Hypocreales_fam_Incertae_sedis	Acremonium	0.278161	Rhizosphere	4MPS	Seed	Ct0861
ASV_7	Fungi	Ascomycota	Dothideomycetes	Pleosporales	Pleosporaceae	Exserohilum	0.25756	Root	4MPS	Spray	Control
ASV_2	Fungi	Ascomycota	Sordariomycetes	Hypocreales	Hypocreales_fam_Incertae_sedis	Acremonium	0.25146	Rhizosphere	1MPT	Spray	Control
ASV_15	Fungi	Ascomycota	Eurotiomycetes	Eurotiales	Aspergillaceae	Aspergillus	0.246321	Grain	4MPS	Spray	Control
ASV_2	Fungi	Ascomycota	Sordariomycetes	Hypocreales	Hypocreales_fam_Incertae_sedis	Acremonium	0.23488	Rhizosphere	4MPS	Seed	Control
ASV_2	Fungi	Ascomycota	Sordariomycetes	Hypocreales	Hypocreales_fam_Incertae_sedis	Acremonium	0.232914	Rhizosphere	4MPS	Spray	Ct0861
ASV_2	Fungi	Ascomycota	Sordariomycetes	Hypocreales	Hypocreales_fam_Incertae_sedis	Acremonium	0.228931	Rhizosphere	4MPS	Spray	Control
ASV_30	Fungi	Ascomycota	Dothideomycetes	Pleosporales	Sporormiaceae	Preussia	0.222363	Root	1MPT	Seed	Ct0861
ASV_4	Fungi	Ascomycota	Sordariomycetes	Hypocreales	Nectriaceae	Fusarium	0.187765	Bulk soil	1MPT	Spray	Ct0861
ASV_22	Fungi	Basidiomycota	Ustilaginomycetes	Ustilaginales	Ustilaginaceae	Moesziomyces	0.184618	Grain	4MPS	Seed	Ct0861
ASV_4	Fungi	Ascomycota	Sordariomycetes	Hypocreales	Nectriaceae	Fusarium	0.180375	Bulk soil	1MPT	Spray	Control
ASV_4	Fungi	Ascomycota	Sordariomycetes	Hypocreales	Nectriaceae	Fusarium	0.178196	Bulk soil	4MPS	Seed	Ct0861
ASV_7	Fungi	Ascomycota	Dothideomycetes	Pleosporales	Pleosporaceae	Exserohilum	0.167934	Root	4MPS	Seed	Ct0861
ASV_22	Fungi	Basidiomycota	Ustilaginomycetes	Ustilaginales	Ustilaginaceae	Moesziomyces	0.166988	Grain	4MPS	Spray	Control
ASV_4	Fungi	Ascomycota	Sordariomycetes	Hypocreales	Nectriaceae	Fusarium	0.166152	Rhizosphere	1MPT	Seed	Ct0861
ASV_26	Fungi	Ascomycota	Saccharomycetes	Saccharomycetales	Debaryomycetaceae	Meyerozyma	0.164815	Grain	4MPS	Seed	Control
ASV_4	Fungi	Ascomycota	Sordariomycetes	Hypocreales	Nectriaceae	Fusarium	0.164281	Bulk soil	1MPT	Seed	Control
ASV_4	Fungi	Ascomycota	Sordariomycetes	Hypocreales	Nectriaceae	Fusarium	0.161926	Bulk soil	1MPT	Seed	Ct0861
ASV_4	Fungi	Ascomycota	Sordariomycetes	Hypocreales	Nectriaceae	Fusarium	0.159863	Bulk soil	4MPS	Spray	Ct0861
ASV_7	Fungi	Ascomycota	Dothideomycetes	Pleosporales	Pleosporaceae	Exserohilum	0.158629	Root	1MPT	Seed	Control
ASV_30	Fungi	Ascomycota	Dothideomycetes	Pleosporales	Sporormiaceae	Preussia	0.156542	Rhizosphere	1MPT	Spray	Control
ASV_6	Fungi	Ascomycota	Sordariomycetes	Sordariales	Chaetomiaceae	Botryotrichum	0.156206	Bulk soil	4MPS	Spray	Control
ASV_4	Fungi	Ascomycota	Sordariomycetes	Hypocreales	Nectriaceae	Fusarium	0.153145	Bulk soil	4MPS	Spray	Control
ASV_7	Fungi	Ascomycota	Dothideomycetes	Pleosporales	Pleosporaceae	Exserohilum	0.150775	Leaf	1MPT	Spray	Ct0861
ASV_4	Fungi	Ascomycota	Sordariomycetes	Hypocreales	Nectriaceae	Fusarium	0.149235	Bulk soil	4MPS	Seed	Control
ASV_2	Fungi	Ascomycota	Sordariomycetes	Hypocreales	Hypocreales_fam_Incertae_sedis	Acremonium	0.146547	Rhizosphere	1MPT	Spray	Ct0861
ASV_4	Fungi	Ascomycota	Sordariomycetes	Hypocreales	Nectriaceae	Fusarium	0.145916	Rhizosphere	1MPT	Seed	Control
ASV_77	Fungi	Basidiomycota	Agaricomycetes	Auriculariales	Auriculariales_fam_Incertae_sedis	Oliveonia	0.142733	Root	4MPS	Seed	Ct0861
ASV_4	Fungi	Ascomycota	Sordariomycetes	Hypocreales	Nectriaceae	Fusarium	0.140568	Root	1MPT	Seed	Ct0861
ASV_8	Fungi	Ascomycota	Eurotiomycetes	Eurotiales	Aspergillaceae	Talaromyces	0.137522	Rhizosphere	4MPS	Spray	Control
ASV_4	Fungi	Ascomycota	Sordariomycetes	Hypocreales	Nectriaceae	Fusarium	0.13335	Root	1MPT	Spray	Ct0861
ASV_6	Fungi	Ascomycota	Sordariomycetes	Sordariales	Chaetomiaceae	Botryotrichum	0.132149	Bulk soil	4MPS	Spray	Ct0861
ASV_7	Fungi	Ascomycota	Dothideomycetes	Pleosporales	Pleosporaceae	Exserohilum	0.129805	Leaf	1MPT	Seed	Ct0861
ASV_7	Fungi	Ascomycota	Dothideomycetes	Pleosporales	Pleosporaceae	Exserohilum	0.126523	Root	1MPT	Spray	Control
ASV_6	Fungi	Ascomycota	Sordariomycetes	Sordariales	Chaetomiaceae	Botryotrichum	0.1263	Bulk soil	4MPS	Seed	Control
ASV_56	Fungi	Basidiomycota	Agaricomycetes	Agaricales	Psathyrellaceae	Coprinopsis	0.124225	Root	1MPT	Seed	Ct0861
ASV_7	Fungi	Ascomycota	Dothideomycetes	Pleosporales	Pleosporaceae	Exserohilum	0.119757	Leaf	1MPT	Seed	Control
ASV_2	Fungi	Ascomycota	Sordariomycetes	Hypocreales	Hypocreales_fam_Incertae_sedis	Acremonium	0.116277	Bulk soil	1MPT	Spray	Ct0861
ASV_91	Fungi	Ascomycota	Dothideomycetes	Pleosporales	Pleosporaceae	Stemphylium	0.112231	Leaf	1MPT	Seed	Control
ASV_4	Fungi	Ascomycota	Sordariomycetes	Hypocreales	Nectriaceae	Fusarium	0.111047	Root	1MPT	Seed	Control
ASV_30	Fungi	Ascomycota	Dothideomycetes	Pleosporales	Sporormiaceae	Preussia	0.110877	Bulk soil	1MPT	Spray	Ct0861
ASV_2	Fungi	Ascomycota	Sordariomycetes	Hypocreales	Hypocreales_fam_Incertae_sedis	Acremonium	0.110717	Bulk soil	1MPT	Seed	Control
ASV_2	Fungi	Ascomycota	Sordariomycetes	Hypocreales	Hypocreales_fam_Incertae_sedis	Acremonium	0.109425	Rhizosphere	1MPT	Seed	Ct0861
ASV_2	Fungi	Ascomycota	Sordariomycetes	Hypocreales	Hypocreales_fam_Incertae_sedis	Acremonium	0.109186	Bulk soil	1MPT	Seed	Ct0861
ASV_30	Fungi	Ascomycota	Dothideomycetes	Pleosporales	Sporormiaceae	Preussia	0.108234	Root	1MPT	Spray	Control
ASV_2	Fungi	Ascomycota	Sordariomycetes	Hypocreales	Hypocreales_fam_Incertae_sedis	Acremonium	0.10715	Bulk soil	4MPS	Seed	Control
ASV_56	Fungi	Basidiomycota	Agaricomycetes	Agaricales	Psathyrellaceae	Coprinopsis	0.106552	Root	4MPS	Spray	Ct0861
ASV_7	Fungi	Ascomycota	Dothideomycetes	Pleosporales	Pleosporaceae	Exserohilum	0.105389	Leaf	1MPT	Spray	Control
ASV_27	Fungi	Ascomycota	Sordariomycetes	Sordariales	Podosporaceae	Cladorrhinum	0.103005	Root	4MPS	Spray	Ct0861
ASV_2	Fungi	Ascomycota	Sordariomycetes	Hypocreales	Hypocreales_fam_Incertae_sedis	Acremonium	0.102632	Bulk soil	1MPT	Spray	Control
ASV_4	Fungi	Ascomycota	Sordariomycetes	Hypocreales	Nectriaceae	Fusarium	0.100007	Root	1MPT	Spray	Control
ASV_30	Fungi	Ascomycota	Dothideomycetes	Pleosporales	Sporormiaceae	Preussia	0.0993456	Rhizosphere	1MPT	Seed	Control
ASV_4	Fungi	Ascomycota	Sordariomycetes	Hypocreales	Nectriaceae	Fusarium	0.0988534	Root	4MPS	Seed	Control
ASV_6	Fungi	Ascomycota	Sordariomycetes	Sordariales	Chaetomiaceae	Botryotrichum	0.0966523	Bulk soil	1MPT	Spray	Control
ASV_6	Fungi	Ascomycota	Sordariomycetes	Sordariales	Chaetomiaceae	Botryotrichum	0.0957312	Rhizosphere	1MPT	Seed	Control
ASV_15	Fungi	Ascomycota	Eurotiomycetes	Eurotiales	Aspergillaceae	Aspergillus	0.0938164	Rhizosphere	4MPS	Spray	Ct0861
ASV_4	Fungi	Ascomycota	Sordariomycetes	Hypocreales	Nectriaceae	Fusarium	0.0924417	Rhizosphere	4MPS	Spray	Ct0861
ASV_59	Fungi	Ascomycota	Pezizomycetes	Pezizales	Pezizaceae	Peziza	0.0922091	Bulk soil	1MPT	Seed	Ct0861
ASV_26	Fungi	Ascomycota	Saccharomycetes	Saccharomycetales	Debaryomycetaceae	Meyerozyma	0.0920201	Grain	4MPS	Spray	Control
ASV_4	Fungi	Ascomycota	Sordariomycetes	Hypocreales	Nectriaceae	Fusarium	0.0915592	Leaf	1MPT	Spray	Control
ASV_6	Fungi	Ascomycota	Sordariomycetes	Sordariales	Chaetomiaceae	Botryotrichum	0.0907807	Bulk soil	1MPT	Seed	Control
ASV_4	Fungi	Ascomycota	Sordariomycetes	Hypocreales	Nectriaceae	Fusarium	0.0907258	Rhizosphere	4MPS	Spray	Control
ASV_34	Fungi	Olpidiomycota	Olpidiomycetes	Olpidiales	Olpidiaceae	Olpidium	0.0906809	Root	1MPT	Spray	Ct0861
ASV_27	Fungi	Ascomycota	Sordariomycetes	Sordariales	Podosporaceae	Cladorrhinum	0.0903375	Root	4MPS	Seed	Ct0861
ASV_6	Fungi	Ascomycota	Sordariomycetes	Sordariales	Chaetomiaceae	Botryotrichum	0.0901225	Bulk soil	4MPS	Seed	Ct0861
ASV_22	Fungi	Basidiomycota	Ustilaginomycetes	Ustilaginales	Ustilaginaceae	Moesziomyces	0.0896032	Grain	4MPS	Spray	Ct0861
ASV_2	Fungi	Ascomycota	Sordariomycetes	Hypocreales	Hypocreales_fam_Incertae_sedis	Acremonium	0.0890499	Bulk soil	4MPS	Spray	Control
ASV_4	Fungi	Ascomycota	Sordariomycetes	Hypocreales	Nectriaceae	Fusarium	0.0883168	Rhizosphere	1MPT	Spray	Ct0861
ASV_2	Fungi	Ascomycota	Sordariomycetes	Hypocreales	Hypocreales_fam_Incertae_sedis	Acremonium	0.0869673	Leaf	1MPT	Spray	Control
ASV_17	Fungi	Ascomycota	Dothideomycetes	Capnodiales	Cladosporiaceae	Cladosporium	0.0854187	Leaf	1MPT	Seed	Ct0861
ASV_4	Fungi	Ascomycota	Sordariomycetes	Hypocreales	Nectriaceae	Fusarium	0.0851815	Rhizosphere	4MPS	Seed	Control
ASV_2	Fungi	Ascomycota	Sordariomycetes	Hypocreales	Hypocreales_fam_Incertae_sedis	Acremonium	0.0841268	Leaf	1MPT	Spray	Ct0861
ASV_56	Fungi	Basidiomycota	Agaricomycetes	Agaricales	Psathyrellaceae	Coprinopsis	0.0839992	Root	1MPT	Spray	Ct0861
ASV_26	Fungi	Ascomycota	Saccharomycetes	Saccharomycetales	Debaryomycetaceae	Meyerozyma	0.0832943	Grain	4MPS	Seed	Ct0861
ASV_17	Fungi	Ascomycota	Dothideomycetes	Capnodiales	Cladosporiaceae	Cladosporium	0.0816602	Leaf	1MPT	Spray	Control
ASV_12	Fungi	Ascomycota	Sordariomycetes	Glomerellales	Plectosphaerellaceae	Gibellulopsis	0.0816203	Rhizosphere	1MPT	Seed	Control
ASV_11	Fungi	Ascomycota	Sordariomycetes	Sordariales	Chaetomiaceae	Chaetomium	0.0807385	Bulk soil	1MPT	Spray	Control
ASV_9	Fungi	Ascomycota	Eurotiomycetes	Onygenales	Onygenaceae	Chrysosporium	0.0803155	Bulk soil	1MPT	Seed	Ct0861
ASV_2	Fungi	Ascomycota	Sordariomycetes	Hypocreales	Hypocreales_fam_Incertae_sedis	Acremonium	0.0802215	Bulk soil	4MPS	Seed	Ct0861
ASV_6	Fungi	Ascomycota	Sordariomycetes	Sordariales	Chaetomiaceae	Botryotrichum	0.0793948	Rhizosphere	1MPT	Seed	Ct0861
ASV_75	Fungi	Ascomycota	Sordariomycetes	Sordariales	Unknown_ASV_75	Unknown_ASV_75	0.0793419	Root	1MPT	Seed	Control
ASV_20	Fungi	Ascomycota	Sordariomycetes	Hypocreales	Hypocreales_fam_Incertae_sedis	Sarocladium	0.079121	Rhizosphere	4MPS	Seed	Ct0861
ASV_15	Fungi	Ascomycota	Eurotiomycetes	Eurotiales	Aspergillaceae	Aspergillus	0.0790362	Bulk soil	4MPS	Seed	Ct0861
ASV_48	Fungi	Ascomycota	Sordariomycetes	Myrmecridiales	Myrmecridiaceae	Myrmecridium	0.0790151	Root	4MPS	Seed	Ct0861
ASV_2	Fungi	Ascomycota	Sordariomycetes	Hypocreales	Hypocreales_fam_Incertae_sedis	Acremonium	0.0787106	Root	1MPT	Spray	Control
ASV_2	Fungi	Ascomycota	Sordariomycetes	Hypocreales	Hypocreales_fam_Incertae_sedis	Acremonium	0.0781458	Rhizosphere	1MPT	Seed	Control
ASV_15	Fungi	Ascomycota	Eurotiomycetes	Eurotiales	Aspergillaceae	Aspergillus	0.0777426	Bulk soil	4MPS	Spray	Ct0861
ASV_377	Fungi	Ascomycota	Dothideomycetes	Abrothallales	Abrothallaceae	Abrothallus	0.0776367	Leaf	1MPT	Spray	Control
ASV_56	Fungi	Basidiomycota	Agaricomycetes	Agaricales	Psathyrellaceae	Coprinopsis	0.0773031	Root	4MPS	Spray	Control
ASV_10	Fungi	Ascomycota	Dothideomycetes	Pleosporales	Pleosporaceae	Alternaria	0.0772014	Leaf	1MPT	Seed	Control
ASV_15	Fungi	Ascomycota	Eurotiomycetes	Eurotiales	Aspergillaceae	Aspergillus	0.0766771	Rhizosphere	1MPT	Spray	Control
ASV_4	Fungi	Ascomycota	Sordariomycetes	Hypocreales	Nectriaceae	Fusarium	0.0762114	Leaf	1MPT	Seed	Ct0861
ASV_17	Fungi	Ascomycota	Dothideomycetes	Capnodiales	Cladosporiaceae	Cladosporium	0.0760389	Rhizosphere	4MPS	Spray	Ct0861
ASV_30	Fungi	Ascomycota	Dothideomycetes	Pleosporales	Sporormiaceae	Preussia	0.0760148	Bulk soil	1MPT	Seed	Control
ASV_17	Fungi	Ascomycota	Dothideomycetes	Capnodiales	Cladosporiaceae	Cladosporium	0.0759465	Leaf	1MPT	Seed	Control
ASV_4	Fungi	Ascomycota	Sordariomycetes	Hypocreales	Nectriaceae	Fusarium	0.0753611	Root	4MPS	Spray	Control
ASV_120	Fungi	Ascomycota	Eurotiomycetes	Eurotiales	Aspergillaceae	Penicillium	0.0748766	Grain	4MPS	Spray	Control
ASV_2	Fungi	Ascomycota	Sordariomycetes	Hypocreales	Hypocreales_fam_Incertae_sedis	Acremonium	0.0748022	Bulk soil	4MPS	Spray	Ct0861
ASV_4	Fungi	Ascomycota	Sordariomycetes	Hypocreales	Nectriaceae	Fusarium	0.0740245	Rhizosphere	4MPS	Seed	Ct0861
ASV_77	Fungi	Basidiomycota	Agaricomycetes	Auriculariales	Auriculariales_fam_Incertae_sedis	Oliveonia	0.0733167	Root	4MPS	Spray	Control
ASV_15	Fungi	Ascomycota	Eurotiomycetes	Eurotiales	Aspergillaceae	Aspergillus	0.0729233	Rhizosphere	4MPS	Spray	Control
ASV_30	Fungi	Ascomycota	Dothideomycetes	Pleosporales	Sporormiaceae	Preussia	0.0725146	Root	1MPT	Spray	Ct0861
ASV_210	Fungi	Ascomycota	Sordariomycetes	Glomerellales	Glomerellaceae	Colletotrichum	0.0711611	Root	1MPT	Seed	Control
ASV_9	Fungi	Ascomycota	Eurotiomycetes	Onygenales	Onygenaceae	Chrysosporium	0.0710471	Rhizosphere	1MPT	Spray	Ct0861
ASV_2	Fungi	Ascomycota	Sordariomycetes	Hypocreales	Hypocreales_fam_Incertae_sedis	Acremonium	0.0710067	Leaf	1MPT	Seed	Ct0861
ASV_9	Fungi	Ascomycota	Eurotiomycetes	Onygenales	Onygenaceae	Chrysosporium	0.0700589	Rhizosphere	4MPS	Seed	Ct0861
ASV_27	Fungi	Ascomycota	Sordariomycetes	Sordariales	Podosporaceae	Cladorrhinum	0.0700431	Root	4MPS	Spray	Control
ASV_17	Fungi	Ascomycota	Dothideomycetes	Capnodiales	Cladosporiaceae	Cladosporium	0.0694376	Rhizosphere	4MPS	Seed	Ct0861
ASV_4	Fungi	Ascomycota	Sordariomycetes	Hypocreales	Nectriaceae	Fusarium	0.0689893	Leaf	1MPT	Spray	Ct0861
ASV_9	Fungi	Ascomycota	Eurotiomycetes	Onygenales	Onygenaceae	Chrysosporium	0.0679784	Rhizosphere	4MPS	Seed	Control
ASV_15	Fungi	Ascomycota	Eurotiomycetes	Eurotiales	Aspergillaceae	Aspergillus	0.0679509	Bulk soil	1MPT	Seed	Ct0861
ASV_15	Fungi	Ascomycota	Eurotiomycetes	Eurotiales	Aspergillaceae	Aspergillus	0.0675367	Bulk soil	4MPS	Seed	Control
ASV_93	Fungi	Basidiomycota	Agaricomycetes	Agaricales	Bolbitiaceae	Conocybe	0.0670535	Rhizosphere	1MPT	Spray	Ct0861
ASV_20	Fungi	Ascomycota	Sordariomycetes	Hypocreales	Hypocreales_fam_Incertae_sedis	Sarocladium	0.0667976	Root	4MPS	Seed	Ct0861
ASV_6	Fungi	Ascomycota	Sordariomycetes	Sordariales	Chaetomiaceae	Botryotrichum	0.0663665	Rhizosphere	4MPS	Seed	Control
ASV_44	Fungi	Ascomycota	Eurotiomycetes	Chaetothyriales	Herpotrichiellaceae	Exophiala	0.0659516	Rhizosphere	1MPT	Spray	Control
ASV_2	Fungi	Ascomycota	Sordariomycetes	Hypocreales	Hypocreales_fam_Incertae_sedis	Acremonium	0.0656037	Leaf	1MPT	Seed	Control
ASV_9	Fungi	Ascomycota	Eurotiomycetes	Onygenales	Onygenaceae	Chrysosporium	0.0648999	Rhizosphere	4MPS	Spray	Ct0861
ASV_10	Fungi	Ascomycota	Dothideomycetes	Pleosporales	Pleosporaceae	Alternaria	0.0647037	Leaf	1MPT	Seed	Ct0861
ASV_70	Fungi	Basidiomycota	Agaricomycetes	Agaricales	Psathyrellaceae	Coprinellus	0.0646939	Root	4MPS	Seed	Ct0861
ASV_17	Fungi	Ascomycota	Dothideomycetes	Capnodiales	Cladosporiaceae	Cladosporium	0.0646885	Leaf	1MPT	Spray	Ct0861
ASV_2	Fungi	Ascomycota	Sordariomycetes	Hypocreales	Hypocreales_fam_Incertae_sedis	Acremonium	0.0643099	Root	4MPS	Seed	Ct0861
ASV_4	Fungi	Ascomycota	Sordariomycetes	Hypocreales	Nectriaceae	Fusarium	0.0639431	Root	4MPS	Seed	Ct0861
ASV_30	Fungi	Ascomycota	Dothideomycetes	Pleosporales	Sporormiaceae	Preussia	0.0638456	Bulk soil	1MPT	Spray	Control
ASV_15	Fungi	Ascomycota	Eurotiomycetes	Eurotiales	Aspergillaceae	Aspergillus	0.0636254	Rhizosphere	4MPS	Seed	Ct0861
ASV_4	Fungi	Ascomycota	Sordariomycetes	Hypocreales	Nectriaceae	Fusarium	0.0630592	Leaf	1MPT	Seed	Control
ASV_27	Fungi	Ascomycota	Sordariomycetes	Sordariales	Podosporaceae	Cladorrhinum	0.0624776	Leaf	1MPT	Spray	Ct0861
ASV_9	Fungi	Ascomycota	Eurotiomycetes	Onygenales	Onygenaceae	Chrysosporium	0.0624658	Rhizosphere	1MPT	Seed	Ct0861
ASV_15	Fungi	Ascomycota	Eurotiomycetes	Eurotiales	Aspergillaceae	Aspergillus	0.0621451	Bulk soil	1MPT	Seed	Control
ASV_15	Fungi	Ascomycota	Eurotiomycetes	Eurotiales	Aspergillaceae	Aspergillus	0.0616261	Bulk soil	1MPT	Spray	Ct0861
ASV_30	Fungi	Ascomycota	Dothideomycetes	Pleosporales	Sporormiaceae	Preussia	0.061226	Rhizosphere	4MPS	Seed	Control
ASV_15	Fungi	Ascomycota	Eurotiomycetes	Eurotiales	Aspergillaceae	Aspergillus	0.061183	Rhizosphere	4MPS	Seed	Control
ASV_91	Fungi	Ascomycota	Dothideomycetes	Pleosporales	Pleosporaceae	Stemphylium	0.0602261	Leaf	1MPT	Seed	Ct0861
ASV_9	Fungi	Ascomycota	Eurotiomycetes	Onygenales	Onygenaceae	Chrysosporium	0.0598359	Bulk soil	1MPT	Spray	Ct0861
ASV_42	Fungi	Ascomycota	Sordariomycetes	Hypocreales	Unknown_ASV_42	Unknown_ASV_42	0.0597136	Root	4MPS	Seed	Ct0861
ASV_377	Fungi	Ascomycota	Dothideomycetes	Abrothallales	Abrothallaceae	Abrothallus	0.0595668	Leaf	1MPT	Spray	Ct0861
ASV_55	Fungi	Ascomycota	Dothideomycetes	Pleosporales	Lentitheciaceae	Poaceascoma	0.0589286	Root	4MPS	Spray	Control
ASV_57	Fungi	Basidiomycota	Agaricomycetes	Cantharellales	Ceratobasidiaceae	Unknown_ASV_57	0.058807	Root	4MPS	Spray	Control
ASV_56	Fungi	Basidiomycota	Agaricomycetes	Agaricales	Psathyrellaceae	Coprinopsis	0.0585574	Root	1MPT	Seed	Control
ASV_12	Fungi	Ascomycota	Sordariomycetes	Glomerellales	Plectosphaerellaceae	Gibellulopsis	0.0583612	Bulk soil	1MPT	Seed	Control
ASV_6	Fungi	Ascomycota	Sordariomycetes	Sordariales	Chaetomiaceae	Botryotrichum	0.0581356	Bulk soil	1MPT	Spray	Ct0861
ASV_15	Fungi	Ascomycota	Eurotiomycetes	Eurotiales	Aspergillaceae	Aspergillus	0.0581208	Bulk soil	1MPT	Spray	Control
ASV_4	Fungi	Ascomycota	Sordariomycetes	Hypocreales	Nectriaceae	Fusarium	0.0574345	Root	4MPS	Spray	Ct0861
ASV_10	Fungi	Ascomycota	Dothideomycetes	Pleosporales	Pleosporaceae	Alternaria	0.0570534	Leaf	1MPT	Spray	Control
ASV_8	Fungi	Ascomycota	Eurotiomycetes	Eurotiales	Aspergillaceae	Talaromyces	0.0569653	Rhizosphere	4MPS	Seed	Control
ASV_42	Fungi	Ascomycota	Sordariomycetes	Hypocreales	Unknown_ASV_42	Unknown_ASV_42	0.0569211	Root	1MPT	Spray	Control
ASV_15	Fungi	Ascomycota	Eurotiomycetes	Eurotiales	Aspergillaceae	Aspergillus	0.0568144	Bulk soil	4MPS	Spray	Control
ASV_9	Fungi	Ascomycota	Eurotiomycetes	Onygenales	Onygenaceae	Chrysosporium	0.0566363	Bulk soil	4MPS	Seed	Ct0861
ASV_15	Fungi	Ascomycota	Eurotiomycetes	Eurotiales	Aspergillaceae	Aspergillus	0.0564391	Rhizosphere	1MPT	Seed	Ct0861
ASV_18	Fungi	Mortierellomycota	Mortierellomycetes	Mortierellales	Mortierellaceae	Linnemannia	0.0563896	Bulk soil	4MPS	Seed	Control
ASV_30	Fungi	Ascomycota	Dothideomycetes	Pleosporales	Sporormiaceae	Preussia	0.0560435	Root	1MPT	Seed	Control
ASV_4	Fungi	Ascomycota	Sordariomycetes	Hypocreales	Nectriaceae	Fusarium	0.0556625	Rhizosphere	1MPT	Spray	Control
ASV_2	Fungi	Ascomycota	Sordariomycetes	Hypocreales	Hypocreales_fam_Incertae_sedis	Acremonium	0.0553724	Root	1MPT	Spray	Ct0861
ASV_56	Fungi	Basidiomycota	Agaricomycetes	Agaricales	Psathyrellaceae	Coprinopsis	0.0549699	Leaf	1MPT	Spray	Ct0861
ASV_6	Fungi	Ascomycota	Sordariomycetes	Sordariales	Chaetomiaceae	Botryotrichum	0.0549002	Bulk soil	1MPT	Seed	Ct0861
ASV_9	Fungi	Ascomycota	Eurotiomycetes	Onygenales	Onygenaceae	Chrysosporium	0.0544725	Bulk soil	1MPT	Spray	Control
ASV_34	Fungi	Olpidiomycota	Olpidiomycetes	Olpidiales	Olpidiaceae	Olpidium	0.0540446	Root	1MPT	Seed	Control
ASV_6	Fungi	Ascomycota	Sordariomycetes	Sordariales	Chaetomiaceae	Botryotrichum	0.0537115	Rhizosphere	4MPS	Spray	Ct0861
ASV_2	Fungi	Ascomycota	Sordariomycetes	Hypocreales	Hypocreales_fam_Incertae_sedis	Acremonium	0.0535349	Root	4MPS	Spray	Control
ASV_12	Fungi	Ascomycota	Sordariomycetes	Glomerellales	Plectosphaerellaceae	Gibellulopsis	0.0528971	Rhizosphere	1MPT	Seed	Ct0861
ASV_48	Fungi	Ascomycota	Sordariomycetes	Myrmecridiales	Myrmecridiaceae	Myrmecridium	0.0528709	Root	4MPS	Spray	Ct0861
ASV_11	Fungi	Ascomycota	Sordariomycetes	Sordariales	Chaetomiaceae	Chaetomium	0.0526776	Bulk soil	4MPS	Seed	Control
ASV_2	Fungi	Ascomycota	Sordariomycetes	Hypocreales	Hypocreales_fam_Incertae_sedis	Acremonium	0.0524858	Root	4MPS	Seed	Control
ASV_17	Fungi	Ascomycota	Dothideomycetes	Capnodiales	Cladosporiaceae	Cladosporium	0.0522323	Bulk soil	4MPS	Seed	Ct0861
ASV_12	Fungi	Ascomycota	Sordariomycetes	Glomerellales	Plectosphaerellaceae	Gibellulopsis	0.0520671	Bulk soil	4MPS	Spray	Ct0861
ASV_9	Fungi	Ascomycota	Eurotiomycetes	Onygenales	Onygenaceae	Chrysosporium	0.0518645	Rhizosphere	4MPS	Spray	Control
ASV_9	Fungi	Ascomycota	Eurotiomycetes	Onygenales	Onygenaceae	Chrysosporium	0.0517899	Bulk soil	1MPT	Seed	Control
ASV_15	Fungi	Ascomycota	Eurotiomycetes	Eurotiales	Aspergillaceae	Aspergillus	0.0512007	Rhizosphere	1MPT	Seed	Control
ASV_57	Fungi	Basidiomycota	Agaricomycetes	Cantharellales	Ceratobasidiaceae	Unknown_ASV_57	0.0511335	Root	1MPT	Spray	Control
ASV_17	Fungi	Ascomycota	Dothideomycetes	Capnodiales	Cladosporiaceae	Cladosporium	0.0503742	Rhizosphere	1MPT	Seed	Control
ASV_82	Fungi	Basidiomycota	Agaricomycetes	Cantharellales	Ceratobasidiaceae	Unknown_ASV_82	0.0503264	Root	1MPT	Spray	Control
ASV_12	Fungi	Ascomycota	Sordariomycetes	Glomerellales	Plectosphaerellaceae	Gibellulopsis	0.0502507	Bulk soil	4MPS	Seed	Control
ASV_135	Fungi	Basidiomycota	Cystobasidiomycetes	Cystobasidiomycetes_ord_Incertae_sedis	Symmetrosporaceae	Symmetrospora	0.0500356	Leaf	4MPS	Seed	Ct0861
ASV_34	Fungi	Olpidiomycota	Olpidiomycetes	Olpidiales	Olpidiaceae	Olpidium	0.0498501	Root	1MPT	Seed	Ct0861
ASV_12	Fungi	Ascomycota	Sordariomycetes	Glomerellales	Plectosphaerellaceae	Gibellulopsis	0.0497968	Rhizosphere	1MPT	Spray	Control
ASV_12	Fungi	Ascomycota	Sordariomycetes	Glomerellales	Plectosphaerellaceae	Gibellulopsis	0.0495587	Bulk soil	4MPS	Spray	Control
ASV_55	Fungi	Ascomycota	Dothideomycetes	Pleosporales	Lentitheciaceae	Poaceascoma	0.0495567	Root	1MPT	Spray	Ct0861
ASV_7	Fungi	Ascomycota	Dothideomycetes	Pleosporales	Pleosporaceae	Exserohilum	0.0492132	Root	1MPT	Spray	Ct0861
ASV_2	Fungi	Ascomycota	Sordariomycetes	Hypocreales	Hypocreales_fam_Incertae_sedis	Acremonium	0.049103	Root	4MPS	Spray	Ct0861
ASV_70	Fungi	Basidiomycota	Agaricomycetes	Agaricales	Psathyrellaceae	Coprinellus	0.0487783	Bulk soil	4MPS	Spray	Ct0861
ASV_10	Fungi	Ascomycota	Dothideomycetes	Pleosporales	Pleosporaceae	Alternaria	0.0482674	Leaf	1MPT	Spray	Ct0861
ASV_11	Fungi	Ascomycota	Sordariomycetes	Sordariales	Chaetomiaceae	Chaetomium	0.047689	Bulk soil	1MPT	Seed	Ct0861
ASV_55	Fungi	Ascomycota	Dothideomycetes	Pleosporales	Lentitheciaceae	Poaceascoma	0.0474398	Root	1MPT	Spray	Control
ASV_11	Fungi	Ascomycota	Sordariomycetes	Sordariales	Chaetomiaceae	Chaetomium	0.047329	Bulk soil	4MPS	Spray	Control
ASV_12	Fungi	Ascomycota	Sordariomycetes	Glomerellales	Plectosphaerellaceae	Gibellulopsis	0.0472845	Bulk soil	4MPS	Seed	Ct0861
ASV_11	Fungi	Ascomycota	Sordariomycetes	Sordariales	Chaetomiaceae	Chaetomium	0.0470977	Rhizosphere	1MPT	Seed	Ct0861
ASV_12	Fungi	Ascomycota	Sordariomycetes	Glomerellales	Plectosphaerellaceae	Gibellulopsis	0.0470485	Bulk soil	1MPT	Spray	Control
ASV_15	Fungi	Ascomycota	Eurotiomycetes	Eurotiales	Aspergillaceae	Aspergillus	0.0468687	Leaf	1MPT	Spray	Control
ASV_56	Fungi	Basidiomycota	Agaricomycetes	Agaricales	Psathyrellaceae	Coprinopsis	0.0466672	Root	1MPT	Spray	Control
ASV_11	Fungi	Ascomycota	Sordariomycetes	Sordariales	Chaetomiaceae	Chaetomium	0.0460525	Rhizosphere	1MPT	Seed	Control
ASV_17	Fungi	Ascomycota	Dothideomycetes	Capnodiales	Cladosporiaceae	Cladosporium	0.0459791	Grain	4MPS	Seed	Ct0861
ASV_83	Fungi	Ascomycota	Dothideomycetes	Pleosporales	Phaeosphaeriaceae	Unknown_ASV_83	0.045938	Root	4MPS	Seed	Control
ASV_18	Fungi	Mortierellomycota	Mortierellomycetes	Mortierellales	Mortierellaceae	Linnemannia	0.0456436	Bulk soil	4MPS	Spray	Ct0861
ASV_48	Fungi	Ascomycota	Sordariomycetes	Myrmecridiales	Myrmecridiaceae	Myrmecridium	0.0453567	Root	4MPS	Seed	Control
ASV_6	Fungi	Ascomycota	Sordariomycetes	Sordariales	Chaetomiaceae	Botryotrichum	0.0451615	Leaf	1MPT	Spray	Control
ASV_56	Fungi	Basidiomycota	Agaricomycetes	Agaricales	Psathyrellaceae	Coprinopsis	0.044777	Rhizosphere	1MPT	Spray	Ct0861
ASV_20	Fungi	Ascomycota	Sordariomycetes	Hypocreales	Hypocreales_fam_Incertae_sedis	Sarocladium	0.0444676	Root	1MPT	Spray	Ct0861
ASV_18	Fungi	Mortierellomycota	Mortierellomycetes	Mortierellales	Mortierellaceae	Linnemannia	0.0443144	Bulk soil	4MPS	Spray	Control
ASV_42	Fungi	Ascomycota	Sordariomycetes	Hypocreales	Unknown_ASV_42	Unknown_ASV_42	0.044168	Root	4MPS	Seed	Control
ASV_11	Fungi	Ascomycota	Sordariomycetes	Sordariales	Chaetomiaceae	Chaetomium	0.0441306	Bulk soil	1MPT	Seed	Control
ASV_15	Fungi	Ascomycota	Eurotiomycetes	Eurotiales	Aspergillaceae	Aspergillus	0.0440983	Rhizosphere	1MPT	Spray	Ct0861
ASV_2	Fungi	Ascomycota	Sordariomycetes	Hypocreales	Hypocreales_fam_Incertae_sedis	Acremonium	0.0440364	Root	1MPT	Seed	Ct0861
ASV_11	Fungi	Ascomycota	Sordariomycetes	Sordariales	Chaetomiaceae	Chaetomium	0.043177	Bulk soil	4MPS	Seed	Ct0861
ASV_377	Fungi	Ascomycota	Dothideomycetes	Abrothallales	Abrothallaceae	Abrothallus	0.0429402	Leaf	1MPT	Seed	Control
ASV_48	Fungi	Ascomycota	Sordariomycetes	Myrmecridiales	Myrmecridiaceae	Myrmecridium	0.0426987	Leaf	1MPT	Seed	Ct0861
ASV_377	Fungi	Ascomycota	Dothideomycetes	Abrothallales	Abrothallaceae	Abrothallus	0.0425153	Leaf	1MPT	Seed	Ct0861
ASV_18	Fungi	Mortierellomycota	Mortierellomycetes	Mortierellales	Mortierellaceae	Linnemannia	0.0424638	Bulk soil	1MPT	Seed	Control
ASV_48	Fungi	Ascomycota	Sordariomycetes	Myrmecridiales	Myrmecridiaceae	Myrmecridium	0.0424623	Root	1MPT	Spray	Ct0861
ASV_9	Fungi	Ascomycota	Eurotiomycetes	Onygenales	Onygenaceae	Chrysosporium	0.0417965	Rhizosphere	1MPT	Seed	Control
ASV_48	Fungi	Ascomycota	Sordariomycetes	Myrmecridiales	Myrmecridiaceae	Myrmecridium	0.041662	Leaf	1MPT	Seed	Control
ASV_22	Fungi	Basidiomycota	Ustilaginomycetes	Ustilaginales	Ustilaginaceae	Moesziomyces	0.0415723	Grain	4MPS	Seed	Control
ASV_167	Fungi	Basidiomycota	Ustilaginomycetes	Ustilaginales	Ustilaginaceae	Anthracocystis	0.0404431	Grain	4MPS	Spray	Ct0861
ASV_12	Fungi	Ascomycota	Sordariomycetes	Glomerellales	Plectosphaerellaceae	Gibellulopsis	0.0403903	Bulk soil	1MPT	Spray	Ct0861
ASV_20	Fungi	Ascomycota	Sordariomycetes	Hypocreales	Hypocreales_fam_Incertae_sedis	Sarocladium	0.040203	Root	4MPS	Spray	Ct0861
ASV_129	Fungi	Basidiomycota	Agaricomycetes	Agaricales	Entolomataceae	Entoloma	0.040181	Root	4MPS	Seed	Control
ASV_9	Fungi	Ascomycota	Eurotiomycetes	Onygenales	Onygenaceae	Chrysosporium	0.039958	Bulk soil	4MPS	Spray	Ct0861
ASV_20	Fungi	Ascomycota	Sordariomycetes	Hypocreales	Hypocreales_fam_Incertae_sedis	Sarocladium	0.0391778	Root	1MPT	Spray	Control
ASV_8	Fungi	Ascomycota	Eurotiomycetes	Eurotiales	Aspergillaceae	Talaromyces	0.0391399	Rhizosphere	4MPS	Seed	Ct0861
ASV_82	Fungi	Basidiomycota	Agaricomycetes	Cantharellales	Ceratobasidiaceae	Unknown_ASV_82	0.0387524	Root	4MPS	Spray	Control
ASV_27	Fungi	Ascomycota	Sordariomycetes	Sordariales	Podosporaceae	Cladorrhinum	0.0385478	Leaf	1MPT	Seed	Ct0861
ASV_20	Fungi	Ascomycota	Sordariomycetes	Hypocreales	Hypocreales_fam_Incertae_sedis	Sarocladium	0.0385463	Root	4MPS	Spray	Control
ASV_30	Fungi	Ascomycota	Dothideomycetes	Pleosporales	Sporormiaceae	Preussia	0.0381991	Bulk soil	4MPS	Seed	Control
ASV_27	Fungi	Ascomycota	Sordariomycetes	Sordariales	Podosporaceae	Cladorrhinum	0.0381408	Leaf	1MPT	Seed	Control
ASV_55	Fungi	Ascomycota	Dothideomycetes	Pleosporales	Lentitheciaceae	Poaceascoma	0.038107	Root	4MPS	Seed	Control
ASV_131	Fungi	Chytridiomycota	Spizellomycetes	Spizellomycetales	Spizellomycetaceae	Spizellomyces	0.0378582	Rhizosphere	1MPT	Spray	Ct0861
ASV_6	Fungi	Ascomycota	Sordariomycetes	Sordariales	Chaetomiaceae	Botryotrichum	0.0378026	Rhizosphere	4MPS	Spray	Control
ASV_18	Fungi	Mortierellomycota	Mortierellomycetes	Mortierellales	Mortierellaceae	Linnemannia	0.0377778	Bulk soil	1MPT	Spray	Control
ASV_20	Fungi	Ascomycota	Sordariomycetes	Hypocreales	Hypocreales_fam_Incertae_sedis	Sarocladium	0.0375983	Leaf	1MPT	Spray	Ct0861
ASV_17	Fungi	Ascomycota	Dothideomycetes	Capnodiales	Cladosporiaceae	Cladosporium	0.0375417	Bulk soil	4MPS	Seed	Control
ASV_18	Fungi	Mortierellomycota	Mortierellomycetes	Mortierellales	Mortierellaceae	Linnemannia	0.0372469	Rhizosphere	1MPT	Seed	Control
ASV_20	Fungi	Ascomycota	Sordariomycetes	Hypocreales	Hypocreales_fam_Incertae_sedis	Sarocladium	0.0367972	Root	1MPT	Seed	Ct0861
ASV_18	Fungi	Mortierellomycota	Mortierellomycetes	Mortierellales	Mortierellaceae	Linnemannia	0.036513	Root	1MPT	Seed	Control
ASV_17	Fungi	Ascomycota	Dothideomycetes	Capnodiales	Cladosporiaceae	Cladosporium	0.0363433	Bulk soil	1MPT	Seed	Control
ASV_17	Fungi	Ascomycota	Dothideomycetes	Capnodiales	Cladosporiaceae	Cladosporium	0.0359083	Grain	4MPS	Spray	Control
ASV_9	Fungi	Ascomycota	Eurotiomycetes	Onygenales	Onygenaceae	Chrysosporium	0.0355125	Rhizosphere	1MPT	Spray	Control
ASV_30	Fungi	Ascomycota	Dothideomycetes	Pleosporales	Sporormiaceae	Preussia	0.0354857	Rhizosphere	4MPS	Seed	Ct0861
ASV_27	Fungi	Ascomycota	Sordariomycetes	Sordariales	Podosporaceae	Cladorrhinum	0.0353613	Root	4MPS	Seed	Control
ASV_22	Fungi	Basidiomycota	Ustilaginomycetes	Ustilaginales	Ustilaginaceae	Moesziomyces	0.0351801	Leaf	4MPS	Seed	Ct0861
ASV_16	Fungi	Ascomycota	Sordariomycetes	Hypocreales	Stachybotryaceae	Stachybotrys	0.0349159	Rhizosphere	1MPT	Spray	Control
ASV_18	Fungi	Mortierellomycota	Mortierellomycetes	Mortierellales	Mortierellaceae	Linnemannia	0.034835	Bulk soil	4MPS	Seed	Ct0861
ASV_377	Fungi	Ascomycota	Dothideomycetes	Abrothallales	Abrothallaceae	Abrothallus	0.0343555	Root	1MPT	Seed	Control
ASV_20	Fungi	Ascomycota	Sordariomycetes	Hypocreales	Hypocreales_fam_Incertae_sedis	Sarocladium	0.0341825	Root	1MPT	Seed	Control
ASV_17	Fungi	Ascomycota	Dothideomycetes	Capnodiales	Cladosporiaceae	Cladosporium	0.0339543	Root	4MPS	Seed	Ct0861
ASV_8	Fungi	Ascomycota	Eurotiomycetes	Eurotiales	Aspergillaceae	Talaromyces	0.0339382	Rhizosphere	1MPT	Spray	Control
ASV_11	Fungi	Ascomycota	Sordariomycetes	Sordariales	Chaetomiaceae	Chaetomium	0.0339254	Bulk soil	4MPS	Spray	Ct0861
ASV_11	Fungi	Ascomycota	Sordariomycetes	Sordariales	Chaetomiaceae	Chaetomium	0.0338951	Bulk soil	1MPT	Spray	Ct0861
ASV_11	Fungi	Ascomycota	Sordariomycetes	Sordariales	Chaetomiaceae	Chaetomium	0.0334563	Rhizosphere	1MPT	Spray	Ct0861
ASV_8	Fungi	Ascomycota	Eurotiomycetes	Eurotiales	Aspergillaceae	Talaromyces	0.0332618	Rhizosphere	4MPS	Spray	Ct0861
ASV_17	Fungi	Ascomycota	Dothideomycetes	Capnodiales	Cladosporiaceae	Cladosporium	0.0331976	Rhizosphere	4MPS	Seed	Control
ASV_30	Fungi	Ascomycota	Dothideomycetes	Pleosporales	Sporormiaceae	Preussia	0.0331716	Bulk soil	4MPS	Spray	Control
ASV_17	Fungi	Ascomycota	Dothideomycetes	Capnodiales	Cladosporiaceae	Cladosporium	0.0331178	Bulk soil	4MPS	Spray	Control
ASV_34	Fungi	Olpidiomycota	Olpidiomycetes	Olpidiales	Olpidiaceae	Olpidium	0.0329289	Rhizosphere	1MPT	Spray	Ct0861
ASV_9	Fungi	Ascomycota	Eurotiomycetes	Onygenales	Onygenaceae	Chrysosporium	0.0328583	Bulk soil	4MPS	Spray	Control
ASV_77	Fungi	Basidiomycota	Agaricomycetes	Auriculariales	Auriculariales_fam_Incertae_sedis	Oliveonia	0.0328557	Root	4MPS	Seed	Control
ASV_9	Fungi	Ascomycota	Eurotiomycetes	Onygenales	Onygenaceae	Chrysosporium	0.0328386	Bulk soil	4MPS	Seed	Control
ASV_17	Fungi	Ascomycota	Dothideomycetes	Capnodiales	Cladosporiaceae	Cladosporium	0.0327951	Rhizosphere	4MPS	Spray	Control
ASV_11	Fungi	Ascomycota	Sordariomycetes	Sordariales	Chaetomiaceae	Chaetomium	0.0327275	Rhizosphere	4MPS	Seed	Control
ASV_30	Fungi	Ascomycota	Dothideomycetes	Pleosporales	Sporormiaceae	Preussia	0.0325427	Rhizosphere	1MPT	Seed	Ct0861
ASV_30	Fungi	Ascomycota	Dothideomycetes	Pleosporales	Sporormiaceae	Preussia	0.0324856	Rhizosphere	1MPT	Spray	Ct0861
ASV_57	Fungi	Basidiomycota	Agaricomycetes	Cantharellales	Ceratobasidiaceae	Unknown_ASV_57	0.0323956	Root	1MPT	Seed	Control
ASV_17	Fungi	Ascomycota	Dothideomycetes	Capnodiales	Cladosporiaceae	Cladosporium	0.0323242	Grain	4MPS	Seed	Control
ASV_57	Fungi	Basidiomycota	Agaricomycetes	Cantharellales	Ceratobasidiaceae	Unknown_ASV_57	0.0323125	Root	4MPS	Seed	Control
ASV_18	Fungi	Mortierellomycota	Mortierellomycetes	Mortierellales	Mortierellaceae	Linnemannia	0.0317262	Rhizosphere	1MPT	Seed	Ct0861
ASV_17	Fungi	Ascomycota	Dothideomycetes	Capnodiales	Cladosporiaceae	Cladosporium	0.0314568	Rhizosphere	1MPT	Seed	Ct0861
ASV_20	Fungi	Ascomycota	Sordariomycetes	Hypocreales	Hypocreales_fam_Incertae_sedis	Sarocladium	0.030968	Root	4MPS	Seed	Control
ASV_6	Fungi	Ascomycota	Sordariomycetes	Sordariales	Chaetomiaceae	Botryotrichum	0.0307589	Rhizosphere	4MPS	Seed	Ct0861
ASV_23	Fungi	Ascomycota	Sordariomycetes	Glomerellales	Plectosphaerellaceae	Unknown_ASV_23	0.0303813	Rhizosphere	4MPS	Seed	Ct0861
ASV_87	Fungi	Ascomycota	Sordariomycetes	Branch06	Unknown_ASV_87	Unknown_ASV_87	0.0301495	Root	4MPS	Seed	Control
ASV_40	Fungi	Ascomycota	Sordariomycetes	Microascales	Microascaceae	Microascus	0.0301148	Rhizosphere	4MPS	Seed	Control
ASV_26	Fungi	Ascomycota	Saccharomycetes	Saccharomycetales	Debaryomycetaceae	Meyerozyma	0.0299481	Grain	4MPS	Spray	Ct0861
ASV_8	Fungi	Ascomycota	Eurotiomycetes	Eurotiales	Aspergillaceae	Talaromyces	0.0297546	Bulk soil	4MPS	Spray	Control
ASV_48	Fungi	Ascomycota	Sordariomycetes	Myrmecridiales	Myrmecridiaceae	Myrmecridium	0.029703	Root	4MPS	Spray	Control
ASV_18	Fungi	Mortierellomycota	Mortierellomycetes	Mortierellales	Mortierellaceae	Linnemannia	0.0289741	Bulk soil	1MPT	Spray	Ct0861
ASV_15	Fungi	Ascomycota	Eurotiomycetes	Eurotiales	Aspergillaceae	Aspergillus	0.0287545	Leaf	1MPT	Spray	Ct0861
ASV_15	Fungi	Ascomycota	Eurotiomycetes	Eurotiales	Aspergillaceae	Aspergillus	0.0284978	Root	1MPT	Seed	Control
ASV_15	Fungi	Ascomycota	Eurotiomycetes	Eurotiales	Aspergillaceae	Aspergillus	0.0284671	Leaf	1MPT	Seed	Ct0861
ASV_12	Fungi	Ascomycota	Sordariomycetes	Glomerellales	Plectosphaerellaceae	Gibellulopsis	0.0283237	Bulk soil	1MPT	Seed	Ct0861
ASV_20	Fungi	Ascomycota	Sordariomycetes	Hypocreales	Hypocreales_fam_Incertae_sedis	Sarocladium	0.0282541	Rhizosphere	4MPS	Spray	Ct0861
ASV_80	Fungi	Basidiomycota	Tremellomycetes	Filobasidiales	Filobasidiaceae	Filobasidium	0.0281358	Leaf	4MPS	Spray	Control
ASV_77	Fungi	Basidiomycota	Agaricomycetes	Auriculariales	Auriculariales_fam_Incertae_sedis	Oliveonia	0.0281213	Leaf	1MPT	Seed	Control
ASV_16	Fungi	Ascomycota	Sordariomycetes	Hypocreales	Stachybotryaceae	Stachybotrys	0.0280108	Bulk soil	1MPT	Spray	Ct0861
ASV_77	Fungi	Basidiomycota	Agaricomycetes	Auriculariales	Auriculariales_fam_Incertae_sedis	Oliveonia	0.0279995	Leaf	1MPT	Seed	Ct0861
ASV_82	Fungi	Basidiomycota	Agaricomycetes	Cantharellales	Ceratobasidiaceae	Unknown_ASV_82	0.0278511	Root	4MPS	Seed	Control
ASV_2	Fungi	Ascomycota	Sordariomycetes	Hypocreales	Hypocreales_fam_Incertae_sedis	Acremonium	0.0275102	Root	1MPT	Seed	Control
ASV_17	Fungi	Ascomycota	Dothideomycetes	Capnodiales	Cladosporiaceae	Cladosporium	0.0272823	Bulk soil	1MPT	Seed	Ct0861
ASV_6	Fungi	Ascomycota	Sordariomycetes	Sordariales	Chaetomiaceae	Botryotrichum	0.0271544	Rhizosphere	1MPT	Spray	Ct0861
ASV_93	Fungi	Basidiomycota	Agaricomycetes	Agaricales	Bolbitiaceae	Conocybe	0.026794	Root	1MPT	Spray	Ct0861
ASV_25	Fungi	Mortierellomycota	Mortierellomycetes	Mortierellales	Mortierellaceae	Unknown_ASV_25	0.0259582	Bulk soil	4MPS	Spray	Ct0861
ASV_17	Fungi	Ascomycota	Dothideomycetes	Capnodiales	Cladosporiaceae	Cladosporium	0.0259132	Bulk soil	4MPS	Spray	Ct0861
ASV_8	Fungi	Ascomycota	Eurotiomycetes	Eurotiales	Aspergillaceae	Talaromyces	0.0258817	Rhizosphere	1MPT	Spray	Ct0861
ASV_91	Fungi	Ascomycota	Dothideomycetes	Pleosporales	Pleosporaceae	Stemphylium	0.0258659	Leaf	1MPT	Spray	Ct0861
ASV_18	Fungi	Mortierellomycota	Mortierellomycetes	Mortierellales	Mortierellaceae	Linnemannia	0.0251173	Rhizosphere	4MPS	Spray	Ct0861
ASV_91	Fungi	Ascomycota	Dothideomycetes	Pleosporales	Pleosporaceae	Stemphylium	0.0250162	Leaf	4MPS	Spray	Ct0861
ASV_204	Fungi	Ascomycota	Sordariomycetes	Microascales	Unknown_ASV_204	Unknown_ASV_204	0.024916	Root	4MPS	Spray	Ct0861
ASV_80	Fungi	Basidiomycota	Tremellomycetes	Filobasidiales	Filobasidiaceae	Filobasidium	0.0247175	Leaf	4MPS	Seed	Control
ASV_42	Fungi	Ascomycota	Sordariomycetes	Hypocreales	Unknown_ASV_42	Unknown_ASV_42	0.0246712	Root	4MPS	Spray	Control
ASV_12	Fungi	Ascomycota	Sordariomycetes	Glomerellales	Plectosphaerellaceae	Gibellulopsis	0.0245775	Rhizosphere	4MPS	Spray	Ct0861
ASV_11	Fungi	Ascomycota	Sordariomycetes	Sordariales	Chaetomiaceae	Chaetomium	0.0244299	Rhizosphere	4MPS	Spray	Control
ASV_20	Fungi	Ascomycota	Sordariomycetes	Hypocreales	Hypocreales_fam_Incertae_sedis	Sarocladium	0.0243263	Grain	4MPS	Spray	Ct0861
ASV_11	Fungi	Ascomycota	Sordariomycetes	Sordariales	Chaetomiaceae	Chaetomium	0.0242713	Root	1MPT	Spray	Control
ASV_17	Fungi	Ascomycota	Dothideomycetes	Capnodiales	Cladosporiaceae	Cladosporium	0.024177	Grain	4MPS	Spray	Ct0861
ASV_42	Fungi	Ascomycota	Sordariomycetes	Hypocreales	Unknown_ASV_42	Unknown_ASV_42	0.0241408	Leaf	1MPT	Seed	Ct0861
ASV_152	Fungi	Ascomycota	Sordariomycetes	Sordariales	Unknown_ASV_152	Unknown_ASV_152	0.0240271	Root	1MPT	Spray	Control
ASV_129	Fungi	Basidiomycota	Agaricomycetes	Agaricales	Entolomataceae	Entoloma	0.0240051	Bulk soil	1MPT	Seed	Ct0861
ASV_17	Fungi	Ascomycota	Dothideomycetes	Capnodiales	Cladosporiaceae	Cladosporium	0.0238107	Rhizosphere	1MPT	Spray	Ct0861
ASV_16	Fungi	Ascomycota	Sordariomycetes	Hypocreales	Stachybotryaceae	Stachybotrys	0.0236443	Rhizosphere	1MPT	Seed	Ct0861
ASV_42	Fungi	Ascomycota	Sordariomycetes	Hypocreales	Unknown_ASV_42	Unknown_ASV_42	0.0233845	Root	1MPT	Spray	Ct0861
ASV_40	Fungi	Ascomycota	Sordariomycetes	Microascales	Microascaceae	Microascus	0.0233581	Rhizosphere	1MPT	Seed	Ct0861
ASV_16	Fungi	Ascomycota	Sordariomycetes	Hypocreales	Stachybotryaceae	Stachybotrys	0.0232377	Bulk soil	4MPS	Seed	Ct0861
ASV_16	Fungi	Ascomycota	Sordariomycetes	Hypocreales	Stachybotryaceae	Stachybotrys	0.0231428	Bulk soil	4MPS	Spray	Ct0861
ASV_8	Fungi	Ascomycota	Eurotiomycetes	Eurotiales	Aspergillaceae	Talaromyces	0.0230621	Bulk soil	1MPT	Spray	Control
ASV_377	Fungi	Ascomycota	Dothideomycetes	Abrothallales	Abrothallaceae	Abrothallus	0.0228679	Root	1MPT	Seed	Ct0861
ASV_20	Fungi	Ascomycota	Sordariomycetes	Hypocreales	Hypocreales_fam_Incertae_sedis	Sarocladium	0.0228616	Leaf	1MPT	Seed	Ct0861
ASV_15	Fungi	Ascomycota	Eurotiomycetes	Eurotiales	Aspergillaceae	Aspergillus	0.0227831	Leaf	1MPT	Seed	Control
ASV_15	Fungi	Ascomycota	Eurotiomycetes	Eurotiales	Aspergillaceae	Aspergillus	0.0227141	Root	1MPT	Seed	Ct0861
ASV_18	Fungi	Mortierellomycota	Mortierellomycetes	Mortierellales	Mortierellaceae	Linnemannia	0.0223631	Bulk soil	1MPT	Seed	Ct0861
ASV_155	Fungi	Mortierellomycota	Mortierellomycetes	Mortierellales	Unknown_ASV_155	Unknown_ASV_155	0.0223154	Rhizosphere	4MPS	Seed	Control
ASV_15	Fungi	Ascomycota	Eurotiomycetes	Eurotiales	Aspergillaceae	Aspergillus	0.0222187	Leaf	4MPS	Seed	Ct0861
ASV_11	Fungi	Ascomycota	Sordariomycetes	Sordariales	Chaetomiaceae	Chaetomium	0.0221386	Rhizosphere	4MPS	Spray	Ct0861
ASV_8	Fungi	Ascomycota	Eurotiomycetes	Eurotiales	Aspergillaceae	Talaromyces	0.0219866	Bulk soil	1MPT	Spray	Ct0861
ASV_10	Fungi	Ascomycota	Dothideomycetes	Pleosporales	Pleosporaceae	Alternaria	0.021951	Root	1MPT	Seed	Ct0861
ASV_102	Fungi	Basidiomycota	Agaricomycetes	Cantharellales	Ceratobasidiaceae	Unknown_ASV_102	0.0219256	Root	4MPS	Seed	Ct0861
ASV_77	Fungi	Basidiomycota	Agaricomycetes	Auriculariales	Auriculariales_fam_Incertae_sedis	Oliveonia	0.0217729	Root	4MPS	Spray	Ct0861
ASV_12	Fungi	Ascomycota	Sordariomycetes	Glomerellales	Plectosphaerellaceae	Gibellulopsis	0.0217095	Rhizosphere	4MPS	Seed	Control
ASV_16	Fungi	Ascomycota	Sordariomycetes	Hypocreales	Stachybotryaceae	Stachybotrys	0.0216712	Bulk soil	1MPT	Spray	Control
ASV_56	Fungi	Basidiomycota	Agaricomycetes	Agaricales	Psathyrellaceae	Coprinopsis	0.0216355	Rhizosphere	1MPT	Seed	Ct0861
ASV_8	Fungi	Ascomycota	Eurotiomycetes	Eurotiales	Aspergillaceae	Talaromyces	0.0216173	Root	1MPT	Seed	Ct0861
ASV_25	Fungi	Mortierellomycota	Mortierellomycetes	Mortierellales	Mortierellaceae	Unknown_ASV_25	0.0215912	Bulk soil	4MPS	Seed	Ct0861
ASV_42	Fungi	Ascomycota	Sordariomycetes	Hypocreales	Unknown_ASV_42	Unknown_ASV_42	0.0214961	Leaf	1MPT	Seed	Control
ASV_12	Fungi	Ascomycota	Sordariomycetes	Glomerellales	Plectosphaerellaceae	Gibellulopsis	0.0214849	Rhizosphere	4MPS	Spray	Control
ASV_47	Fungi	Ascomycota	Sordariomycetes	Hypocreales	Nectriaceae	Bisifusarium	0.0214376	Rhizosphere	1MPT	Seed	Control
ASV_77	Fungi	Basidiomycota	Agaricomycetes	Auriculariales	Auriculariales_fam_Incertae_sedis	Oliveonia	0.0213564	Root	1MPT	Spray	Ct0861
ASV_630	Fungi	Ascomycota	Sordariomycetes	Sordariales	Sordariales_fam_Incertae_sedis	Papulaspora	0.0213337	Leaf	1MPT	Spray	Control
ASV_152	Fungi	Ascomycota	Sordariomycetes	Sordariales	Unknown_ASV_152	Unknown_ASV_152	0.0211884	Root	1MPT	Spray	Ct0861
ASV_25	Fungi	Mortierellomycota	Mortierellomycetes	Mortierellales	Mortierellaceae	Unknown_ASV_25	0.0210508	Rhizosphere	1MPT	Seed	Ct0861
ASV_15	Fungi	Ascomycota	Eurotiomycetes	Eurotiales	Aspergillaceae	Aspergillus	0.0208648	Grain	4MPS	Spray	Ct0861
ASV_42	Fungi	Ascomycota	Sordariomycetes	Hypocreales	Unknown_ASV_42	Unknown_ASV_42	0.0208031	Root	4MPS	Spray	Ct0861
ASV_30	Fungi	Ascomycota	Dothideomycetes	Pleosporales	Sporormiaceae	Preussia	0.020624	Bulk soil	4MPS	Spray	Ct0861
ASV_77	Fungi	Basidiomycota	Agaricomycetes	Auriculariales	Auriculariales_fam_Incertae_sedis	Oliveonia	0.0205665	Leaf	1MPT	Spray	Control
ASV_12	Fungi	Ascomycota	Sordariomycetes	Glomerellales	Plectosphaerellaceae	Gibellulopsis	0.0204566	Rhizosphere	1MPT	Spray	Ct0861
ASV_8	Fungi	Ascomycota	Eurotiomycetes	Eurotiales	Aspergillaceae	Talaromyces	0.0204233	Root	1MPT	Spray	Control
ASV_75	Fungi	Ascomycota	Sordariomycetes	Sordariales	Unknown_ASV_75	Unknown_ASV_75	0.0203763	Root	1MPT	Spray	Ct0861
ASV_6	Fungi	Ascomycota	Sordariomycetes	Sordariales	Chaetomiaceae	Botryotrichum	0.02028	Leaf	1MPT	Seed	Ct0861
ASV_70	Fungi	Basidiomycota	Agaricomycetes	Agaricales	Psathyrellaceae	Coprinellus	0.0201756	Bulk soil	1MPT	Spray	Ct0861
ASV_140	Fungi	Basidiomycota	Tremellomycetes	Tremellales	Bulleribasidiaceae	Vishniacozyma	0.0201409	Leaf	4MPS	Seed	Control
ASV_40	Fungi	Ascomycota	Sordariomycetes	Microascales	Microascaceae	Microascus	0.0199833	Bulk soil	4MPS	Seed	Control
ASV_7	Fungi	Ascomycota	Dothideomycetes	Pleosporales	Pleosporaceae	Exserohilum	0.0199729	Root	1MPT	Seed	Ct0861
ASV_68	Fungi	Mortierellomycota	Mortierellomycetes	Mortierellales	Mortierellaceae	Mortierella	0.0198993	Rhizosphere	4MPS	Spray	Control
ASV_17	Fungi	Ascomycota	Dothideomycetes	Capnodiales	Cladosporiaceae	Cladosporium	0.0198781	Bulk soil	1MPT	Spray	Ct0861
ASV_16	Fungi	Ascomycota	Sordariomycetes	Hypocreales	Stachybotryaceae	Stachybotrys	0.0198689	Bulk soil	1MPT	Seed	Ct0861
ASV_70	Fungi	Basidiomycota	Agaricomycetes	Agaricales	Psathyrellaceae	Coprinellus	0.0198618	Leaf	1MPT	Seed	Ct0861
ASV_40	Fungi	Ascomycota	Sordariomycetes	Microascales	Microascaceae	Microascus	0.0197418	Rhizosphere	4MPS	Spray	Ct0861
ASV_34	Fungi	Olpidiomycota	Olpidiomycetes	Olpidiales	Olpidiaceae	Olpidium	0.0196724	Root	1MPT	Spray	Control
ASV_18	Fungi	Mortierellomycota	Mortierellomycetes	Mortierellales	Mortierellaceae	Linnemannia	0.0196414	Rhizosphere	4MPS	Seed	Control
ASV_30	Fungi	Ascomycota	Dothideomycetes	Pleosporales	Sporormiaceae	Preussia	0.0196032	Bulk soil	4MPS	Seed	Ct0861
ASV_30	Fungi	Ascomycota	Dothideomycetes	Pleosporales	Sporormiaceae	Preussia	0.0195528	Rhizosphere	4MPS	Spray	Control
ASV_6	Fungi	Ascomycota	Sordariomycetes	Sordariales	Chaetomiaceae	Botryotrichum	0.0193978	Rhizosphere	1MPT	Spray	Control
ASV_47	Fungi	Ascomycota	Sordariomycetes	Hypocreales	Nectriaceae	Bisifusarium	0.019384	Bulk soil	4MPS	Spray	Control
ASV_83	Fungi	Ascomycota	Dothideomycetes	Pleosporales	Phaeosphaeriaceae	Unknown_ASV_83	0.0191594	Root	4MPS	Spray	Control
ASV_80	Fungi	Basidiomycota	Tremellomycetes	Filobasidiales	Filobasidiaceae	Filobasidium	0.0191186	Leaf	1MPT	Seed	Control
ASV_8	Fungi	Ascomycota	Eurotiomycetes	Eurotiales	Aspergillaceae	Talaromyces	0.0189738	Bulk soil	1MPT	Seed	Ct0861
ASV_8	Fungi	Ascomycota	Eurotiomycetes	Eurotiales	Aspergillaceae	Talaromyces	0.0189375	Leaf	1MPT	Spray	Ct0861
ASV_27	Fungi	Ascomycota	Sordariomycetes	Sordariales	Podosporaceae	Cladorrhinum	0.0188766	Root	1MPT	Spray	Ct0861
ASV_135	Fungi	Basidiomycota	Cystobasidiomycetes	Cystobasidiomycetes_ord_Incertae_sedis	Symmetrosporaceae	Symmetrospora	0.018758	Leaf	4MPS	Spray	Ct0861
ASV_11	Fungi	Ascomycota	Sordariomycetes	Sordariales	Chaetomiaceae	Chaetomium	0.0187431	Root	1MPT	Seed	Ct0861
ASV_80	Fungi	Basidiomycota	Tremellomycetes	Filobasidiales	Filobasidiaceae	Filobasidium	0.0187126	Leaf	4MPS	Spray	Ct0861
ASV_40	Fungi	Ascomycota	Sordariomycetes	Microascales	Microascaceae	Microascus	0.0186702	Bulk soil	4MPS	Spray	Ct0861
ASV_22	Fungi	Basidiomycota	Ustilaginomycetes	Ustilaginales	Ustilaginaceae	Moesziomyces	0.0186281	Rhizosphere	4MPS	Spray	Ct0861
ASV_20	Fungi	Ascomycota	Sordariomycetes	Hypocreales	Hypocreales_fam_Incertae_sedis	Sarocladium	0.0184765	Leaf	1MPT	Seed	Control
ASV_40	Fungi	Ascomycota	Sordariomycetes	Microascales	Microascaceae	Microascus	0.0183818	Rhizosphere	4MPS	Spray	Control
ASV_8	Fungi	Ascomycota	Eurotiomycetes	Eurotiales	Aspergillaceae	Talaromyces	0.018314	Bulk soil	1MPT	Seed	Control
ASV_8	Fungi	Ascomycota	Eurotiomycetes	Eurotiales	Aspergillaceae	Talaromyces	0.0182879	Leaf	1MPT	Spray	Control
ASV_47	Fungi	Ascomycota	Sordariomycetes	Hypocreales	Nectriaceae	Bisifusarium	0.0182685	Bulk soil	1MPT	Seed	Control
ASV_11	Fungi	Ascomycota	Sordariomycetes	Sordariales	Chaetomiaceae	Chaetomium	0.01819	Root	1MPT	Seed	Control
ASV_30	Fungi	Ascomycota	Dothideomycetes	Pleosporales	Sporormiaceae	Preussia	0.0181072	Leaf	1MPT	Seed	Ct0861
ASV_210	Fungi	Ascomycota	Sordariomycetes	Glomerellales	Glomerellaceae	Colletotrichum	0.0180923	Leaf	1MPT	Spray	Ct0861
ASV_40	Fungi	Ascomycota	Sordariomycetes	Microascales	Microascaceae	Microascus	0.0180114	Bulk soil	1MPT	Seed	Ct0861
ASV_17	Fungi	Ascomycota	Dothideomycetes	Capnodiales	Cladosporiaceae	Cladosporium	0.0178806	Root	1MPT	Seed	Ct0861
ASV_55	Fungi	Ascomycota	Dothideomycetes	Pleosporales	Lentitheciaceae	Poaceascoma	0.0177744	Leaf	1MPT	Spray	Control
ASV_47	Fungi	Ascomycota	Sordariomycetes	Hypocreales	Nectriaceae	Bisifusarium	0.0177501	Bulk soil	4MPS	Seed	Control
ASV_23	Fungi	Ascomycota	Sordariomycetes	Glomerellales	Plectosphaerellaceae	Unknown_ASV_23	0.0177285	Rhizosphere	1MPT	Spray	Control
ASV_47	Fungi	Ascomycota	Sordariomycetes	Hypocreales	Nectriaceae	Bisifusarium	0.0177105	Bulk soil	1MPT	Spray	Control
ASV_80	Fungi	Basidiomycota	Tremellomycetes	Filobasidiales	Filobasidiaceae	Filobasidium	0.0176254	Leaf	4MPS	Seed	Ct0861
ASV_15	Fungi	Ascomycota	Eurotiomycetes	Eurotiales	Aspergillaceae	Aspergillus	0.0175198	Root	1MPT	Spray	Control
ASV_8	Fungi	Ascomycota	Eurotiomycetes	Eurotiales	Aspergillaceae	Talaromyces	0.0175089	Bulk soil	4MPS	Seed	Control
ASV_40	Fungi	Ascomycota	Sordariomycetes	Microascales	Microascaceae	Microascus	0.0173994	Bulk soil	4MPS	Spray	Control
ASV_30	Fungi	Ascomycota	Dothideomycetes	Pleosporales	Sporormiaceae	Preussia	0.0173901	Bulk soil	1MPT	Seed	Ct0861
ASV_23	Fungi	Ascomycota	Sordariomycetes	Glomerellales	Plectosphaerellaceae	Unknown_ASV_23	0.0173813	Rhizosphere	1MPT	Seed	Ct0861
ASV_17	Fungi	Ascomycota	Dothideomycetes	Capnodiales	Cladosporiaceae	Cladosporium	0.0173724	Bulk soil	1MPT	Spray	Control
ASV_18	Fungi	Mortierellomycota	Mortierellomycetes	Mortierellales	Mortierellaceae	Linnemannia	0.0173092	Leaf	1MPT	Spray	Control
ASV_91	Fungi	Ascomycota	Dothideomycetes	Pleosporales	Pleosporaceae	Stemphylium	0.017182	Leaf	4MPS	Seed	Ct0861
ASV_20	Fungi	Ascomycota	Sordariomycetes	Hypocreales	Hypocreales_fam_Incertae_sedis	Sarocladium	0.017152	Rhizosphere	1MPT	Spray	Ct0861
ASV_18	Fungi	Mortierellomycota	Mortierellomycetes	Mortierellales	Mortierellaceae	Linnemannia	0.0170023	Rhizosphere	4MPS	Spray	Control
ASV_8	Fungi	Ascomycota	Eurotiomycetes	Eurotiales	Aspergillaceae	Talaromyces	0.0169745	Rhizosphere	1MPT	Seed	Ct0861
ASV_55	Fungi	Ascomycota	Dothideomycetes	Pleosporales	Lentitheciaceae	Poaceascoma	0.0168588	Root	4MPS	Seed	Ct0861
ASV_377	Fungi	Ascomycota	Dothideomycetes	Abrothallales	Abrothallaceae	Abrothallus	0.0168318	Root	1MPT	Spray	Ct0861
ASV_91	Fungi	Ascomycota	Dothideomycetes	Pleosporales	Pleosporaceae	Stemphylium	0.0167986	Leaf	4MPS	Seed	Control
ASV_25	Fungi	Mortierellomycota	Mortierellomycetes	Mortierellales	Mortierellaceae	Unknown_ASV_25	0.0167986	Bulk soil	1MPT	Spray	Control
ASV_70	Fungi	Basidiomycota	Agaricomycetes	Agaricales	Psathyrellaceae	Coprinellus	0.0167475	Leaf	1MPT	Seed	Control
ASV_8	Fungi	Ascomycota	Eurotiomycetes	Eurotiales	Aspergillaceae	Talaromyces	0.0166939	Bulk soil	4MPS	Seed	Ct0861
ASV_6	Fungi	Ascomycota	Sordariomycetes	Sordariales	Chaetomiaceae	Botryotrichum	0.0166614	Leaf	1MPT	Spray	Ct0861
ASV_8	Fungi	Ascomycota	Eurotiomycetes	Eurotiales	Aspergillaceae	Talaromyces	0.0166476	Bulk soil	4MPS	Spray	Ct0861
ASV_25	Fungi	Mortierellomycota	Mortierellomycetes	Mortierellales	Mortierellaceae	Unknown_ASV_25	0.0165532	Bulk soil	1MPT	Seed	Ct0861
ASV_20	Fungi	Ascomycota	Sordariomycetes	Hypocreales	Hypocreales_fam_Incertae_sedis	Sarocladium	0.0163859	Leaf	1MPT	Spray	Control
ASV_70	Fungi	Basidiomycota	Agaricomycetes	Agaricales	Psathyrellaceae	Coprinellus	0.0163365	Rhizosphere	4MPS	Spray	Control
ASV_27	Fungi	Ascomycota	Sordariomycetes	Sordariales	Podosporaceae	Cladorrhinum	0.0162441	Leaf	1MPT	Spray	Control
ASV_47	Fungi	Ascomycota	Sordariomycetes	Hypocreales	Nectriaceae	Bisifusarium	0.0161829	Rhizosphere	1MPT	Spray	Control
ASV_23	Fungi	Ascomycota	Sordariomycetes	Glomerellales	Plectosphaerellaceae	Unknown_ASV_23	0.0160233	Bulk soil	1MPT	Spray	Ct0861
ASV_57	Fungi	Basidiomycota	Agaricomycetes	Cantharellales	Ceratobasidiaceae	Unknown_ASV_57	0.0159419	Root	4MPS	Spray	Ct0861
ASV_30	Fungi	Ascomycota	Dothideomycetes	Pleosporales	Sporormiaceae	Preussia	0.0159075	Leaf	1MPT	Spray	Control
ASV_12	Fungi	Ascomycota	Sordariomycetes	Glomerellales	Plectosphaerellaceae	Gibellulopsis	0.0158526	Leaf	1MPT	Spray	Control
ASV_16	Fungi	Ascomycota	Sordariomycetes	Hypocreales	Stachybotryaceae	Stachybotrys	0.0157787	Bulk soil	1MPT	Seed	Control
ASV_25	Fungi	Mortierellomycota	Mortierellomycetes	Mortierellales	Mortierellaceae	Unknown_ASV_25	0.0157213	Bulk soil	4MPS	Spray	Control
ASV_9	Fungi	Ascomycota	Eurotiomycetes	Onygenales	Onygenaceae	Chrysosporium	0.0156445	Leaf	1MPT	Spray	Control
ASV_16	Fungi	Ascomycota	Sordariomycetes	Hypocreales	Stachybotryaceae	Stachybotrys	0.015622	Bulk soil	4MPS	Spray	Control
ASV_6	Fungi	Ascomycota	Sordariomycetes	Sordariales	Chaetomiaceae	Botryotrichum	0.0155214	Root	1MPT	Seed	Ct0861
ASV_11	Fungi	Ascomycota	Sordariomycetes	Sordariales	Chaetomiaceae	Chaetomium	0.0154798	Rhizosphere	4MPS	Seed	Ct0861
ASV_18	Fungi	Mortierellomycota	Mortierellomycetes	Mortierellales	Mortierellaceae	Linnemannia	0.0154489	Rhizosphere	1MPT	Spray	Control
ASV_23	Fungi	Ascomycota	Sordariomycetes	Glomerellales	Plectosphaerellaceae	Unknown_ASV_23	0.0150909	Rhizosphere	4MPS	Spray	Ct0861
ASV_630	Fungi	Ascomycota	Sordariomycetes	Sordariales	Sordariales_fam_Incertae_sedis	Papulaspora	0.0150648	Leaf	1MPT	Spray	Ct0861
ASV_17	Fungi	Ascomycota	Dothideomycetes	Capnodiales	Cladosporiaceae	Cladosporium	0.0149936	Root	1MPT	Spray	Control
ASV_40	Fungi	Ascomycota	Sordariomycetes	Microascales	Microascaceae	Microascus	0.0149844	Bulk soil	1MPT	Seed	Control
ASV_16	Fungi	Ascomycota	Sordariomycetes	Hypocreales	Stachybotryaceae	Stachybotrys	0.0149751	Rhizosphere	4MPS	Seed	Ct0861
ASV_17	Fungi	Ascomycota	Dothideomycetes	Capnodiales	Cladosporiaceae	Cladosporium	0.0149318	Root	4MPS	Spray	Control
ASV_91	Fungi	Ascomycota	Dothideomycetes	Pleosporales	Pleosporaceae	Stemphylium	0.0149107	Leaf	4MPS	Spray	Control
ASV_16	Fungi	Ascomycota	Sordariomycetes	Hypocreales	Stachybotryaceae	Stachybotrys	0.014827	Bulk soil	4MPS	Seed	Control
ASV_8	Fungi	Ascomycota	Eurotiomycetes	Eurotiales	Aspergillaceae	Talaromyces	0.0148257	Rhizosphere	1MPT	Seed	Control
ASV_314	Fungi	Ascomycota	Dothideomycetes	Pleosporales	Didymellaceae	Epicoccum	0.014775	Leaf	4MPS	Seed	Control
ASV_68	Fungi	Mortierellomycota	Mortierellomycetes	Mortierellales	Mortierellaceae	Mortierella	0.0147588	Bulk soil	4MPS	Seed	Ct0861
ASV_23	Fungi	Ascomycota	Sordariomycetes	Glomerellales	Plectosphaerellaceae	Unknown_ASV_23	0.0147165	Rhizosphere	1MPT	Seed	Control
ASV_42	Fungi	Ascomycota	Sordariomycetes	Hypocreales	Unknown_ASV_42	Unknown_ASV_42	0.0145996	Bulk soil	4MPS	Seed	Ct0861
ASV_8	Fungi	Ascomycota	Eurotiomycetes	Eurotiales	Aspergillaceae	Talaromyces	0.0145391	Leaf	1MPT	Seed	Control
ASV_106	Fungi	Ascomycota	Sordariomycetes	Sordariales	Unknown_ASV_106	Unknown_ASV_106	0.014455	Bulk soil	1MPT	Seed	Control
ASV_48	Fungi	Ascomycota	Sordariomycetes	Myrmecridiales	Myrmecridiaceae	Myrmecridium	0.0143921	Leaf	1MPT	Spray	Ct0861
ASV_18	Fungi	Mortierellomycota	Mortierellomycetes	Mortierellales	Mortierellaceae	Linnemannia	0.014346	Root	1MPT	Seed	Ct0861
ASV_17	Fungi	Ascomycota	Dothideomycetes	Capnodiales	Cladosporiaceae	Cladosporium	0.0143431	Root	1MPT	Spray	Ct0861
ASV_44	Fungi	Ascomycota	Eurotiomycetes	Chaetothyriales	Herpotrichiellaceae	Exophiala	0.0143026	Root	1MPT	Spray	Control
ASV_25	Fungi	Mortierellomycota	Mortierellomycetes	Mortierellales	Mortierellaceae	Unknown_ASV_25	0.0142442	Bulk soil	4MPS	Seed	Control
ASV_55	Fungi	Ascomycota	Dothideomycetes	Pleosporales	Lentitheciaceae	Poaceascoma	0.0142137	Leaf	1MPT	Spray	Ct0861
ASV_26	Fungi	Ascomycota	Saccharomycetes	Saccharomycetales	Debaryomycetaceae	Meyerozyma	0.0141498	Root	1MPT	Seed	Ct0861
ASV_34	Fungi	Olpidiomycota	Olpidiomycetes	Olpidiales	Olpidiaceae	Olpidium	0.0140671	Rhizosphere	1MPT	Seed	Ct0861
ASV_16	Fungi	Ascomycota	Sordariomycetes	Hypocreales	Stachybotryaceae	Stachybotrys	0.0139824	Rhizosphere	1MPT	Seed	Control
ASV_16	Fungi	Ascomycota	Sordariomycetes	Hypocreales	Stachybotryaceae	Stachybotrys	0.0139669	Rhizosphere	4MPS	Spray	Ct0861
ASV_55	Fungi	Ascomycota	Dothideomycetes	Pleosporales	Lentitheciaceae	Poaceascoma	0.0138782	Leaf	1MPT	Seed	Ct0861
ASV_10	Fungi	Ascomycota	Dothideomycetes	Pleosporales	Pleosporaceae	Alternaria	0.013865	Rhizosphere	1MPT	Seed	Ct0861
ASV_63	Fungi	Ascomycota	Sordariomycetes	Hypocreales	Unknown_ASV_63	Unknown_ASV_63	0.0138127	Rhizosphere	4MPS	Spray	Ct0861
ASV_15	Fungi	Ascomycota	Eurotiomycetes	Eurotiales	Aspergillaceae	Aspergillus	0.0137947	Grain	4MPS	Seed	Ct0861
ASV_16	Fungi	Ascomycota	Sordariomycetes	Hypocreales	Stachybotryaceae	Stachybotrys	0.0137381	Rhizosphere	1MPT	Spray	Ct0861
ASV_56	Fungi	Basidiomycota	Agaricomycetes	Agaricales	Psathyrellaceae	Coprinopsis	0.0136698	Leaf	1MPT	Spray	Control
ASV_87	Fungi	Ascomycota	Sordariomycetes	Branch06	Unknown_ASV_87	Unknown_ASV_87	0.0136039	Leaf	1MPT	Seed	Ct0861
ASV_18	Fungi	Mortierellomycota	Mortierellomycetes	Mortierellales	Mortierellaceae	Linnemannia	0.0135928	Rhizosphere	1MPT	Spray	Ct0861
ASV_40	Fungi	Ascomycota	Sordariomycetes	Microascales	Microascaceae	Microascus	0.0135467	Rhizosphere	4MPS	Seed	Ct0861
ASV_22	Fungi	Basidiomycota	Ustilaginomycetes	Ustilaginales	Ustilaginaceae	Moesziomyces	0.0134092	Root	4MPS	Seed	Ct0861
ASV_129	Fungi	Basidiomycota	Agaricomycetes	Agaricales	Entolomataceae	Entoloma	0.0134008	Root	4MPS	Spray	Ct0861
ASV_68	Fungi	Mortierellomycota	Mortierellomycetes	Mortierellales	Mortierellaceae	Mortierella	0.0133115	Root	1MPT	Spray	Ct0861
ASV_68	Fungi	Mortierellomycota	Mortierellomycetes	Mortierellales	Mortierellaceae	Mortierella	0.0131409	Rhizosphere	1MPT	Seed	Ct0861
ASV_20	Fungi	Ascomycota	Sordariomycetes	Hypocreales	Hypocreales_fam_Incertae_sedis	Sarocladium	0.0130833	Rhizosphere	1MPT	Spray	Control
ASV_87	Fungi	Ascomycota	Sordariomycetes	Branch06	Unknown_ASV_87	Unknown_ASV_87	0.0130229	Rhizosphere	1MPT	Spray	Ct0861
ASV_160	Fungi	Ascomycota	Sordariomycetes	Microascales	Microascaceae	Cephalotrichum	0.0130218	Rhizosphere	4MPS	Spray	Control
ASV_40	Fungi	Ascomycota	Sordariomycetes	Microascales	Microascaceae	Microascus	0.0129883	Bulk soil	4MPS	Seed	Ct0861
ASV_12	Fungi	Ascomycota	Sordariomycetes	Glomerellales	Plectosphaerellaceae	Gibellulopsis	0.0128879	Root	1MPT	Seed	Control
ASV_196	Fungi	Ascomycota	Eurotiomycetes	Chaetothyriales	Herpotrichiellaceae	Veronaea	0.0128801	Root	4MPS	Spray	Control
ASV_6	Fungi	Ascomycota	Sordariomycetes	Sordariales	Chaetomiaceae	Botryotrichum	0.0128567	Root	1MPT	Seed	Control
ASV_129	Fungi	Basidiomycota	Agaricomycetes	Agaricales	Entolomataceae	Entoloma	0.0128338	Leaf	1MPT	Seed	Ct0861
ASV_57	Fungi	Basidiomycota	Agaricomycetes	Cantharellales	Ceratobasidiaceae	Unknown_ASV_57	0.0128286	Leaf	1MPT	Spray	Control
ASV_23	Fungi	Ascomycota	Sordariomycetes	Glomerellales	Plectosphaerellaceae	Unknown_ASV_23	0.0127881	Bulk soil	4MPS	Seed	Ct0861
ASV_75	Fungi	Ascomycota	Sordariomycetes	Sordariales	Unknown_ASV_75	Unknown_ASV_75	0.0127772	Root	1MPT	Spray	Control
ASV_55	Fungi	Ascomycota	Dothideomycetes	Pleosporales	Lentitheciaceae	Poaceascoma	0.0127434	Leaf	1MPT	Seed	Control
ASV_56	Fungi	Basidiomycota	Agaricomycetes	Agaricales	Psathyrellaceae	Coprinopsis	0.0126917	Rhizosphere	4MPS	Spray	Control
ASV_588	Fungi	Basidiomycota	Malasseziomycetes	Malasseziales	Malasseziaceae	Malassezia	0.0126729	Root	1MPT	Seed	Control
ASV_9	Fungi	Ascomycota	Eurotiomycetes	Onygenales	Onygenaceae	Chrysosporium	0.0125839	Root	1MPT	Seed	Ct0861
ASV_11	Fungi	Ascomycota	Sordariomycetes	Sordariales	Chaetomiaceae	Chaetomium	0.0125572	Root	1MPT	Spray	Ct0861
ASV_23	Fungi	Ascomycota	Sordariomycetes	Glomerellales	Plectosphaerellaceae	Unknown_ASV_23	0.0125402	Bulk soil	4MPS	Spray	Ct0861
ASV_12	Fungi	Ascomycota	Sordariomycetes	Glomerellales	Plectosphaerellaceae	Gibellulopsis	0.0125037	Rhizosphere	4MPS	Seed	Ct0861
ASV_17	Fungi	Ascomycota	Dothideomycetes	Capnodiales	Cladosporiaceae	Cladosporium	0.0124929	Root	1MPT	Seed	Control
ASV_88	Fungi	Ascomycota	Sordariomycetes	Sordariales	Chaetomiaceae	Humicola	0.0124704	Bulk soil	4MPS	Spray	Control
ASV_68	Fungi	Mortierellomycota	Mortierellomycetes	Mortierellales	Mortierellaceae	Mortierella	0.0124303	Rhizosphere	4MPS	Seed	Control
ASV_17	Fungi	Ascomycota	Dothideomycetes	Capnodiales	Cladosporiaceae	Cladosporium	0.0122175	Root	4MPS	Spray	Ct0861
ASV_11	Fungi	Ascomycota	Sordariomycetes	Sordariales	Chaetomiaceae	Chaetomium	0.0122117	Leaf	1MPT	Spray	Control
ASV_53	Fungi	Ascomycota	Sordariomycetes	Microascales	Microascaceae	Enterocarpus	0.0121912	Bulk soil	4MPS	Spray	Ct0861
ASV_6	Fungi	Ascomycota	Sordariomycetes	Sordariales	Chaetomiaceae	Botryotrichum	0.0121404	Leaf	1MPT	Seed	Control
ASV_16	Fungi	Ascomycota	Sordariomycetes	Hypocreales	Stachybotryaceae	Stachybotrys	0.0121297	Leaf	1MPT	Spray	Control
ASV_69	Fungi	Ascomycota	Eurotiomycetes	Onygenales	Arachnomycetaceae	Arachnomyces	0.0121186	Bulk soil	4MPS	Spray	Ct0861
ASV_25	Fungi	Mortierellomycota	Mortierellomycetes	Mortierellales	Mortierellaceae	Unknown_ASV_25	0.0121086	Bulk soil	1MPT	Spray	Ct0861
ASV_10	Fungi	Ascomycota	Dothideomycetes	Pleosporales	Pleosporaceae	Alternaria	0.012023	Rhizosphere	1MPT	Seed	Control
ASV_283	Fungi	Ascomycota	Saccharomycetes	Saccharomycetales	Debaryomycetaceae	Kurtzmaniella	0.0119723	Grain	4MPS	Seed	Ct0861
ASV_25	Fungi	Mortierellomycota	Mortierellomycetes	Mortierellales	Mortierellaceae	Unknown_ASV_25	0.0119444	Bulk soil	1MPT	Seed	Control
ASV_16	Fungi	Ascomycota	Sordariomycetes	Hypocreales	Stachybotryaceae	Stachybotrys	0.0118227	Rhizosphere	4MPS	Spray	Control
ASV_18	Fungi	Mortierellomycota	Mortierellomycetes	Mortierellales	Mortierellaceae	Linnemannia	0.0117796	Rhizosphere	4MPS	Seed	Ct0861
ASV_129	Fungi	Basidiomycota	Agaricomycetes	Agaricales	Entolomataceae	Entoloma	0.0116403	Root	1MPT	Spray	Ct0861
ASV_198	Fungi	Ascomycota	Sordariomycetes	Sordariales	Lasiosphaeriaceae	Unknown_ASV_198	0.0116326	Bulk soil	1MPT	Seed	Ct0861
ASV_10	Fungi	Ascomycota	Dothideomycetes	Pleosporales	Pleosporaceae	Alternaria	0.0116151	Root	1MPT	Seed	Control
ASV_47	Fungi	Ascomycota	Sordariomycetes	Hypocreales	Nectriaceae	Bisifusarium	0.0116007	Rhizosphere	1MPT	Seed	Ct0861
ASV_10	Fungi	Ascomycota	Dothideomycetes	Pleosporales	Pleosporaceae	Alternaria	0.0115978	Bulk soil	4MPS	Seed	Ct0861
ASV_44	Fungi	Ascomycota	Eurotiomycetes	Chaetothyriales	Herpotrichiellaceae	Exophiala	0.0115411	Bulk soil	4MPS	Spray	Control
ASV_210	Fungi	Ascomycota	Sordariomycetes	Glomerellales	Glomerellaceae	Colletotrichum	0.0114886	Leaf	1MPT	Spray	Control
ASV_55	Fungi	Ascomycota	Dothideomycetes	Pleosporales	Lentitheciaceae	Poaceascoma	0.011488	Root	4MPS	Spray	Ct0861
ASV_25	Fungi	Mortierellomycota	Mortierellomycetes	Mortierellales	Mortierellaceae	Unknown_ASV_25	0.0114134	Leaf	1MPT	Spray	Control
ASV_25	Fungi	Mortierellomycota	Mortierellomycetes	Mortierellales	Mortierellaceae	Unknown_ASV_25	0.0114064	Rhizosphere	4MPS	Spray	Ct0861
ASV_367	Fungi	Ascomycota	Sordariomycetes	Magnaporthales	Magnaporthaceae	Gaeumannomyces	0.011292	Root	4MPS	Seed	Control
ASV_30	Fungi	Ascomycota	Dothideomycetes	Pleosporales	Sporormiaceae	Preussia	0.0112799	Rhizosphere	4MPS	Spray	Ct0861
ASV_47	Fungi	Ascomycota	Sordariomycetes	Hypocreales	Nectriaceae	Bisifusarium	0.0112731	Bulk soil	4MPS	Seed	Ct0861
ASV_30	Fungi	Ascomycota	Dothideomycetes	Pleosporales	Sporormiaceae	Preussia	0.0112729	Leaf	1MPT	Seed	Control
ASV_77	Fungi	Basidiomycota	Agaricomycetes	Auriculariales	Auriculariales_fam_Incertae_sedis	Oliveonia	0.0112673	Bulk soil	4MPS	Spray	Control
ASV_10	Fungi	Ascomycota	Dothideomycetes	Pleosporales	Pleosporaceae	Alternaria	0.0111516	Rhizosphere	1MPT	Spray	Control
ASV_9	Fungi	Ascomycota	Eurotiomycetes	Onygenales	Onygenaceae	Chrysosporium	0.0111219	Leaf	1MPT	Spray	Ct0861
ASV_129	Fungi	Basidiomycota	Agaricomycetes	Agaricales	Entolomataceae	Entoloma	0.0111187	Leaf	1MPT	Seed	Control
ASV_42	Fungi	Ascomycota	Sordariomycetes	Hypocreales	Unknown_ASV_42	Unknown_ASV_42	0.0110961	Leaf	1MPT	Spray	Control
ASV_11	Fungi	Ascomycota	Sordariomycetes	Sordariales	Chaetomiaceae	Chaetomium	0.011031	Rhizosphere	1MPT	Spray	Control
ASV_16	Fungi	Ascomycota	Sordariomycetes	Hypocreales	Stachybotryaceae	Stachybotrys	0.0110285	Rhizosphere	4MPS	Seed	Control
ASV_152	Fungi	Ascomycota	Sordariomycetes	Sordariales	Unknown_ASV_152	Unknown_ASV_152	0.010901	Root	4MPS	Seed	Control
ASV_368	Fungi	Ascomycota	Sordariomycetes	Sordariales	Unknown_ASV_368	Unknown_ASV_368	0.010893	Root	1MPT	Spray	Control
ASV_135	Fungi	Basidiomycota	Cystobasidiomycetes	Cystobasidiomycetes_ord_Incertae_sedis	Symmetrosporaceae	Symmetrospora	0.0108674	Leaf	4MPS	Spray	Control
ASV_329	Fungi	Ascomycota	Sordariomycetes	Xylariales	Diatrypaceae	Monosporascus	0.0108585	Rhizosphere	1MPT	Spray	Ct0861
ASV_123	Fungi	Chytridiomycota	Rhizophlyctidomycetes	Rhizophlyctidales	Rhizophlyctidaceae	Rhizophlyctis	0.0108485	Rhizosphere	1MPT	Seed	Control
ASV_23	Fungi	Ascomycota	Sordariomycetes	Glomerellales	Plectosphaerellaceae	Unknown_ASV_23	0.0106567	Rhizosphere	4MPS	Spray	Control
ASV_140	Fungi	Basidiomycota	Tremellomycetes	Tremellales	Bulleribasidiaceae	Vishniacozyma	0.0105214	Leaf	4MPS	Spray	Control
ASV_290	Fungi	Ascomycota	Sordariomycetes	Sordariales	Unknown_ASV_290	Unknown_ASV_290	0.0105021	Root	4MPS	Seed	Control
ASV_102	Fungi	Basidiomycota	Agaricomycetes	Cantharellales	Ceratobasidiaceae	Unknown_ASV_102	0.0104994	Root	4MPS	Spray	Ct0861
ASV_53	Fungi	Ascomycota	Sordariomycetes	Microascales	Microascaceae	Enterocarpus	0.0104816	Rhizosphere	1MPT	Seed	Ct0861
ASV_20	Fungi	Ascomycota	Sordariomycetes	Hypocreales	Hypocreales_fam_Incertae_sedis	Sarocladium	0.0104704	Rhizosphere	4MPS	Spray	Control
ASV_42	Fungi	Ascomycota	Sordariomycetes	Hypocreales	Unknown_ASV_42	Unknown_ASV_42	0.0104561	Leaf	1MPT	Spray	Ct0861
ASV_161	Fungi	Ascomycota	Sordariomycetes	Hypocreales	Unknown_ASV_161	Unknown_ASV_161	0.0104418	Root	4MPS	Spray	Control
ASV_275	Fungi	Ascomycota	Sordariomycetes	Sordariales	Unknown_ASV_275	Unknown_ASV_275	0.0104377	Root	1MPT	Spray	Ct0861
ASV_106	Fungi	Ascomycota	Sordariomycetes	Sordariales	Unknown_ASV_106	Unknown_ASV_106	0.0104342	Bulk soil	1MPT	Spray	Control
ASV_129	Fungi	Basidiomycota	Agaricomycetes	Agaricales	Entolomataceae	Entoloma	0.0104304	Root	4MPS	Spray	Control
ASV_22	Fungi	Basidiomycota	Ustilaginomycetes	Ustilaginales	Ustilaginaceae	Moesziomyces	0.010405	Rhizosphere	4MPS	Seed	Ct0861
ASV_630	Fungi	Ascomycota	Sordariomycetes	Sordariales	Sordariales_fam_Incertae_sedis	Papulaspora	0.0103634	Leaf	1MPT	Seed	Ct0861
ASV_22	Fungi	Basidiomycota	Ustilaginomycetes	Ustilaginales	Ustilaginaceae	Moesziomyces	0.0103532	Leaf	4MPS	Spray	Ct0861
ASV_140	Fungi	Basidiomycota	Tremellomycetes	Tremellales	Bulleribasidiaceae	Vishniacozyma	0.0103434	Leaf	4MPS	Spray	Ct0861
ASV_87	Fungi	Ascomycota	Sordariomycetes	Branch06	Unknown_ASV_87	Unknown_ASV_87	0.0103145	Leaf	1MPT	Seed	Control
ASV_17	Fungi	Ascomycota	Dothideomycetes	Capnodiales	Cladosporiaceae	Cladosporium	0.0102797	Root	4MPS	Seed	Control
ASV_47	Fungi	Ascomycota	Sordariomycetes	Hypocreales	Nectriaceae	Bisifusarium	0.0102475	Rhizosphere	4MPS	Seed	Control
ASV_40	Fungi	Ascomycota	Sordariomycetes	Microascales	Microascaceae	Microascus	0.0102313	Rhizosphere	1MPT	Spray	Ct0861
ASV_57	Fungi	Basidiomycota	Agaricomycetes	Cantharellales	Ceratobasidiaceae	Unknown_ASV_57	0.010225	Leaf	1MPT	Seed	Ct0861
ASV_135	Fungi	Basidiomycota	Cystobasidiomycetes	Cystobasidiomycetes_ord_Incertae_sedis	Symmetrosporaceae	Symmetrospora	0.0102084	Leaf	4MPS	Seed	Control
ASV_47	Fungi	Ascomycota	Sordariomycetes	Hypocreales	Nectriaceae	Bisifusarium	0.0102008	Bulk soil	4MPS	Spray	Ct0861
ASV_82	Fungi	Basidiomycota	Agaricomycetes	Cantharellales	Ceratobasidiaceae	Unknown_ASV_82	0.0101927	Rhizosphere	1MPT	Spray	Control
ASV_196	Fungi	Ascomycota	Eurotiomycetes	Chaetothyriales	Herpotrichiellaceae	Veronaea	0.0101683	Root	4MPS	Spray	Ct0861
ASV_30	Fungi	Ascomycota	Dothideomycetes	Pleosporales	Sporormiaceae	Preussia	0.0101264	Leaf	1MPT	Spray	Ct0861
ASV_102	Fungi	Basidiomycota	Agaricomycetes	Cantharellales	Ceratobasidiaceae	Unknown_ASV_102	0.0101137	Rhizosphere	1MPT	Spray	Ct0861
ASV_120	Fungi	Ascomycota	Eurotiomycetes	Eurotiales	Aspergillaceae	Penicillium	0.0101051	Rhizosphere	1MPT	Seed	Control
ASV_152	Fungi	Ascomycota	Sordariomycetes	Sordariales	Unknown_ASV_152	Unknown_ASV_152	0.0100318	Root	4MPS	Seed	Ct0861
ASV_8	Fungi	Ascomycota	Eurotiomycetes	Eurotiales	Aspergillaceae	Talaromyces	0.0100243	Leaf	1MPT	Seed	Ct0861
ASV_23	Fungi	Ascomycota	Sordariomycetes	Glomerellales	Plectosphaerellaceae	Unknown_ASV_23	0.0100237	Bulk soil	1MPT	Seed	Ct0861
ASV_40	Fungi	Ascomycota	Sordariomycetes	Microascales	Microascaceae	Microascus	0.00997752	Bulk soil	1MPT	Spray	Control
ASV_722	Fungi	Ascomycota	Sordariomycetes	Sordariales	Unknown_ASV_722	Unknown_ASV_722	0.00997067	Root	1MPT	Spray	Control
ASV_227	Fungi	Ascomycota	Sordariomycetes	Coniochaetales	Coniochaetaceae	Coniochaeta	0.00996488	Rhizosphere	1MPT	Spray	Ct0861
ASV_12	Fungi	Ascomycota	Sordariomycetes	Glomerellales	Plectosphaerellaceae	Gibellulopsis	0.009937	Root	1MPT	Seed	Ct0861
ASV_56	Fungi	Basidiomycota	Agaricomycetes	Agaricales	Psathyrellaceae	Coprinopsis	0.009906	Root	4MPS	Seed	Control
ASV_76	Fungi	Ascomycota	Sordariomycetes	Glomerellales	Plectosphaerellaceae	Acrostalagmus	0.00989198	Rhizosphere	1MPT	Seed	Ct0861
ASV_68	Fungi	Mortierellomycota	Mortierellomycetes	Mortierellales	Mortierellaceae	Mortierella	0.00987404	Bulk soil	1MPT	Spray	Ct0861
ASV_120	Fungi	Ascomycota	Eurotiomycetes	Eurotiales	Aspergillaceae	Penicillium	0.00985546	Bulk soil	1MPT	Seed	Control
ASV_70	Fungi	Basidiomycota	Agaricomycetes	Agaricales	Psathyrellaceae	Coprinellus	0.00981101	Bulk soil	4MPS	Seed	Ct0861
ASV_120	Fungi	Ascomycota	Eurotiomycetes	Eurotiales	Aspergillaceae	Penicillium	0.00980907	Rhizosphere	4MPS	Seed	Control
ASV_23	Fungi	Ascomycota	Sordariomycetes	Glomerellales	Plectosphaerellaceae	Unknown_ASV_23	0.00979518	Bulk soil	4MPS	Seed	Control
ASV_82	Fungi	Basidiomycota	Agaricomycetes	Cantharellales	Ceratobasidiaceae	Unknown_ASV_82	0.00979104	Leaf	1MPT	Seed	Ct0861
ASV_200	Fungi	Ascomycota	Sordariomycetes	Hypocreales	Tilachlidiaceae	Tilachlidium	0.0097862	Rhizosphere	4MPS	Seed	Ct0861
ASV_102	Fungi	Basidiomycota	Agaricomycetes	Cantharellales	Ceratobasidiaceae	Unknown_ASV_102	0.0097156	Root	1MPT	Spray	Ct0861
ASV_70	Fungi	Basidiomycota	Agaricomycetes	Agaricales	Psathyrellaceae	Coprinellus	0.00968244	Bulk soil	1MPT	Spray	Control
ASV_377	Fungi	Ascomycota	Dothideomycetes	Abrothallales	Abrothallaceae	Abrothallus	0.00965631	Root	1MPT	Spray	Control
ASV_68	Fungi	Mortierellomycota	Mortierellomycetes	Mortierellales	Mortierellaceae	Mortierella	0.00965265	Bulk soil	4MPS	Spray	Ct0861
ASV_87	Fungi	Ascomycota	Sordariomycetes	Branch06	Unknown_ASV_87	Unknown_ASV_87	0.009638	Root	1MPT	Spray	Ct0861
ASV_68	Fungi	Mortierellomycota	Mortierellomycetes	Mortierellales	Mortierellaceae	Mortierella	0.00962951	Rhizosphere	4MPS	Seed	Ct0861
ASV_25	Fungi	Mortierellomycota	Mortierellomycetes	Mortierellales	Mortierellaceae	Unknown_ASV_25	0.00962514	Rhizosphere	4MPS	Spray	Control
ASV_57	Fungi	Basidiomycota	Agaricomycetes	Cantharellales	Ceratobasidiaceae	Unknown_ASV_57	0.00955882	Root	4MPS	Seed	Ct0861
ASV_329	Fungi	Ascomycota	Sordariomycetes	Xylariales	Diatrypaceae	Monosporascus	0.00954949	Root	1MPT	Seed	Ct0861
ASV_76	Fungi	Ascomycota	Sordariomycetes	Glomerellales	Plectosphaerellaceae	Acrostalagmus	0.00953681	Bulk soil	1MPT	Seed	Ct0861
ASV_275	Fungi	Ascomycota	Sordariomycetes	Sordariales	Unknown_ASV_275	Unknown_ASV_275	0.00953313	Root	4MPS	Spray	Ct0861
ASV_93	Fungi	Basidiomycota	Agaricomycetes	Agaricales	Bolbitiaceae	Conocybe	0.00951143	Root	1MPT	Seed	Ct0861
ASV_23	Fungi	Ascomycota	Sordariomycetes	Glomerellales	Plectosphaerellaceae	Unknown_ASV_23	0.00942952	Bulk soil	4MPS	Spray	Control
ASV_588	Fungi	Basidiomycota	Malasseziomycetes	Malasseziales	Malasseziaceae	Malassezia	0.00931915	Root	1MPT	Seed	Ct0861
ASV_53	Fungi	Ascomycota	Sordariomycetes	Microascales	Microascaceae	Enterocarpus	0.00930585	Bulk soil	4MPS	Seed	Ct0861
ASV_25	Fungi	Mortierellomycota	Mortierellomycetes	Mortierellales	Mortierellaceae	Unknown_ASV_25	0.00930382	Rhizosphere	1MPT	Seed	Control
ASV_91	Fungi	Ascomycota	Dothideomycetes	Pleosporales	Pleosporaceae	Stemphylium	0.00924256	Leaf	1MPT	Spray	Control
ASV_12	Fungi	Ascomycota	Sordariomycetes	Glomerellales	Plectosphaerellaceae	Gibellulopsis	0.0092159	Root	1MPT	Spray	Control
ASV_94	Fungi	Ascomycota	Sordariomycetes	Sordariales	Chaetomiaceae	Stolonocarpus	0.00919714	Rhizosphere	4MPS	Seed	Control
ASV_40	Fungi	Ascomycota	Sordariomycetes	Microascales	Microascaceae	Microascus	0.00919273	Rhizosphere	1MPT	Spray	Control
ASV_40	Fungi	Ascomycota	Sordariomycetes	Microascales	Microascaceae	Microascus	0.00919046	Bulk soil	1MPT	Spray	Ct0861
ASV_9	Fungi	Ascomycota	Eurotiomycetes	Onygenales	Onygenaceae	Chrysosporium	0.00918028	Root	1MPT	Seed	Control
ASV_10	Fungi	Ascomycota	Dothideomycetes	Pleosporales	Pleosporaceae	Alternaria	0.00912488	Bulk soil	1MPT	Seed	Control
ASV_23	Fungi	Ascomycota	Sordariomycetes	Glomerellales	Plectosphaerellaceae	Unknown_ASV_23	0.00907941	Bulk soil	1MPT	Spray	Control
ASV_68	Fungi	Mortierellomycota	Mortierellomycetes	Mortierellales	Mortierellaceae	Mortierella	0.00906128	Bulk soil	4MPS	Spray	Control
ASV_53	Fungi	Ascomycota	Sordariomycetes	Microascales	Microascaceae	Enterocarpus	0.00905296	Rhizosphere	1MPT	Spray	Ct0861
ASV_349	Fungi	Basidiomycota	Agaricomycetes	Agaricales	Pluteaceae	Volvariella	0.00903813	Rhizosphere	1MPT	Spray	Ct0861
ASV_82	Fungi	Basidiomycota	Agaricomycetes	Cantharellales	Ceratobasidiaceae	Unknown_ASV_82	0.0090319	Leaf	1MPT	Seed	Control
ASV_630	Fungi	Ascomycota	Sordariomycetes	Sordariales	Sordariales_fam_Incertae_sedis	Papulaspora	0.00896517	Leaf	1MPT	Seed	Control
ASV_12	Fungi	Ascomycota	Sordariomycetes	Glomerellales	Plectosphaerellaceae	Gibellulopsis	0.0089554	Root	1MPT	Spray	Ct0861
ASV_53	Fungi	Ascomycota	Sordariomycetes	Microascales	Microascaceae	Enterocarpus	0.00894149	Bulk soil	1MPT	Seed	Control
ASV_63	Fungi	Ascomycota	Sordariomycetes	Hypocreales	Unknown_ASV_63	Unknown_ASV_63	0.00890704	Root	4MPS	Seed	Control
ASV_80	Fungi	Basidiomycota	Tremellomycetes	Filobasidiales	Filobasidiaceae	Filobasidium	0.00885808	Leaf	1MPT	Spray	Ct0861
ASV_70	Fungi	Basidiomycota	Agaricomycetes	Agaricales	Psathyrellaceae	Coprinellus	0.00877511	Bulk soil	1MPT	Seed	Ct0861
ASV_18	Fungi	Mortierellomycota	Mortierellomycetes	Mortierellales	Mortierellaceae	Linnemannia	0.0087646	Root	1MPT	Spray	Ct0861
ASV_129	Fungi	Basidiomycota	Agaricomycetes	Agaricales	Entolomataceae	Entoloma	0.00872456	Leaf	1MPT	Spray	Control
ASV_69	Fungi	Ascomycota	Eurotiomycetes	Onygenales	Arachnomycetaceae	Arachnomyces	0.00872091	Rhizosphere	4MPS	Spray	Ct0861
ASV_131	Fungi	Chytridiomycota	Spizellomycetes	Spizellomycetales	Spizellomycetaceae	Spizellomyces	0.0087167	Rhizosphere	4MPS	Seed	Control
ASV_53	Fungi	Ascomycota	Sordariomycetes	Microascales	Microascaceae	Enterocarpus	0.00871431	Bulk soil	1MPT	Seed	Ct0861
ASV_283	Fungi	Ascomycota	Saccharomycetes	Saccharomycetales	Debaryomycetaceae	Kurtzmaniella	0.00869582	Grain	4MPS	Spray	Control
ASV_25	Fungi	Mortierellomycota	Mortierellomycetes	Mortierellales	Mortierellaceae	Unknown_ASV_25	0.00860587	Rhizosphere	4MPS	Seed	Ct0861
ASV_26	Fungi	Ascomycota	Saccharomycetes	Saccharomycetales	Debaryomycetaceae	Meyerozyma	0.00859645	Leaf	4MPS	Seed	Ct0861
ASV_42	Fungi	Ascomycota	Sordariomycetes	Hypocreales	Unknown_ASV_42	Unknown_ASV_42	0.00858073	Bulk soil	4MPS	Seed	Control
ASV_94	Fungi	Ascomycota	Sordariomycetes	Sordariales	Chaetomiaceae	Stolonocarpus	0.00857275	Rhizosphere	1MPT	Seed	Control
ASV_47	Fungi	Ascomycota	Sordariomycetes	Hypocreales	Nectriaceae	Bisifusarium	0.00855367	Bulk soil	1MPT	Seed	Ct0861
ASV_44	Fungi	Ascomycota	Eurotiomycetes	Chaetothyriales	Herpotrichiellaceae	Exophiala	0.00852591	Root	4MPS	Spray	Control
ASV_68	Fungi	Mortierellomycota	Mortierellomycetes	Mortierellales	Mortierellaceae	Mortierella	0.00850016	Bulk soil	4MPS	Seed	Control
ASV_87	Fungi	Ascomycota	Sordariomycetes	Branch06	Unknown_ASV_87	Unknown_ASV_87	0.00847833	Root	4MPS	Seed	Ct0861
ASV_53	Fungi	Ascomycota	Sordariomycetes	Microascales	Microascaceae	Enterocarpus	0.00847258	Bulk soil	4MPS	Spray	Control
ASV_57	Fungi	Basidiomycota	Agaricomycetes	Cantharellales	Ceratobasidiaceae	Unknown_ASV_57	0.00846991	Leaf	1MPT	Seed	Control
ASV_4	Fungi	Ascomycota	Sordariomycetes	Hypocreales	Nectriaceae	Fusarium	0.00846212	Leaf	4MPS	Spray	Ct0861
ASV_76	Fungi	Ascomycota	Sordariomycetes	Glomerellales	Plectosphaerellaceae	Acrostalagmus	0.0084451	Bulk soil	1MPT	Spray	Ct0861
ASV_630	Fungi	Ascomycota	Sordariomycetes	Sordariales	Sordariales_fam_Incertae_sedis	Papulaspora	0.00843292	Root	1MPT	Seed	Control
ASV_47	Fungi	Ascomycota	Sordariomycetes	Hypocreales	Nectriaceae	Bisifusarium	0.00842533	Bulk soil	1MPT	Spray	Ct0861
ASV_204	Fungi	Ascomycota	Sordariomycetes	Microascales	Unknown_ASV_204	Unknown_ASV_204	0.00840235	Leaf	1MPT	Spray	Ct0861
ASV_87	Fungi	Ascomycota	Sordariomycetes	Branch06	Unknown_ASV_87	Unknown_ASV_87	0.00838398	Root	1MPT	Seed	Ct0861
ASV_44	Fungi	Ascomycota	Eurotiomycetes	Chaetothyriales	Herpotrichiellaceae	Exophiala	0.00837508	Root	1MPT	Seed	Ct0861
ASV_120	Fungi	Ascomycota	Eurotiomycetes	Eurotiales	Aspergillaceae	Penicillium	0.00834347	Rhizosphere	4MPS	Spray	Control
ASV_268	Fungi	Ascomycota	Dothideomycetes	Pleosporales	Lophiotremataceae	Lophiotrema	0.00833933	Bulk soil	1MPT	Spray	Ct0861
ASV_87	Fungi	Ascomycota	Sordariomycetes	Branch06	Unknown_ASV_87	Unknown_ASV_87	0.00832758	Root	4MPS	Spray	Ct0861
ASV_53	Fungi	Ascomycota	Sordariomycetes	Microascales	Microascaceae	Enterocarpus	0.0082731	Bulk soil	1MPT	Spray	Ct0861
ASV_140	Fungi	Basidiomycota	Tremellomycetes	Tremellales	Bulleribasidiaceae	Vishniacozyma	0.00825639	Leaf	4MPS	Seed	Ct0861
ASV_17	Fungi	Ascomycota	Dothideomycetes	Capnodiales	Cladosporiaceae	Cladosporium	0.00825012	Rhizosphere	1MPT	Spray	Control
ASV_70	Fungi	Basidiomycota	Agaricomycetes	Agaricales	Psathyrellaceae	Coprinellus	0.00816997	Leaf	1MPT	Spray	Control
ASV_68	Fungi	Mortierellomycota	Mortierellomycetes	Mortierellales	Mortierellaceae	Mortierella	0.00816828	Rhizosphere	4MPS	Spray	Ct0861
ASV_16	Fungi	Ascomycota	Sordariomycetes	Hypocreales	Stachybotryaceae	Stachybotrys	0.00816699	Root	1MPT	Seed	Ct0861
ASV_40	Fungi	Ascomycota	Sordariomycetes	Microascales	Microascaceae	Microascus	0.00812935	Rhizosphere	1MPT	Seed	Control
ASV_568	Fungi	Ascomycota	Saccharomycetes	Saccharomycetales	Saccharomycetales_fam_Incertae_sedis	Candida	0.0081022	Grain	4MPS	Spray	Control
ASV_76	Fungi	Ascomycota	Sordariomycetes	Glomerellales	Plectosphaerellaceae	Acrostalagmus	0.00807946	Rhizosphere	4MPS	Seed	Ct0861
ASV_55	Fungi	Ascomycota	Dothideomycetes	Pleosporales	Lentitheciaceae	Poaceascoma	0.00807851	Root	1MPT	Seed	Ct0861
ASV_10	Fungi	Ascomycota	Dothideomycetes	Pleosporales	Pleosporaceae	Alternaria	0.00806367	Bulk soil	1MPT	Spray	Control
ASV_284	Fungi	Mortierellomycota	Mortierellomycetes	Mortierellales	Unknown_ASV_284	Unknown_ASV_284	0.00805034	Root	1MPT	Seed	Ct0861
ASV_87	Fungi	Ascomycota	Sordariomycetes	Branch06	Unknown_ASV_87	Unknown_ASV_87	0.00800735	Root	1MPT	Seed	Control
ASV_62	Fungi	Mortierellomycota	Mortierellomycetes	Mortierellales	Mortierellaceae	Unknown_ASV_62	0.0079049	Bulk soil	4MPS	Spray	Ct0861
ASV_83	Fungi	Ascomycota	Dothideomycetes	Pleosporales	Phaeosphaeriaceae	Unknown_ASV_83	0.00786055	Leaf	1MPT	Spray	Control
ASV_80	Fungi	Basidiomycota	Tremellomycetes	Filobasidiales	Filobasidiaceae	Filobasidium	0.00785116	Leaf	1MPT	Spray	Control
ASV_18	Fungi	Mortierellomycota	Mortierellomycetes	Mortierellales	Mortierellaceae	Linnemannia	0.00784954	Leaf	1MPT	Seed	Ct0861
ASV_140	Fungi	Basidiomycota	Tremellomycetes	Tremellales	Bulleribasidiaceae	Vishniacozyma	0.00782899	Rhizosphere	1MPT	Spray	Control
ASV_18	Fungi	Mortierellomycota	Mortierellomycetes	Mortierellales	Mortierellaceae	Linnemannia	0.00782156	Leaf	1MPT	Spray	Ct0861
ASV_11	Fungi	Ascomycota	Sordariomycetes	Sordariales	Chaetomiaceae	Chaetomium	0.00781665	Root	4MPS	Seed	Control
ASV_292	Fungi	Basidiomycota	Microbotryomycetes	Sporidiobolales	Sporidiobolaceae	Sporobolomyces	0.00780324	Leaf	4MPS	Spray	Ct0861
ASV_15	Fungi	Ascomycota	Eurotiomycetes	Eurotiales	Aspergillaceae	Aspergillus	0.00777752	Root	1MPT	Spray	Ct0861
ASV_74	Fungi	Ascomycota	Sordariomycetes	Hypocreales	Nectriaceae	Lasionectria	0.00776351	Bulk soil	1MPT	Spray	Ct0861
ASV_53	Fungi	Ascomycota	Sordariomycetes	Microascales	Microascaceae	Enterocarpus	0.00775824	Bulk soil	4MPS	Seed	Control
ASV_53	Fungi	Ascomycota	Sordariomycetes	Microascales	Microascaceae	Enterocarpus	0.0077517	Rhizosphere	1MPT	Seed	Control
ASV_69	Fungi	Ascomycota	Eurotiomycetes	Onygenales	Arachnomycetaceae	Arachnomyces	0.00774737	Bulk soil	4MPS	Seed	Control
ASV_23	Fungi	Ascomycota	Sordariomycetes	Glomerellales	Plectosphaerellaceae	Unknown_ASV_23	0.00773847	Leaf	1MPT	Spray	Control
ASV_42	Fungi	Ascomycota	Sordariomycetes	Hypocreales	Unknown_ASV_42	Unknown_ASV_42	0.00772225	Bulk soil	4MPS	Spray	Control
ASV_70	Fungi	Basidiomycota	Agaricomycetes	Agaricales	Psathyrellaceae	Coprinellus	0.00770585	Bulk soil	4MPS	Seed	Control
ASV_44	Fungi	Ascomycota	Eurotiomycetes	Chaetothyriales	Herpotrichiellaceae	Exophiala	0.00766762	Bulk soil	1MPT	Spray	Ct0861
ASV_57	Fungi	Basidiomycota	Agaricomycetes	Cantharellales	Ceratobasidiaceae	Unknown_ASV_57	0.00766192	Rhizosphere	1MPT	Spray	Control
ASV_191	Fungi	Ascomycota	Sordariomycetes	Microascales	Unknown_ASV_191	Unknown_ASV_191	0.00765699	Root	4MPS	Seed	Control
ASV_70	Fungi	Basidiomycota	Agaricomycetes	Agaricales	Psathyrellaceae	Coprinellus	0.00762583	Leaf	1MPT	Spray	Ct0861
ASV_30	Fungi	Ascomycota	Dothideomycetes	Pleosporales	Sporormiaceae	Preussia	0.00761593	Root	4MPS	Spray	Control
ASV_107	Fungi	Ascomycota	Eurotiomycetes	Onygenales	Ajellomycetaceae	Emmonsiellopsis	0.00760487	Bulk soil	4MPS	Spray	Ct0861
ASV_23	Fungi	Ascomycota	Sordariomycetes	Glomerellales	Plectosphaerellaceae	Unknown_ASV_23	0.00758054	Rhizosphere	1MPT	Spray	Ct0861
ASV_76	Fungi	Ascomycota	Sordariomycetes	Glomerellales	Plectosphaerellaceae	Acrostalagmus	0.00757214	Rhizosphere	1MPT	Spray	Ct0861
ASV_57	Fungi	Basidiomycota	Agaricomycetes	Cantharellales	Ceratobasidiaceae	Unknown_ASV_57	0.00755564	Leaf	1MPT	Spray	Ct0861
ASV_44	Fungi	Ascomycota	Eurotiomycetes	Chaetothyriales	Herpotrichiellaceae	Exophiala	0.00754992	Rhizosphere	4MPS	Spray	Ct0861
ASV_4	Fungi	Ascomycota	Sordariomycetes	Hypocreales	Nectriaceae	Fusarium	0.00740195	Leaf	4MPS	Spray	Control
ASV_129	Fungi	Basidiomycota	Agaricomycetes	Agaricales	Entolomataceae	Entoloma	0.00739043	Root	4MPS	Seed	Ct0861
ASV_206	Fungi	Ascomycota	Pezizomycetes	Pezizales	Ascodesmidaceae	Cephaliophora	0.00736862	Rhizosphere	1MPT	Seed	Control
ASV_23	Fungi	Ascomycota	Sordariomycetes	Glomerellales	Plectosphaerellaceae	Unknown_ASV_23	0.00736564	Bulk soil	1MPT	Seed	Control
ASV_44	Fungi	Ascomycota	Eurotiomycetes	Chaetothyriales	Herpotrichiellaceae	Exophiala	0.00735368	Rhizosphere	1MPT	Spray	Ct0861
ASV_377	Fungi	Ascomycota	Dothideomycetes	Abrothallales	Abrothallaceae	Abrothallus	0.00734486	Bulk soil	1MPT	Spray	Ct0861
ASV_47	Fungi	Ascomycota	Sordariomycetes	Hypocreales	Nectriaceae	Bisifusarium	0.00732772	Rhizosphere	4MPS	Spray	Control
ASV_20	Fungi	Ascomycota	Sordariomycetes	Hypocreales	Hypocreales_fam_Incertae_sedis	Sarocladium	0.00725402	Rhizosphere	1MPT	Seed	Ct0861
ASV_9	Fungi	Ascomycota	Eurotiomycetes	Onygenales	Onygenaceae	Chrysosporium	0.00724504	Leaf	1MPT	Seed	Ct0861
ASV_68	Fungi	Mortierellomycota	Mortierellomycetes	Mortierellales	Mortierellaceae	Mortierella	0.00718958	Rhizosphere	1MPT	Spray	Ct0861
ASV_23	Fungi	Ascomycota	Sordariomycetes	Glomerellales	Plectosphaerellaceae	Unknown_ASV_23	0.00718443	Leaf	1MPT	Spray	Ct0861
ASV_65	Fungi	Ascomycota	Sordariomycetes	Sordariales	Chaetomiaceae	Unknown_ASV_65	0.00717746	Bulk soil	4MPS	Seed	Control
ASV_296	Fungi	Chytridiomycota	Spizellomycetes	Spizellomycetales	Unknown_ASV_296	Unknown_ASV_296	0.00714312	Rhizosphere	1MPT	Spray	Ct0861
ASV_9	Fungi	Ascomycota	Eurotiomycetes	Onygenales	Onygenaceae	Chrysosporium	0.00714278	Leaf	1MPT	Seed	Control
ASV_129	Fungi	Basidiomycota	Agaricomycetes	Agaricales	Entolomataceae	Entoloma	0.0071345	Rhizosphere	4MPS	Seed	Control
ASV_292	Fungi	Basidiomycota	Microbotryomycetes	Sporidiobolales	Sporidiobolaceae	Sporobolomyces	0.00713148	Leaf	4MPS	Seed	Control
ASV_82	Fungi	Basidiomycota	Agaricomycetes	Cantharellales	Ceratobasidiaceae	Unknown_ASV_82	0.00713093	Root	4MPS	Seed	Ct0861
ASV_47	Fungi	Ascomycota	Sordariomycetes	Hypocreales	Nectriaceae	Bisifusarium	0.00710999	Rhizosphere	4MPS	Spray	Ct0861
ASV_377	Fungi	Ascomycota	Dothideomycetes	Abrothallales	Abrothallaceae	Abrothallus	0.00710573	Rhizosphere	1MPT	Seed	Ct0861
ASV_94	Fungi	Ascomycota	Sordariomycetes	Sordariales	Chaetomiaceae	Stolonocarpus	0.00704796	Bulk soil	4MPS	Seed	Control
ASV_65	Fungi	Ascomycota	Sordariomycetes	Sordariales	Chaetomiaceae	Unknown_ASV_65	0.0070085	Bulk soil	4MPS	Spray	Control
ASV_10	Fungi	Ascomycota	Dothideomycetes	Pleosporales	Pleosporaceae	Alternaria	0.00695579	Rhizosphere	1MPT	Spray	Ct0861
ASV_10	Fungi	Ascomycota	Dothideomycetes	Pleosporales	Pleosporaceae	Alternaria	0.00692686	Bulk soil	4MPS	Seed	Control
ASV_65	Fungi	Ascomycota	Sordariomycetes	Sordariales	Chaetomiaceae	Unknown_ASV_65	0.00692532	Rhizosphere	1MPT	Seed	Ct0861
ASV_65	Fungi	Ascomycota	Sordariomycetes	Sordariales	Chaetomiaceae	Unknown_ASV_65	0.006916	Bulk soil	4MPS	Seed	Ct0861
ASV_196	Fungi	Ascomycota	Eurotiomycetes	Chaetothyriales	Herpotrichiellaceae	Veronaea	0.00688539	Leaf	1MPT	Spray	Ct0861
ASV_55	Fungi	Ascomycota	Dothideomycetes	Pleosporales	Lentitheciaceae	Poaceascoma	0.00682602	Root	1MPT	Seed	Control
ASV_23	Fungi	Ascomycota	Sordariomycetes	Glomerellales	Plectosphaerellaceae	Unknown_ASV_23	0.00681466	Root	1MPT	Spray	Ct0861
ASV_6	Fungi	Ascomycota	Sordariomycetes	Sordariales	Chaetomiaceae	Botryotrichum	0.00681318	Root	1MPT	Spray	Ct0861
ASV_53	Fungi	Ascomycota	Sordariomycetes	Microascales	Microascaceae	Enterocarpus	0.00677064	Bulk soil	1MPT	Spray	Control
ASV_120	Fungi	Ascomycota	Eurotiomycetes	Eurotiales	Aspergillaceae	Penicillium	0.0067548	Rhizosphere	4MPS	Seed	Ct0861
ASV_447	Fungi	Ascomycota	Sordariomycetes	Trichosphaeriales	Trichosphaeriaceae	Nigrospora	0.0067381	Rhizosphere	1MPT	Spray	Control
ASV_120	Fungi	Ascomycota	Eurotiomycetes	Eurotiales	Aspergillaceae	Penicillium	0.00673607	Bulk soil	4MPS	Seed	Control
ASV_461	Fungi	Basidiomycota	Agaricomycetes	Cantharellales	Ceratobasidiaceae	Unknown_ASV_461	0.00669845	Root	4MPS	Spray	Ct0861
ASV_292	Fungi	Basidiomycota	Microbotryomycetes	Sporidiobolales	Sporidiobolaceae	Sporobolomyces	0.00669413	Leaf	4MPS	Spray	Control
ASV_65	Fungi	Ascomycota	Sordariomycetes	Sordariales	Chaetomiaceae	Unknown_ASV_65	0.00669344	Bulk soil	4MPS	Spray	Ct0861
ASV_120	Fungi	Ascomycota	Eurotiomycetes	Eurotiales	Aspergillaceae	Penicillium	0.0066887	Bulk soil	4MPS	Spray	Control
ASV_25	Fungi	Mortierellomycota	Mortierellomycetes	Mortierellales	Mortierellaceae	Unknown_ASV_25	0.00667307	Rhizosphere	1MPT	Spray	Ct0861
ASV_16	Fungi	Ascomycota	Sordariomycetes	Hypocreales	Stachybotryaceae	Stachybotrys	0.00666593	Leaf	1MPT	Spray	Ct0861
ASV_82	Fungi	Basidiomycota	Agaricomycetes	Cantharellales	Ceratobasidiaceae	Unknown_ASV_82	0.00663671	Leaf	1MPT	Spray	Control
ASV_94	Fungi	Ascomycota	Sordariomycetes	Sordariales	Chaetomiaceae	Stolonocarpus	0.00662028	Bulk soil	4MPS	Spray	Ct0861
ASV_68	Fungi	Mortierellomycota	Mortierellomycetes	Mortierellales	Mortierellaceae	Mortierella	0.00660491	Rhizosphere	1MPT	Seed	Control
ASV_7	Fungi	Ascomycota	Dothideomycetes	Pleosporales	Pleosporaceae	Exserohilum	0.00656409	Rhizosphere	4MPS	Seed	Control
ASV_120	Fungi	Ascomycota	Eurotiomycetes	Eurotiales	Aspergillaceae	Penicillium	0.00655275	Rhizosphere	1MPT	Spray	Control
ASV_588	Fungi	Basidiomycota	Malasseziomycetes	Malasseziales	Malasseziaceae	Malassezia	0.00654977	Leaf	1MPT	Spray	Ct0861
ASV_87	Fungi	Ascomycota	Sordariomycetes	Branch06	Unknown_ASV_87	Unknown_ASV_87	0.00653345	Root	4MPS	Spray	Control
ASV_44	Fungi	Ascomycota	Eurotiomycetes	Chaetothyriales	Herpotrichiellaceae	Exophiala	0.00652501	Root	1MPT	Spray	Ct0861
ASV_44	Fungi	Ascomycota	Eurotiomycetes	Chaetothyriales	Herpotrichiellaceae	Exophiala	0.00652106	Bulk soil	4MPS	Seed	Control
ASV_126	Fungi	Kickxellomycota	Kickxellomycetes	Kickxellales	Kickxellaceae	Spiromyces	0.00649881	Rhizosphere	4MPS	Spray	Control
ASV_10	Fungi	Ascomycota	Dothideomycetes	Pleosporales	Pleosporaceae	Alternaria	0.00643861	Bulk soil	1MPT	Seed	Ct0861
ASV_126	Fungi	Kickxellomycota	Kickxellomycetes	Kickxellales	Kickxellaceae	Spiromyces	0.00641578	Bulk soil	4MPS	Seed	Ct0861
ASV_25	Fungi	Mortierellomycota	Mortierellomycetes	Mortierellales	Mortierellaceae	Unknown_ASV_25	0.00640048	Rhizosphere	4MPS	Seed	Control
ASV_120	Fungi	Ascomycota	Eurotiomycetes	Eurotiales	Aspergillaceae	Penicillium	0.00637315	Bulk soil	4MPS	Spray	Ct0861
ASV_101	Fungi	Ascomycota	Sordariomycetes	Hypocreales	Ophiocordycipitaceae	Purpureocillium	0.00637138	Bulk soil	1MPT	Seed	Ct0861
ASV_56	Fungi	Basidiomycota	Agaricomycetes	Agaricales	Psathyrellaceae	Coprinopsis	0.00633354	Rhizosphere	1MPT	Seed	Control
ASV_1585	Fungi	Ascomycota	Sordariomycetes	Magnaporthales	Magnaporthaceae	Magnaporthiopsis	0.00631736	Root	4MPS	Spray	Ct0861
ASV_63	Fungi	Ascomycota	Sordariomycetes	Hypocreales	Unknown_ASV_63	Unknown_ASV_63	0.00625814	Leaf	1MPT	Spray	Ct0861
ASV_101	Fungi	Ascomycota	Sordariomycetes	Hypocreales	Ophiocordycipitaceae	Purpureocillium	0.00623037	Rhizosphere	4MPS	Seed	Ct0861
ASV_123	Fungi	Chytridiomycota	Rhizophlyctidomycetes	Rhizophlyctidales	Rhizophlyctidaceae	Rhizophlyctis	0.00622847	Rhizosphere	4MPS	Seed	Control
ASV_120	Fungi	Ascomycota	Eurotiomycetes	Eurotiales	Aspergillaceae	Penicillium	0.00622754	Bulk soil	1MPT	Seed	Ct0861
ASV_101	Fungi	Ascomycota	Sordariomycetes	Hypocreales	Ophiocordycipitaceae	Purpureocillium	0.00622042	Bulk soil	4MPS	Spray	Ct0861
ASV_69	Fungi	Ascomycota	Eurotiomycetes	Onygenales	Arachnomycetaceae	Arachnomyces	0.00618502	Bulk soil	4MPS	Spray	Control
ASV_10	Fungi	Ascomycota	Dothideomycetes	Pleosporales	Pleosporaceae	Alternaria	0.00615932	Bulk soil	4MPS	Spray	Control
ASV_210	Fungi	Ascomycota	Sordariomycetes	Glomerellales	Glomerellaceae	Colletotrichum	0.00615517	Leaf	1MPT	Seed	Ct0861
ASV_83	Fungi	Ascomycota	Dothideomycetes	Pleosporales	Phaeosphaeriaceae	Unknown_ASV_83	0.00615236	Leaf	1MPT	Spray	Ct0861
ASV_74	Fungi	Ascomycota	Sordariomycetes	Hypocreales	Nectriaceae	Lasionectria	0.00612275	Bulk soil	1MPT	Seed	Ct0861
ASV_110	Fungi	Ascomycota	Pezizomycetes	Pezizales	Ascobolaceae	Ascobolus	0.00611421	Rhizosphere	1MPT	Seed	Ct0861
ASV_70	Fungi	Basidiomycota	Agaricomycetes	Agaricales	Psathyrellaceae	Coprinellus	0.00610113	Rhizosphere	4MPS	Spray	Ct0861
ASV_80	Fungi	Basidiomycota	Tremellomycetes	Filobasidiales	Filobasidiaceae	Filobasidium	0.00604446	Leaf	1MPT	Seed	Ct0861
ASV_11	Fungi	Ascomycota	Sordariomycetes	Sordariales	Chaetomiaceae	Chaetomium	0.00599172	Leaf	1MPT	Spray	Ct0861
ASV_123	Fungi	Chytridiomycota	Rhizophlyctidomycetes	Rhizophlyctidales	Rhizophlyctidaceae	Rhizophlyctis	0.00593929	Rhizosphere	4MPS	Spray	Control
ASV_22	Fungi	Basidiomycota	Ustilaginomycetes	Ustilaginales	Ustilaginaceae	Moesziomyces	0.0059349	Leaf	4MPS	Spray	Control
ASV_44	Fungi	Ascomycota	Eurotiomycetes	Chaetothyriales	Herpotrichiellaceae	Exophiala	0.00591852	Root	1MPT	Seed	Control
ASV_68	Fungi	Mortierellomycota	Mortierellomycetes	Mortierellales	Mortierellaceae	Mortierella	0.00591753	Leaf	1MPT	Spray	Control
ASV_40	Fungi	Ascomycota	Sordariomycetes	Microascales	Microascaceae	Microascus	0.0059106	Root	1MPT	Seed	Ct0861
ASV_94	Fungi	Ascomycota	Sordariomycetes	Sordariales	Chaetomiaceae	Stolonocarpus	0.00590074	Bulk soil	4MPS	Seed	Ct0861
ASV_16	Fungi	Ascomycota	Sordariomycetes	Hypocreales	Stachybotryaceae	Stachybotrys	0.00588987	Root	1MPT	Spray	Control
ASV_8	Fungi	Ascomycota	Eurotiomycetes	Eurotiales	Aspergillaceae	Talaromyces	0.00587799	Root	1MPT	Seed	Control
ASV_23	Fungi	Ascomycota	Sordariomycetes	Glomerellales	Plectosphaerellaceae	Unknown_ASV_23	0.00587061	Rhizosphere	4MPS	Seed	Control
ASV_120	Fungi	Ascomycota	Eurotiomycetes	Eurotiales	Aspergillaceae	Penicillium	0.0058132	Rhizosphere	1MPT	Seed	Ct0861
ASV_20	Fungi	Ascomycota	Sordariomycetes	Hypocreales	Hypocreales_fam_Incertae_sedis	Sarocladium	0.0058108	Rhizosphere	4MPS	Seed	Control
ASV_12	Fungi	Ascomycota	Sordariomycetes	Glomerellales	Plectosphaerellaceae	Gibellulopsis	0.00580325	Leaf	1MPT	Seed	Ct0861
ASV_80	Fungi	Basidiomycota	Tremellomycetes	Filobasidiales	Filobasidiaceae	Filobasidium	0.00579254	Rhizosphere	1MPT	Spray	Control
ASV_11	Fungi	Ascomycota	Sordariomycetes	Sordariales	Chaetomiaceae	Chaetomium	0.00578744	Leaf	1MPT	Seed	Ct0861
ASV_7	Fungi	Ascomycota	Dothideomycetes	Pleosporales	Pleosporaceae	Exserohilum	0.00578211	Bulk soil	4MPS	Seed	Control
ASV_88	Fungi	Ascomycota	Sordariomycetes	Sordariales	Chaetomiaceae	Humicola	0.00578211	Bulk soil	4MPS	Seed	Control
ASV_12	Fungi	Ascomycota	Sordariomycetes	Glomerellales	Plectosphaerellaceae	Gibellulopsis	0.00575386	Leaf	1MPT	Seed	Control
ASV_128	Fungi	Ascomycota	Sordariomycetes	Sordariales	Chaetomiaceae	Unknown_ASV_128	0.00574888	Bulk soil	4MPS	Spray	Ct0861
ASV_129	Fungi	Basidiomycota	Agaricomycetes	Agaricales	Entolomataceae	Entoloma	0.00572827	Leaf	1MPT	Spray	Ct0861
ASV_77	Fungi	Basidiomycota	Agaricomycetes	Auriculariales	Auriculariales_fam_Incertae_sedis	Oliveonia	0.00572184	Leaf	1MPT	Spray	Ct0861
ASV_107	Fungi	Ascomycota	Eurotiomycetes	Onygenales	Ajellomycetaceae	Emmonsiellopsis	0.00571687	Bulk soil	4MPS	Seed	Ct0861
ASV_196	Fungi	Ascomycota	Eurotiomycetes	Chaetothyriales	Herpotrichiellaceae	Veronaea	0.00571235	Leaf	1MPT	Seed	Control
ASV_729	Fungi	Basidiomycota	Exobasidiomycetes	Exobasidiales	Graphiolaceae	Graphiola	0.00568121	Leaf	1MPT	Seed	Control
ASV_110	Fungi	Ascomycota	Pezizomycetes	Pezizales	Ascobolaceae	Ascobolus	0.0056776	Rhizosphere	1MPT	Seed	Control
ASV_123	Fungi	Chytridiomycota	Rhizophlyctidomycetes	Rhizophlyctidales	Rhizophlyctidaceae	Rhizophlyctis	0.00566329	Rhizosphere	1MPT	Spray	Ct0861
ASV_120	Fungi	Ascomycota	Eurotiomycetes	Eurotiales	Aspergillaceae	Penicillium	0.00563478	Bulk soil	1MPT	Spray	Control
ASV_269	Fungi	Ascomycota	Sordariomycetes	Branch06	Unknown_ASV_269	Unknown_ASV_269	0.00563289	Root	4MPS	Seed	Control
ASV_275	Fungi	Ascomycota	Sordariomycetes	Sordariales	Unknown_ASV_275	Unknown_ASV_275	0.00560665	Root	1MPT	Spray	Control
ASV_214	Fungi	Ascomycota	Sordariomycetes	Branch06	Unknown_ASV_214	Unknown_ASV_214	0.00557951	Root	4MPS	Seed	Control
ASV_80	Fungi	Basidiomycota	Tremellomycetes	Filobasidiales	Filobasidiaceae	Filobasidium	0.00556691	Rhizosphere	1MPT	Spray	Ct0861
ASV_12	Fungi	Ascomycota	Sordariomycetes	Glomerellales	Plectosphaerellaceae	Gibellulopsis	0.00556367	Leaf	1MPT	Spray	Ct0861
ASV_76	Fungi	Ascomycota	Sordariomycetes	Glomerellales	Plectosphaerellaceae	Acrostalagmus	0.00556067	Bulk soil	4MPS	Seed	Ct0861
ASV_69	Fungi	Ascomycota	Eurotiomycetes	Onygenales	Arachnomycetaceae	Arachnomyces	0.00554463	Rhizosphere	1MPT	Seed	Control
ASV_128	Fungi	Ascomycota	Sordariomycetes	Sordariales	Chaetomiaceae	Unknown_ASV_128	0.00553991	Bulk soil	4MPS	Seed	Ct0861
ASV_16	Fungi	Ascomycota	Sordariomycetes	Hypocreales	Stachybotryaceae	Stachybotrys	0.00552646	Leaf	1MPT	Seed	Ct0861
ASV_4	Fungi	Ascomycota	Sordariomycetes	Hypocreales	Nectriaceae	Fusarium	0.00551316	Leaf	4MPS	Seed	Ct0861
ASV_123	Fungi	Chytridiomycota	Rhizophlyctidomycetes	Rhizophlyctidales	Rhizophlyctidaceae	Rhizophlyctis	0.00549816	Bulk soil	1MPT	Seed	Control
ASV_83	Fungi	Ascomycota	Dothideomycetes	Pleosporales	Phaeosphaeriaceae	Unknown_ASV_83	0.00549388	Leaf	1MPT	Seed	Control
ASV_377	Fungi	Ascomycota	Dothideomycetes	Abrothallales	Abrothallaceae	Abrothallus	0.00549025	Bulk soil	1MPT	Seed	Control
ASV_87	Fungi	Ascomycota	Sordariomycetes	Branch06	Unknown_ASV_87	Unknown_ASV_87	0.00547021	Leaf	1MPT	Spray	Control
ASV_10	Fungi	Ascomycota	Dothideomycetes	Pleosporales	Pleosporaceae	Alternaria	0.0054292	Root	1MPT	Spray	Control
ASV_10	Fungi	Ascomycota	Dothideomycetes	Pleosporales	Pleosporaceae	Alternaria	0.00542684	Grain	4MPS	Seed	Ct0861
ASV_62	Fungi	Mortierellomycota	Mortierellomycetes	Mortierellales	Mortierellaceae	Unknown_ASV_62	0.00539855	Bulk soil	4MPS	Seed	Ct0861
ASV_68	Fungi	Mortierellomycota	Mortierellomycetes	Mortierellales	Mortierellaceae	Mortierella	0.00539386	Bulk soil	1MPT	Seed	Control
ASV_62	Fungi	Mortierellomycota	Mortierellomycetes	Mortierellales	Mortierellaceae	Unknown_ASV_62	0.00538915	Bulk soil	4MPS	Seed	Control
ASV_126	Fungi	Kickxellomycota	Kickxellomycetes	Kickxellales	Kickxellaceae	Spiromyces	0.00538515	Rhizosphere	1MPT	Seed	Ct0861
ASV_283	Fungi	Ascomycota	Saccharomycetes	Saccharomycetales	Debaryomycetaceae	Kurtzmaniella	0.00537722	Grain	4MPS	Spray	Ct0861
ASV_44	Fungi	Ascomycota	Eurotiomycetes	Chaetothyriales	Herpotrichiellaceae	Exophiala	0.00536384	Bulk soil	4MPS	Spray	Ct0861
ASV_68	Fungi	Mortierellomycota	Mortierellomycetes	Mortierellales	Mortierellaceae	Mortierella	0.00536346	Root	1MPT	Spray	Control
ASV_124	Fungi	Ascomycota	Sordariomycetes	Glomerellales	Plectosphaerellaceae	Plectosphaerella	0.00535976	Rhizosphere	1MPT	Seed	Control
ASV_42	Fungi	Ascomycota	Sordariomycetes	Hypocreales	Unknown_ASV_42	Unknown_ASV_42	0.00530643	Rhizosphere	1MPT	Spray	Ct0861
ASV_83	Fungi	Ascomycota	Dothideomycetes	Pleosporales	Phaeosphaeriaceae	Unknown_ASV_83	0.00528031	Leaf	1MPT	Seed	Ct0861
ASV_102	Fungi	Basidiomycota	Agaricomycetes	Cantharellales	Ceratobasidiaceae	Unknown_ASV_102	0.00527446	Root	1MPT	Seed	Ct0861
ASV_40	Fungi	Ascomycota	Sordariomycetes	Microascales	Microascaceae	Microascus	0.0052542	Root	1MPT	Seed	Control
ASV_151	Fungi	Ascomycota	Dothideomycetes	Dothideomycetes_ord_Incertae_sedis	Eremomycetaceae	Arthrographis	0.00524983	Bulk soil	4MPS	Spray	Control
ASV_42	Fungi	Ascomycota	Sordariomycetes	Hypocreales	Unknown_ASV_42	Unknown_ASV_42	0.00524282	Bulk soil	1MPT	Spray	Control
ASV_65	Fungi	Ascomycota	Sordariomycetes	Sordariales	Chaetomiaceae	Unknown_ASV_65	0.00523322	Rhizosphere	1MPT	Seed	Control
ASV_70	Fungi	Basidiomycota	Agaricomycetes	Agaricales	Psathyrellaceae	Coprinellus	0.00523197	Root	1MPT	Spray	Ct0861
ASV_377	Fungi	Ascomycota	Dothideomycetes	Abrothallales	Abrothallaceae	Abrothallus	0.00523148	Bulk soil	4MPS	Seed	Ct0861
ASV_120	Fungi	Ascomycota	Eurotiomycetes	Eurotiales	Aspergillaceae	Penicillium	0.00522901	Bulk soil	4MPS	Seed	Ct0861
ASV_206	Fungi	Ascomycota	Pezizomycetes	Pezizales	Ascodesmidaceae	Cephaliophora	0.00521888	Bulk soil	1MPT	Seed	Control
ASV_69	Fungi	Ascomycota	Eurotiomycetes	Onygenales	Arachnomycetaceae	Arachnomyces	0.0052085	Bulk soil	1MPT	Seed	Control
ASV_63	Fungi	Ascomycota	Sordariomycetes	Hypocreales	Unknown_ASV_63	Unknown_ASV_63	0.00520326	Rhizosphere	4MPS	Seed	Ct0861
ASV_87	Fungi	Ascomycota	Sordariomycetes	Branch06	Unknown_ASV_87	Unknown_ASV_87	0.00519046	Root	1MPT	Spray	Control
ASV_126	Fungi	Kickxellomycota	Kickxellomycetes	Kickxellales	Kickxellaceae	Spiromyces	0.00518838	Bulk soil	4MPS	Spray	Ct0861
ASV_63	Fungi	Ascomycota	Sordariomycetes	Hypocreales	Unknown_ASV_63	Unknown_ASV_63	0.00517859	Rhizosphere	4MPS	Spray	Control
ASV_123	Fungi	Chytridiomycota	Rhizophlyctidomycetes	Rhizophlyctidales	Rhizophlyctidaceae	Rhizophlyctis	0.00513319	Bulk soil	1MPT	Seed	Ct0861
ASV_152	Fungi	Ascomycota	Sordariomycetes	Sordariales	Unknown_ASV_152	Unknown_ASV_152	0.00513089	Bulk soil	1MPT	Seed	Control
ASV_16	Fungi	Ascomycota	Sordariomycetes	Hypocreales	Stachybotryaceae	Stachybotrys	0.00512916	Root	1MPT	Spray	Ct0861
ASV_2	Fungi	Ascomycota	Sordariomycetes	Hypocreales	Hypocreales_fam_Incertae_sedis	Acremonium	0.00512533	Grain	4MPS	Seed	Ct0861
ASV_68	Fungi	Mortierellomycota	Mortierellomycetes	Mortierellales	Mortierellaceae	Mortierella	0.0051149	Bulk soil	1MPT	Seed	Ct0861
ASV_30	Fungi	Ascomycota	Dothideomycetes	Pleosporales	Sporormiaceae	Preussia	0.00510944	Root	4MPS	Seed	Control
ASV_102	Fungi	Basidiomycota	Agaricomycetes	Cantharellales	Ceratobasidiaceae	Unknown_ASV_102	0.00510349	Leaf	1MPT	Spray	Ct0861
ASV_10	Fungi	Ascomycota	Dothideomycetes	Pleosporales	Pleosporaceae	Alternaria	0.00510287	Bulk soil	4MPS	Spray	Ct0861
ASV_53	Fungi	Ascomycota	Sordariomycetes	Microascales	Microascaceae	Enterocarpus	0.00504756	Rhizosphere	4MPS	Seed	Ct0861
ASV_85	Fungi	Ascomycota	Sordariomycetes	Glomerellales	Plectosphaerellaceae	Chordomyces	0.00499806	Bulk soil	1MPT	Spray	Ct0861
ASV_40	Fungi	Ascomycota	Sordariomycetes	Microascales	Microascaceae	Microascus	0.0049868	Leaf	1MPT	Spray	Control
ASV_80	Fungi	Basidiomycota	Tremellomycetes	Filobasidiales	Filobasidiaceae	Filobasidium	0.00497298	Root	1MPT	Spray	Control
ASV_47	Fungi	Ascomycota	Sordariomycetes	Hypocreales	Nectriaceae	Bisifusarium	0.00497194	Rhizosphere	4MPS	Seed	Ct0861
ASV_123	Fungi	Chytridiomycota	Rhizophlyctidomycetes	Rhizophlyctidales	Rhizophlyctidaceae	Rhizophlyctis	0.00496654	Bulk soil	4MPS	Seed	Control
ASV_482	Fungi	Ascomycota	Sordariomycetes	Hypocreales	Nectriaceae	Unknown_ASV_482	0.00496605	Bulk soil	4MPS	Seed	Ct0861
ASV_764	Fungi	Ascomycota	Orbiliomycetes	Orbiliales	Orbiliaceae	Arthrobotrys	0.00493885	Root	1MPT	Seed	Control
ASV_76	Fungi	Ascomycota	Sordariomycetes	Glomerellales	Plectosphaerellaceae	Acrostalagmus	0.00492816	Rhizosphere	4MPS	Spray	Ct0861
ASV_126	Fungi	Kickxellomycota	Kickxellomycetes	Kickxellales	Kickxellaceae	Spiromyces	0.00492707	Bulk soil	1MPT	Seed	Ct0861
ASV_120	Fungi	Ascomycota	Eurotiomycetes	Eurotiales	Aspergillaceae	Penicillium	0.00490281	Grain	4MPS	Seed	Control
ASV_42	Fungi	Ascomycota	Sordariomycetes	Hypocreales	Unknown_ASV_42	Unknown_ASV_42	0.00487805	Root	1MPT	Seed	Ct0861
ASV_27	Fungi	Ascomycota	Sordariomycetes	Sordariales	Podosporaceae	Cladorrhinum	0.00487409	Root	1MPT	Seed	Ct0861
ASV_110	Fungi	Ascomycota	Pezizomycetes	Pezizales	Ascobolaceae	Ascobolus	0.00487072	Bulk soil	1MPT	Seed	Ct0861
ASV_630	Fungi	Ascomycota	Sordariomycetes	Sordariales	Sordariales_fam_Incertae_sedis	Papulaspora	0.0048647	Root	1MPT	Seed	Ct0861
ASV_108	Fungi	Mortierellomycota	Mortierellomycetes	Mortierellales	Mortierellaceae	Unknown_ASV_108	0.00485969	Bulk soil	4MPS	Spray	Ct0861
ASV_102	Fungi	Basidiomycota	Agaricomycetes	Cantharellales	Ceratobasidiaceae	Unknown_ASV_102	0.00485824	Leaf	1MPT	Seed	Control
ASV_44	Fungi	Ascomycota	Eurotiomycetes	Chaetothyriales	Herpotrichiellaceae	Exophiala	0.00484593	Leaf	1MPT	Spray	Control
ASV_120	Fungi	Ascomycota	Eurotiomycetes	Eurotiales	Aspergillaceae	Penicillium	0.00479717	Rhizosphere	4MPS	Spray	Ct0861
ASV_62	Fungi	Mortierellomycota	Mortierellomycetes	Mortierellales	Mortierellaceae	Unknown_ASV_62	0.00479706	Bulk soil	4MPS	Spray	Control
ASV_9	Fungi	Ascomycota	Eurotiomycetes	Onygenales	Onygenaceae	Chrysosporium	0.00478812	Root	1MPT	Spray	Control
ASV_44	Fungi	Ascomycota	Eurotiomycetes	Chaetothyriales	Herpotrichiellaceae	Exophiala	0.00478685	Bulk soil	1MPT	Seed	Control
ASV_65	Fungi	Ascomycota	Sordariomycetes	Sordariales	Chaetomiaceae	Unknown_ASV_65	0.00478512	Bulk soil	1MPT	Spray	Control
ASV_161	Fungi	Ascomycota	Sordariomycetes	Hypocreales	Unknown_ASV_161	Unknown_ASV_161	0.00477818	Rhizosphere	4MPS	Seed	Ct0861
ASV_196	Fungi	Ascomycota	Eurotiomycetes	Chaetothyriales	Herpotrichiellaceae	Veronaea	0.00477274	Root	4MPS	Seed	Ct0861
ASV_47	Fungi	Ascomycota	Sordariomycetes	Hypocreales	Nectriaceae	Bisifusarium	0.00475597	Leaf	1MPT	Spray	Control
ASV_202	Fungi	Chytridiomycota	Spizellomycetes	Spizellomycetales	Powellomycetaceae	Powellomyces	0.0047405	Rhizosphere	1MPT	Spray	Ct0861
ASV_27	Fungi	Ascomycota	Sordariomycetes	Sordariales	Podosporaceae	Cladorrhinum	0.0047189	Rhizosphere	4MPS	Spray	Control
ASV_101	Fungi	Ascomycota	Sordariomycetes	Hypocreales	Ophiocordycipitaceae	Purpureocillium	0.00470507	Bulk soil	4MPS	Seed	Ct0861
ASV_88	Fungi	Ascomycota	Sordariomycetes	Sordariales	Chaetomiaceae	Humicola	0.0047006	Bulk soil	1MPT	Spray	Control
ASV_823	Fungi	Ascomycota	Sordariomycetes	Sordariales	Naviculisporaceae	Pseudorhypophila	0.00469761	Root	4MPS	Spray	Ct0861
ASV_377	Fungi	Ascomycota	Dothideomycetes	Abrothallales	Abrothallaceae	Abrothallus	0.00468783	Bulk soil	1MPT	Seed	Ct0861
ASV_62	Fungi	Mortierellomycota	Mortierellomycetes	Mortierellales	Mortierellaceae	Unknown_ASV_62	0.00467984	Bulk soil	1MPT	Spray	Control
ASV_94	Fungi	Ascomycota	Sordariomycetes	Sordariales	Chaetomiaceae	Stolonocarpus	0.00465669	Bulk soil	1MPT	Seed	Ct0861
ASV_6	Fungi	Ascomycota	Sordariomycetes	Sordariales	Chaetomiaceae	Botryotrichum	0.00465515	Root	1MPT	Spray	Control
ASV_68	Fungi	Mortierellomycota	Mortierellomycetes	Mortierellales	Mortierellaceae	Mortierella	0.00464721	Bulk soil	1MPT	Spray	Control
ASV_1119	Fungi	Ascomycota	Dothideomycetes	Dothideales	Saccotheciaceae	Aureobasidium	0.00464372	Leaf	1MPT	Seed	Control
ASV_94	Fungi	Ascomycota	Sordariomycetes	Sordariales	Chaetomiaceae	Stolonocarpus	0.00464227	Bulk soil	1MPT	Spray	Control
ASV_18	Fungi	Mortierellomycota	Mortierellomycetes	Mortierellales	Mortierellaceae	Linnemannia	0.00463977	Leaf	1MPT	Seed	Control
ASV_30	Fungi	Ascomycota	Dothideomycetes	Pleosporales	Sporormiaceae	Preussia	0.00462149	Root	4MPS	Seed	Ct0861
ASV_102	Fungi	Basidiomycota	Agaricomycetes	Cantharellales	Ceratobasidiaceae	Unknown_ASV_102	0.00461255	Leaf	1MPT	Seed	Ct0861
ASV_23	Fungi	Ascomycota	Sordariomycetes	Glomerellales	Plectosphaerellaceae	Unknown_ASV_23	0.00460365	Leaf	1MPT	Seed	Ct0861
ASV_56	Fungi	Basidiomycota	Agaricomycetes	Agaricales	Psathyrellaceae	Coprinopsis	0.00458388	Leaf	1MPT	Seed	Ct0861
ASV_88	Fungi	Ascomycota	Sordariomycetes	Sordariales	Chaetomiaceae	Humicola	0.00458201	Rhizosphere	4MPS	Seed	Control
ASV_196	Fungi	Ascomycota	Eurotiomycetes	Chaetothyriales	Herpotrichiellaceae	Veronaea	0.00458005	Rhizosphere	1MPT	Spray	Control
ASV_65	Fungi	Ascomycota	Sordariomycetes	Sordariales	Chaetomiaceae	Unknown_ASV_65	0.00456689	Bulk soil	1MPT	Seed	Control
ASV_20	Fungi	Ascomycota	Sordariomycetes	Hypocreales	Hypocreales_fam_Incertae_sedis	Sarocladium	0.00450263	Rhizosphere	1MPT	Seed	Control
ASV_7	Fungi	Ascomycota	Dothideomycetes	Pleosporales	Pleosporaceae	Exserohilum	0.00447221	Leaf	4MPS	Seed	Ct0861
ASV_85	Fungi	Ascomycota	Sordariomycetes	Glomerellales	Plectosphaerellaceae	Chordomyces	0.00445857	Rhizosphere	4MPS	Spray	Ct0861
ASV_68	Fungi	Mortierellomycota	Mortierellomycetes	Mortierellales	Mortierellaceae	Mortierella	0.00445247	Root	1MPT	Seed	Ct0861
ASV_124	Fungi	Ascomycota	Sordariomycetes	Glomerellales	Plectosphaerellaceae	Plectosphaerella	0.00445241	Bulk soil	4MPS	Spray	Ct0861
ASV_75	Fungi	Ascomycota	Sordariomycetes	Sordariales	Unknown_ASV_75	Unknown_ASV_75	0.00444364	Root	4MPS	Seed	Control
ASV_82	Fungi	Basidiomycota	Agaricomycetes	Cantharellales	Ceratobasidiaceae	Unknown_ASV_82	0.0044426	Root	1MPT	Spray	Ct0861
ASV_101	Fungi	Ascomycota	Sordariomycetes	Hypocreales	Ophiocordycipitaceae	Purpureocillium	0.00442975	Bulk soil	4MPS	Seed	Control
ASV_25	Fungi	Mortierellomycota	Mortierellomycetes	Mortierellales	Mortierellaceae	Unknown_ASV_25	0.00441286	Leaf	1MPT	Seed	Ct0861
ASV_1673	Fungi	Basidiomycota	Exobasidiomycetes	Tilletiales	Tilletiaceae	Erratomyces	0.00440548	Leaf	1MPT	Seed	Control
ASV_123	Fungi	Chytridiomycota	Rhizophlyctidomycetes	Rhizophlyctidales	Rhizophlyctidaceae	Rhizophlyctis	0.0043995	Bulk soil	1MPT	Spray	Ct0861
ASV_160	Fungi	Ascomycota	Sordariomycetes	Microascales	Microascaceae	Cephalotrichum	0.00438677	Rhizosphere	4MPS	Seed	Control
ASV_7	Fungi	Ascomycota	Dothideomycetes	Pleosporales	Pleosporaceae	Exserohilum	0.00438097	Rhizosphere	4MPS	Spray	Ct0861
ASV_74	Fungi	Ascomycota	Sordariomycetes	Hypocreales	Nectriaceae	Lasionectria	0.00436535	Rhizosphere	1MPT	Spray	Ct0861
ASV_187	Fungi	Ascomycota	Sordariomycetes	Hypocreales	Bionectriaceae	Clonostachys	0.00436009	Leaf	1MPT	Spray	Ct0861
ASV_59	Fungi	Ascomycota	Pezizomycetes	Pezizales	Pezizaceae	Peziza	0.00435977	Bulk soil	1MPT	Seed	Control
ASV_126	Fungi	Kickxellomycota	Kickxellomycetes	Kickxellales	Kickxellaceae	Spiromyces	0.00435903	Rhizosphere	4MPS	Seed	Ct0861
ASV_62	Fungi	Mortierellomycota	Mortierellomycetes	Mortierellales	Mortierellaceae	Unknown_ASV_62	0.00433704	Bulk soil	1MPT	Seed	Control
ASV_161	Fungi	Ascomycota	Sordariomycetes	Hypocreales	Unknown_ASV_161	Unknown_ASV_161	0.00433584	Rhizosphere	4MPS	Spray	Control
ASV_95	Fungi	Ascomycota	Sordariomycetes	Sordariales	Unknown_ASV_95	Unknown_ASV_95	0.00433242	Root	4MPS	Seed	Control
ASV_131	Fungi	Chytridiomycota	Spizellomycetes	Spizellomycetales	Spizellomycetaceae	Spizellomyces	0.00433238	Rhizosphere	4MPS	Spray	Control
ASV_11	Fungi	Ascomycota	Sordariomycetes	Sordariales	Chaetomiaceae	Chaetomium	0.00432738	Leaf	1MPT	Seed	Control
ASV_25	Fungi	Mortierellomycota	Mortierellomycetes	Mortierellales	Mortierellaceae	Unknown_ASV_25	0.00431214	Leaf	1MPT	Spray	Ct0861
ASV_206	Fungi	Ascomycota	Pezizomycetes	Pezizales	Ascodesmidaceae	Cephaliophora	0.00431162	Bulk soil	4MPS	Seed	Ct0861
ASV_44	Fungi	Ascomycota	Eurotiomycetes	Chaetothyriales	Herpotrichiellaceae	Exophiala	0.00431109	Rhizosphere	1MPT	Seed	Ct0861
ASV_196	Fungi	Ascomycota	Eurotiomycetes	Chaetothyriales	Herpotrichiellaceae	Veronaea	0.00430511	Leaf	1MPT	Seed	Ct0861
ASV_9	Fungi	Ascomycota	Eurotiomycetes	Onygenales	Onygenaceae	Chrysosporium	0.00430272	Root	1MPT	Spray	Ct0861
ASV_503	Fungi	Ascomycota	Dothideomycetes	Pleosporales	Phaeosphaeriaceae	Didymocyrtis	0.00429925	Root	1MPT	Seed	Control
ASV_44	Fungi	Ascomycota	Eurotiomycetes	Chaetothyriales	Herpotrichiellaceae	Exophiala	0.00429552	Rhizosphere	1MPT	Seed	Control
ASV_94	Fungi	Ascomycota	Sordariomycetes	Sordariales	Chaetomiaceae	Stolonocarpus	0.00427129	Bulk soil	1MPT	Seed	Control
ASV_829	Fungi	Ascomycota	Dothideomycetes	Dothideomycetes_ord_Incertae_sedis	Dothideomycetes_fam_Incertae_sedis	Dilophia	0.0042671	Grain	4MPS	Spray	Control
ASV_94	Fungi	Ascomycota	Sordariomycetes	Sordariales	Chaetomiaceae	Stolonocarpus	0.00426209	Bulk soil	1MPT	Spray	Ct0861
ASV_25	Fungi	Mortierellomycota	Mortierellomycetes	Mortierellales	Mortierellaceae	Unknown_ASV_25	0.00425773	Root	1MPT	Seed	Ct0861
ASV_16	Fungi	Ascomycota	Sordariomycetes	Hypocreales	Stachybotryaceae	Stachybotrys	0.00425427	Root	1MPT	Seed	Control
ASV_53	Fungi	Ascomycota	Sordariomycetes	Microascales	Microascaceae	Enterocarpus	0.00425331	Rhizosphere	4MPS	Seed	Control
ASV_329	Fungi	Ascomycota	Sordariomycetes	Xylariales	Diatrypaceae	Monosporascus	0.00425282	Root	4MPS	Spray	Control
ASV_85	Fungi	Ascomycota	Sordariomycetes	Glomerellales	Plectosphaerellaceae	Chordomyces	0.00423789	Bulk soil	4MPS	Spray	Ct0861
ASV_62	Fungi	Mortierellomycota	Mortierellomycetes	Mortierellales	Mortierellaceae	Unknown_ASV_62	0.00422354	Bulk soil	1MPT	Spray	Ct0861
ASV_120	Fungi	Ascomycota	Eurotiomycetes	Eurotiales	Aspergillaceae	Penicillium	0.0042186	Bulk soil	1MPT	Spray	Ct0861
ASV_23	Fungi	Ascomycota	Sordariomycetes	Glomerellales	Plectosphaerellaceae	Unknown_ASV_23	0.0041969	Leaf	1MPT	Seed	Control
ASV_65	Fungi	Ascomycota	Sordariomycetes	Sordariales	Chaetomiaceae	Unknown_ASV_65	0.00419305	Bulk soil	1MPT	Seed	Ct0861
ASV_349	Fungi	Basidiomycota	Agaricomycetes	Agaricales	Pluteaceae	Volvariella	0.00418362	Rhizosphere	4MPS	Seed	Control
ASV_271	Fungi	Ascomycota	Leotiomycetes	Helotiales	Pezizomycotina_fam_Incertae_sedis	Arcuadendron	0.0041782	Rhizosphere	1MPT	Spray	Control
ASV_53	Fungi	Ascomycota	Sordariomycetes	Microascales	Microascaceae	Enterocarpus	0.00416976	Rhizosphere	4MPS	Spray	Control
ASV_10	Fungi	Ascomycota	Dothideomycetes	Pleosporales	Pleosporaceae	Alternaria	0.00414545	Bulk soil	1MPT	Spray	Ct0861
ASV_16	Fungi	Ascomycota	Sordariomycetes	Hypocreales	Stachybotryaceae	Stachybotrys	0.00413659	Leaf	1MPT	Seed	Control
ASV_74	Fungi	Ascomycota	Sordariomycetes	Hypocreales	Nectriaceae	Lasionectria	0.00408866	Rhizosphere	1MPT	Seed	Ct0861
ASV_44	Fungi	Ascomycota	Eurotiomycetes	Chaetothyriales	Herpotrichiellaceae	Exophiala	0.00408618	Leaf	1MPT	Seed	Control
ASV_70	Fungi	Basidiomycota	Agaricomycetes	Agaricales	Psathyrellaceae	Coprinellus	0.00407901	Bulk soil	1MPT	Seed	Control
ASV_2	Fungi	Ascomycota	Sordariomycetes	Hypocreales	Hypocreales_fam_Incertae_sedis	Acremonium	0.00407827	Grain	4MPS	Spray	Ct0861
ASV_68	Fungi	Mortierellomycota	Mortierellomycetes	Mortierellales	Mortierellaceae	Mortierella	0.00405402	Leaf	1MPT	Seed	Ct0861
ASV_62	Fungi	Mortierellomycota	Mortierellomycetes	Mortierellales	Mortierellaceae	Unknown_ASV_62	0.00405168	Bulk soil	1MPT	Seed	Ct0861
ASV_44	Fungi	Ascomycota	Eurotiomycetes	Chaetothyriales	Herpotrichiellaceae	Exophiala	0.00404961	Root	4MPS	Spray	Ct0861
ASV_187	Fungi	Ascomycota	Sordariomycetes	Hypocreales	Bionectriaceae	Clonostachys	0.00402529	Rhizosphere	1MPT	Spray	Ct0861
ASV_705	Fungi	Ascomycota	Dothideomycetes	Capnodiales	Neodevriesiaceae	Neodevriesia	0.00401752	Bulk soil	4MPS	Seed	Control
ASV_126	Fungi	Kickxellomycota	Kickxellomycetes	Kickxellales	Kickxellaceae	Spiromyces	0.00400206	Rhizosphere	1MPT	Spray	Ct0861
ASV_131	Fungi	Chytridiomycota	Spizellomycetes	Spizellomycetales	Spizellomycetaceae	Spizellomyces	0.00400126	Bulk soil	4MPS	Spray	Control
ASV_151	Fungi	Ascomycota	Dothideomycetes	Dothideomycetes_ord_Incertae_sedis	Eremomycetaceae	Arthrographis	0.00398144	Bulk soil	4MPS	Seed	Control
ASV_107	Fungi	Ascomycota	Eurotiomycetes	Onygenales	Ajellomycetaceae	Emmonsiellopsis	0.00397152	Rhizosphere	1MPT	Seed	Ct0861
ASV_94	Fungi	Ascomycota	Sordariomycetes	Sordariales	Chaetomiaceae	Stolonocarpus	0.0039646	Rhizosphere	1MPT	Seed	Ct0861
ASV_40	Fungi	Ascomycota	Sordariomycetes	Microascales	Microascaceae	Microascus	0.00395228	Root	1MPT	Spray	Control
ASV_10	Fungi	Ascomycota	Dothideomycetes	Pleosporales	Pleosporaceae	Alternaria	0.0039414	Root	1MPT	Spray	Ct0861
ASV_101	Fungi	Ascomycota	Sordariomycetes	Hypocreales	Ophiocordycipitaceae	Purpureocillium	0.00393799	Bulk soil	4MPS	Spray	Control
ASV_681	Fungi	Ascomycota	Dothideomycetes	Pleosporales	Pleosporaceae	Curvularia	0.00393395	Root	4MPS	Spray	Ct0861
ASV_47	Fungi	Ascomycota	Sordariomycetes	Hypocreales	Nectriaceae	Bisifusarium	0.00391618	Root	1MPT	Seed	Ct0861
ASV_85	Fungi	Ascomycota	Sordariomycetes	Glomerellales	Plectosphaerellaceae	Chordomyces	0.00390825	Rhizosphere	1MPT	Seed	Ct0861
ASV_62	Fungi	Mortierellomycota	Mortierellomycetes	Mortierellales	Mortierellaceae	Unknown_ASV_62	0.00389952	Rhizosphere	4MPS	Spray	Ct0861
ASV_77	Fungi	Basidiomycota	Agaricomycetes	Auriculariales	Auriculariales_fam_Incertae_sedis	Oliveonia	0.00389888	Root	1MPT	Seed	Ct0861
ASV_74	Fungi	Ascomycota	Sordariomycetes	Hypocreales	Nectriaceae	Lasionectria	0.00385784	Rhizosphere	4MPS	Seed	Ct0861
ASV_20	Fungi	Ascomycota	Sordariomycetes	Hypocreales	Hypocreales_fam_Incertae_sedis	Sarocladium	0.00385439	Bulk soil	1MPT	Spray	Control
ASV_57	Fungi	Basidiomycota	Agaricomycetes	Cantharellales	Ceratobasidiaceae	Unknown_ASV_57	0.00384619	Rhizosphere	1MPT	Seed	Control
ASV_329	Fungi	Ascomycota	Sordariomycetes	Xylariales	Diatrypaceae	Monosporascus	0.00384552	Root	1MPT	Spray	Control
ASV_88	Fungi	Ascomycota	Sordariomycetes	Sordariales	Chaetomiaceae	Humicola	0.00383167	Rhizosphere	4MPS	Spray	Control
ASV_47	Fungi	Ascomycota	Sordariomycetes	Hypocreales	Nectriaceae	Bisifusarium	0.00382772	Root	1MPT	Spray	Control
ASV_18	Fungi	Mortierellomycota	Mortierellomycetes	Mortierellales	Mortierellaceae	Linnemannia	0.00382575	Root	1MPT	Spray	Control
ASV_151	Fungi	Ascomycota	Dothideomycetes	Dothideomycetes_ord_Incertae_sedis	Eremomycetaceae	Arthrographis	0.00382476	Bulk soil	4MPS	Seed	Ct0861
ASV_23	Fungi	Ascomycota	Sordariomycetes	Glomerellales	Plectosphaerellaceae	Unknown_ASV_23	0.00382323	Root	4MPS	Seed	Ct0861
ASV_87	Fungi	Ascomycota	Sordariomycetes	Branch06	Unknown_ASV_87	Unknown_ASV_87	0.00381094	Rhizosphere	1MPT	Spray	Control
ASV_110	Fungi	Ascomycota	Pezizomycetes	Pezizales	Ascobolaceae	Ascobolus	0.00380892	Bulk soil	1MPT	Spray	Control
ASV_20	Fungi	Ascomycota	Sordariomycetes	Hypocreales	Hypocreales_fam_Incertae_sedis	Sarocladium	0.00380004	Bulk soil	4MPS	Seed	Ct0861
ASV_53	Fungi	Ascomycota	Sordariomycetes	Microascales	Microascaceae	Enterocarpus	0.00378583	Rhizosphere	4MPS	Spray	Ct0861
ASV_129	Fungi	Basidiomycota	Agaricomycetes	Agaricales	Entolomataceae	Entoloma	0.00378175	Bulk soil	4MPS	Seed	Control
ASV_131	Fungi	Chytridiomycota	Spizellomycetes	Spizellomycetales	Spizellomycetaceae	Spizellomyces	0.00378076	Bulk soil	4MPS	Seed	Ct0861
ASV_76	Fungi	Ascomycota	Sordariomycetes	Glomerellales	Plectosphaerellaceae	Acrostalagmus	0.0037797	Bulk soil	4MPS	Spray	Ct0861
ASV_85	Fungi	Ascomycota	Sordariomycetes	Glomerellales	Plectosphaerellaceae	Chordomyces	0.00377587	Bulk soil	1MPT	Seed	Ct0861
ASV_69	Fungi	Ascomycota	Eurotiomycetes	Onygenales	Arachnomycetaceae	Arachnomyces	0.00377474	Bulk soil	1MPT	Spray	Ct0861
ASV_56	Fungi	Basidiomycota	Agaricomycetes	Agaricales	Psathyrellaceae	Coprinopsis	0.00376342	Root	4MPS	Seed	Ct0861
ASV_27	Fungi	Ascomycota	Sordariomycetes	Sordariales	Podosporaceae	Cladorrhinum	0.0037605	Root	1MPT	Spray	Control
ASV_25	Fungi	Mortierellomycota	Mortierellomycetes	Mortierellales	Mortierellaceae	Unknown_ASV_25	0.0037452	Rhizosphere	1MPT	Spray	Control
ASV_123	Fungi	Chytridiomycota	Rhizophlyctidomycetes	Rhizophlyctidales	Rhizophlyctidaceae	Rhizophlyctis	0.00373822	Rhizosphere	1MPT	Seed	Ct0861
ASV_124	Fungi	Ascomycota	Sordariomycetes	Glomerellales	Plectosphaerellaceae	Plectosphaerella	0.00373398	Bulk soil	1MPT	Seed	Control
ASV_27	Fungi	Ascomycota	Sordariomycetes	Sordariales	Podosporaceae	Cladorrhinum	0.00373121	Rhizosphere	1MPT	Spray	Ct0861
ASV_69	Fungi	Ascomycota	Eurotiomycetes	Onygenales	Arachnomycetaceae	Arachnomyces	0.0037259	Bulk soil	4MPS	Seed	Ct0861
ASV_123	Fungi	Chytridiomycota	Rhizophlyctidomycetes	Rhizophlyctidales	Rhizophlyctidaceae	Rhizophlyctis	0.00372396	Bulk soil	4MPS	Spray	Control
ASV_314	Fungi	Ascomycota	Dothideomycetes	Pleosporales	Didymellaceae	Epicoccum	0.00371407	Leaf	4MPS	Spray	Control
ASV_292	Fungi	Basidiomycota	Microbotryomycetes	Sporidiobolales	Sporidiobolaceae	Sporobolomyces	0.00370509	Leaf	4MPS	Seed	Ct0861
ASV_44	Fungi	Ascomycota	Eurotiomycetes	Chaetothyriales	Herpotrichiellaceae	Exophiala	0.00369481	Bulk soil	1MPT	Seed	Ct0861
ASV_368	Fungi	Ascomycota	Sordariomycetes	Sordariales	Unknown_ASV_368	Unknown_ASV_368	0.00365177	Root	4MPS	Spray	Control
ASV_151	Fungi	Ascomycota	Dothideomycetes	Dothideomycetes_ord_Incertae_sedis	Eremomycetaceae	Arthrographis	0.00363587	Bulk soil	4MPS	Spray	Ct0861
ASV_807	Fungi	Ascomycota	Dothideomycetes	Pleosporales	Didymellaceae	Unknown_ASV_807	0.00361613	Leaf	4MPS	Seed	Ct0861
ASV_22	Fungi	Basidiomycota	Ustilaginomycetes	Ustilaginales	Ustilaginaceae	Moesziomyces	0.00361456	Rhizosphere	1MPT	Spray	Ct0861
ASV_48	Fungi	Ascomycota	Sordariomycetes	Myrmecridiales	Myrmecridiaceae	Myrmecridium	0.00360473	Bulk soil	4MPS	Spray	Ct0861
ASV_107	Fungi	Ascomycota	Eurotiomycetes	Onygenales	Ajellomycetaceae	Emmonsiellopsis	0.00359545	Bulk soil	4MPS	Spray	Control
ASV_56	Fungi	Basidiomycota	Agaricomycetes	Agaricales	Psathyrellaceae	Coprinopsis	0.00359495	Bulk soil	4MPS	Spray	Control
ASV_329	Fungi	Ascomycota	Sordariomycetes	Xylariales	Diatrypaceae	Monosporascus	0.00356673	Root	1MPT	Seed	Control
ASV_44	Fungi	Ascomycota	Eurotiomycetes	Chaetothyriales	Herpotrichiellaceae	Exophiala	0.00356229	Bulk soil	4MPS	Seed	Ct0861
ASV_95	Fungi	Ascomycota	Sordariomycetes	Sordariales	Unknown_ASV_95	Unknown_ASV_95	0.00355583	Root	4MPS	Seed	Ct0861
ASV_23	Fungi	Ascomycota	Sordariomycetes	Glomerellales	Plectosphaerellaceae	Unknown_ASV_23	0.00355392	Root	4MPS	Seed	Control
ASV_292	Fungi	Basidiomycota	Microbotryomycetes	Sporidiobolales	Sporidiobolaceae	Sporobolomyces	0.00355292	Leaf	1MPT	Spray	Ct0861
ASV_62	Fungi	Mortierellomycota	Mortierellomycetes	Mortierellales	Mortierellaceae	Unknown_ASV_62	0.00355289	Rhizosphere	4MPS	Spray	Control
ASV_129	Fungi	Basidiomycota	Agaricomycetes	Agaricales	Entolomataceae	Entoloma	0.00355189	Bulk soil	1MPT	Spray	Control
ASV_68	Fungi	Mortierellomycota	Mortierellomycetes	Mortierellales	Mortierellaceae	Mortierella	0.00354995	Leaf	1MPT	Spray	Ct0861
ASV_56	Fungi	Basidiomycota	Agaricomycetes	Agaricales	Psathyrellaceae	Coprinopsis	0.00351974	Leaf	1MPT	Seed	Control
ASV_2	Fungi	Ascomycota	Sordariomycetes	Hypocreales	Hypocreales_fam_Incertae_sedis	Acremonium	0.00351876	Grain	4MPS	Spray	Control
ASV_85	Fungi	Ascomycota	Sordariomycetes	Glomerellales	Plectosphaerellaceae	Chordomyces	0.00351234	Rhizosphere	4MPS	Seed	Ct0861
ASV_149	Fungi	Chytridiomycota	Spizellomycetes	Spizellomycetales	Powellomycetaceae	Fimicolochytrium	0.00351155	Rhizosphere	1MPT	Seed	Control
ASV_40	Fungi	Ascomycota	Sordariomycetes	Microascales	Microascaceae	Microascus	0.00350587	Leaf	1MPT	Seed	Ct0861
ASV_311	Fungi	Ascomycota	Pezizomycetes	Pezizales	Pyronemataceae	Lasiobolidium	0.00348831	Bulk soil	1MPT	Seed	Control
ASV_10	Fungi	Ascomycota	Dothideomycetes	Pleosporales	Pleosporaceae	Alternaria	0.00348629	Rhizosphere	4MPS	Spray	Ct0861
ASV_314	Fungi	Ascomycota	Dothideomycetes	Pleosporales	Didymellaceae	Epicoccum	0.00347871	Leaf	1MPT	Seed	Control
ASV_85	Fungi	Ascomycota	Sordariomycetes	Glomerellales	Plectosphaerellaceae	Chordomyces	0.00347727	Bulk soil	4MPS	Seed	Ct0861
ASV_47	Fungi	Ascomycota	Sordariomycetes	Hypocreales	Nectriaceae	Bisifusarium	0.00347468	Rhizosphere	1MPT	Spray	Ct0861
ASV_53	Fungi	Ascomycota	Sordariomycetes	Microascales	Microascaceae	Enterocarpus	0.0034659	Leaf	1MPT	Spray	Control
ASV_107	Fungi	Ascomycota	Eurotiomycetes	Onygenales	Ajellomycetaceae	Emmonsiellopsis	0.00345614	Rhizosphere	4MPS	Spray	Ct0861
ASV_63	Fungi	Ascomycota	Sordariomycetes	Hypocreales	Unknown_ASV_63	Unknown_ASV_63	0.00344911	Rhizosphere	4MPS	Seed	Control
ASV_135	Fungi	Basidiomycota	Cystobasidiomycetes	Cystobasidiomycetes_ord_Incertae_sedis	Symmetrosporaceae	Symmetrospora	0.00344119	Leaf	1MPT	Spray	Control
ASV_75	Fungi	Ascomycota	Sordariomycetes	Sordariales	Unknown_ASV_75	Unknown_ASV_75	0.00342836	Root	4MPS	Spray	Control
ASV_102	Fungi	Basidiomycota	Agaricomycetes	Cantharellales	Ceratobasidiaceae	Unknown_ASV_102	0.00341646	Bulk soil	1MPT	Spray	Control
ASV_487	Fungi	Mortierellomycota	Mortierellomycetes	Mortierellales	Unknown_ASV_487	Unknown_ASV_487	0.0034091	Bulk soil	4MPS	Spray	Control
ASV_44	Fungi	Ascomycota	Eurotiomycetes	Chaetothyriales	Herpotrichiellaceae	Exophiala	0.00340854	Rhizosphere	4MPS	Seed	Ct0861
ASV_1095	Fungi	Ascomycota	Sordariomycetes	Hypocreales	Unknown_ASV_1095	Unknown_ASV_1095	0.00340312	Root	1MPT	Seed	Control
ASV_69	Fungi	Ascomycota	Eurotiomycetes	Onygenales	Arachnomycetaceae	Arachnomyces	0.0033982	Rhizosphere	4MPS	Seed	Control
ASV_63	Fungi	Ascomycota	Sordariomycetes	Hypocreales	Unknown_ASV_63	Unknown_ASV_63	0.00339516	Leaf	1MPT	Seed	Ct0861
ASV_6	Fungi	Ascomycota	Sordariomycetes	Sordariales	Chaetomiaceae	Botryotrichum	0.00339424	Leaf	4MPS	Spray	Ct0861
ASV_25	Fungi	Mortierellomycota	Mortierellomycetes	Mortierellales	Mortierellaceae	Unknown_ASV_25	0.00339423	Root	1MPT	Seed	Control
ASV_504	Fungi	Basidiomycota	Tremellomycetes	Filobasidiales	Filobasidiaceae	Naganishia	0.00339278	Rhizosphere	1MPT	Spray	Control
ASV_516	Fungi	Mortierellomycota	Mortierellomycetes	Mortierellales	Unknown_ASV_516	Unknown_ASV_516	0.00336751	Rhizosphere	1MPT	Seed	Ct0861
ASV_477	Fungi	Ascomycota	Sordariomycetes	Microascales	Microascaceae	Scedosporium	0.00336375	Rhizosphere	1MPT	Seed	Control
ASV_7	Fungi	Ascomycota	Dothideomycetes	Pleosporales	Pleosporaceae	Exserohilum	0.00334184	Bulk soil	4MPS	Seed	Ct0861
ASV_15	Fungi	Ascomycota	Eurotiomycetes	Eurotiales	Aspergillaceae	Aspergillus	0.00334135	Leaf	4MPS	Spray	Ct0861
ASV_367	Fungi	Ascomycota	Sordariomycetes	Magnaporthales	Magnaporthaceae	Gaeumannomyces	0.00332203	Root	4MPS	Seed	Ct0861
ASV_7	Fungi	Ascomycota	Dothideomycetes	Pleosporales	Pleosporaceae	Exserohilum	0.00331811	Rhizosphere	4MPS	Spray	Control
ASV_191	Fungi	Ascomycota	Sordariomycetes	Microascales	Unknown_ASV_191	Unknown_ASV_191	0.00331173	Bulk soil	4MPS	Spray	Control
ASV_48	Fungi	Ascomycota	Sordariomycetes	Myrmecridiales	Myrmecridiaceae	Myrmecridium	0.00330427	Leaf	1MPT	Spray	Control
ASV_62	Fungi	Mortierellomycota	Mortierellomycetes	Mortierellales	Mortierellaceae	Unknown_ASV_62	0.00330079	Rhizosphere	1MPT	Seed	Ct0861
ASV_126	Fungi	Kickxellomycota	Kickxellomycetes	Kickxellales	Kickxellaceae	Spiromyces	0.00329785	Bulk soil	4MPS	Seed	Control
ASV_128	Fungi	Ascomycota	Sordariomycetes	Sordariales	Chaetomiaceae	Unknown_ASV_128	0.00328888	Bulk soil	1MPT	Spray	Ct0861
ASV_44	Fungi	Ascomycota	Eurotiomycetes	Chaetothyriales	Herpotrichiellaceae	Exophiala	0.0032692	Leaf	1MPT	Spray	Ct0861
ASV_56	Fungi	Basidiomycota	Agaricomycetes	Agaricales	Psathyrellaceae	Coprinopsis	0.00325842	Rhizosphere	4MPS	Spray	Ct0861
ASV_74	Fungi	Ascomycota	Sordariomycetes	Hypocreales	Nectriaceae	Lasionectria	0.00325347	Rhizosphere	4MPS	Spray	Ct0861
ASV_290	Fungi	Ascomycota	Sordariomycetes	Sordariales	Unknown_ASV_290	Unknown_ASV_290	0.00324444	Root	4MPS	Spray	Ct0861
ASV_2	Fungi	Ascomycota	Sordariomycetes	Hypocreales	Hypocreales_fam_Incertae_sedis	Acremonium	0.00323063	Leaf	4MPS	Spray	Ct0861
ASV_107	Fungi	Ascomycota	Eurotiomycetes	Onygenales	Ajellomycetaceae	Emmonsiellopsis	0.00322808	Bulk soil	1MPT	Spray	Ct0861
ASV_283	Fungi	Ascomycota	Saccharomycetes	Saccharomycetales	Debaryomycetaceae	Kurtzmaniella	0.00320247	Grain	4MPS	Seed	Control
ASV_59	Fungi	Ascomycota	Pezizomycetes	Pezizales	Pezizaceae	Peziza	0.00320044	Root	4MPS	Seed	Ct0861
ASV_23	Fungi	Ascomycota	Sordariomycetes	Glomerellales	Plectosphaerellaceae	Unknown_ASV_23	0.003198	Root	1MPT	Seed	Control
ASV_4	Fungi	Ascomycota	Sordariomycetes	Hypocreales	Nectriaceae	Fusarium	0.0031975	Leaf	4MPS	Seed	Control
ASV_65	Fungi	Ascomycota	Sordariomycetes	Sordariales	Chaetomiaceae	Unknown_ASV_65	0.0031911	Rhizosphere	4MPS	Seed	Control
ASV_2232	Fungi	Basidiomycota	Ustilaginomycetes	Ustilaginales	Ustilaginaceae	Ustilago	0.00318165	Leaf	1MPT	Seed	Control
ASV_10	Fungi	Ascomycota	Dothideomycetes	Pleosporales	Pleosporaceae	Alternaria	0.00317425	Rhizosphere	4MPS	Seed	Ct0861
ASV_126	Fungi	Kickxellomycota	Kickxellomycetes	Kickxellales	Kickxellaceae	Spiromyces	0.0031645	Rhizosphere	4MPS	Spray	Ct0861
ASV_65	Fungi	Ascomycota	Sordariomycetes	Sordariales	Chaetomiaceae	Unknown_ASV_65	0.00316234	Bulk soil	1MPT	Spray	Ct0861
ASV_88	Fungi	Ascomycota	Sordariomycetes	Sordariales	Chaetomiaceae	Humicola	0.00316234	Bulk soil	1MPT	Spray	Ct0861
ASV_75	Fungi	Ascomycota	Sordariomycetes	Sordariales	Unknown_ASV_75	Unknown_ASV_75	0.00314016	Bulk soil	1MPT	Spray	Control
ASV_87	Fungi	Ascomycota	Sordariomycetes	Branch06	Unknown_ASV_87	Unknown_ASV_87	0.00312833	Leaf	1MPT	Spray	Ct0861
ASV_40	Fungi	Ascomycota	Sordariomycetes	Microascales	Microascaceae	Microascus	0.00312487	Leaf	1MPT	Spray	Ct0861
ASV_70	Fungi	Basidiomycota	Agaricomycetes	Agaricales	Psathyrellaceae	Coprinellus	0.00312041	Root	1MPT	Spray	Control
ASV_76	Fungi	Ascomycota	Sordariomycetes	Glomerellales	Plectosphaerellaceae	Acrostalagmus	0.00311301	Rhizosphere	1MPT	Spray	Control
ASV_126	Fungi	Kickxellomycota	Kickxellomycetes	Kickxellales	Kickxellaceae	Spiromyces	0.00310155	Bulk soil	1MPT	Spray	Ct0861
ASV_275	Fungi	Ascomycota	Sordariomycetes	Sordariales	Unknown_ASV_275	Unknown_ASV_275	0.00309028	Root	4MPS	Seed	Control
ASV_20	Fungi	Ascomycota	Sordariomycetes	Hypocreales	Hypocreales_fam_Incertae_sedis	Sarocladium	0.00308627	Grain	4MPS	Spray	Control
ASV_44	Fungi	Ascomycota	Eurotiomycetes	Chaetothyriales	Herpotrichiellaceae	Exophiala	0.00308134	Bulk soil	1MPT	Spray	Control
ASV_22	Fungi	Basidiomycota	Ustilaginomycetes	Ustilaginales	Ustilaginaceae	Moesziomyces	0.00308086	Rhizosphere	4MPS	Spray	Control
ASV_44	Fungi	Ascomycota	Eurotiomycetes	Chaetothyriales	Herpotrichiellaceae	Exophiala	0.00307984	Root	4MPS	Seed	Ct0861
ASV_627	Fungi	Basidiomycota	Agaricostilbomycetes	Agaricostilbales	Kondoaceae	Unknown_ASV_627	0.00306748	Leaf	4MPS	Seed	Ct0861
ASV_70	Fungi	Basidiomycota	Agaricomycetes	Agaricales	Psathyrellaceae	Coprinellus	0.00306703	Rhizosphere	4MPS	Seed	Control
ASV_151	Fungi	Ascomycota	Dothideomycetes	Dothideomycetes_ord_Incertae_sedis	Eremomycetaceae	Arthrographis	0.00304591	Rhizosphere	1MPT	Seed	Control
ASV_76	Fungi	Ascomycota	Sordariomycetes	Glomerellales	Plectosphaerellaceae	Acrostalagmus	0.00304427	Bulk soil	1MPT	Spray	Control
ASV_44	Fungi	Ascomycota	Eurotiomycetes	Chaetothyriales	Herpotrichiellaceae	Exophiala	0.00302495	Leaf	1MPT	Seed	Ct0861
ASV_314	Fungi	Ascomycota	Dothideomycetes	Pleosporales	Didymellaceae	Epicoccum	0.00301316	Leaf	1MPT	Spray	Ct0861
ASV_42	Fungi	Ascomycota	Sordariomycetes	Hypocreales	Unknown_ASV_42	Unknown_ASV_42	0.00301215	Rhizosphere	4MPS	Spray	Control
ASV_131	Fungi	Chytridiomycota	Spizellomycetes	Spizellomycetales	Spizellomycetaceae	Spizellomyces	0.00300719	Bulk soil	1MPT	Spray	Control
ASV_128	Fungi	Ascomycota	Sordariomycetes	Sordariales	Chaetomiaceae	Unknown_ASV_128	0.00300217	Rhizosphere	1MPT	Spray	Ct0861
ASV_88	Fungi	Ascomycota	Sordariomycetes	Sordariales	Chaetomiaceae	Humicola	0.00300192	Bulk soil	1MPT	Seed	Control
ASV_846	Fungi	Chytridiomycota	Spizellomycetes	Spizellomycetales	Unknown_ASV_846	Unknown_ASV_846	0.00295472	Rhizosphere	1MPT	Spray	Ct0861
ASV_91	Fungi	Ascomycota	Dothideomycetes	Pleosporales	Pleosporaceae	Stemphylium	0.00295422	Rhizosphere	1MPT	Spray	Ct0861
ASV_68	Fungi	Mortierellomycota	Mortierellomycetes	Mortierellales	Mortierellaceae	Mortierella	0.0029489	Root	4MPS	Spray	Control
ASV_63	Fungi	Ascomycota	Sordariomycetes	Hypocreales	Unknown_ASV_63	Unknown_ASV_63	0.00293652	Leaf	1MPT	Spray	Control
ASV_23	Fungi	Ascomycota	Sordariomycetes	Glomerellales	Plectosphaerellaceae	Unknown_ASV_23	0.00293454	Root	1MPT	Seed	Ct0861
ASV_588	Fungi	Basidiomycota	Malasseziomycetes	Malasseziales	Malasseziaceae	Malassezia	0.00293104	Leaf	1MPT	Seed	Ct0861
ASV_302	Fungi	Chytridiomycota	Spizellomycetes	Spizellomycetales	Spizellomycetaceae	Gaertneriomyces	0.00292926	Rhizosphere	1MPT	Seed	Control
ASV_57	Fungi	Basidiomycota	Agaricomycetes	Cantharellales	Ceratobasidiaceae	Unknown_ASV_57	0.00291527	Rhizosphere	4MPS	Spray	Control
ASV_503	Fungi	Ascomycota	Dothideomycetes	Pleosporales	Phaeosphaeriaceae	Didymocyrtis	0.00291443	Rhizosphere	1MPT	Seed	Control
ASV_210	Fungi	Ascomycota	Sordariomycetes	Glomerellales	Glomerellaceae	Colletotrichum	0.00290291	Leaf	4MPS	Seed	Control
ASV_30	Fungi	Ascomycota	Dothideomycetes	Pleosporales	Sporormiaceae	Preussia	0.00289844	Root	4MPS	Spray	Ct0861
ASV_63	Fungi	Ascomycota	Sordariomycetes	Hypocreales	Unknown_ASV_63	Unknown_ASV_63	0.00289794	Leaf	1MPT	Seed	Control
ASV_88	Fungi	Ascomycota	Sordariomycetes	Sordariales	Chaetomiaceae	Humicola	0.00289748	Bulk soil	4MPS	Seed	Ct0861
ASV_120	Fungi	Ascomycota	Eurotiomycetes	Eurotiales	Aspergillaceae	Penicillium	0.00287959	Rhizosphere	1MPT	Spray	Ct0861
ASV_42	Fungi	Ascomycota	Sordariomycetes	Hypocreales	Unknown_ASV_42	Unknown_ASV_42	0.00286785	Rhizosphere	1MPT	Spray	Control
ASV_129	Fungi	Basidiomycota	Agaricomycetes	Agaricales	Entolomataceae	Entoloma	0.00285794	Rhizosphere	4MPS	Spray	Control
ASV_140	Fungi	Basidiomycota	Tremellomycetes	Tremellales	Bulleribasidiaceae	Vishniacozyma	0.00285784	Rhizosphere	1MPT	Spray	Ct0861
ASV_34	Fungi	Olpidiomycota	Olpidiomycetes	Olpidiales	Olpidiaceae	Olpidium	0.00285412	Rhizosphere	1MPT	Seed	Control
ASV_368	Fungi	Ascomycota	Sordariomycetes	Sordariales	Unknown_ASV_368	Unknown_ASV_368	0.00285253	Root	4MPS	Seed	Control
ASV_2	Fungi	Ascomycota	Sordariomycetes	Hypocreales	Hypocreales_fam_Incertae_sedis	Acremonium	0.0028451	Grain	4MPS	Seed	Control
ASV_140	Fungi	Basidiomycota	Tremellomycetes	Tremellales	Bulleribasidiaceae	Vishniacozyma	0.00284113	Leaf	1MPT	Spray	Control
ASV_461	Fungi	Basidiomycota	Agaricomycetes	Cantharellales	Ceratobasidiaceae	Unknown_ASV_461	0.00283865	Root	1MPT	Seed	Ct0861
ASV_57	Fungi	Basidiomycota	Agaricomycetes	Cantharellales	Ceratobasidiaceae	Unknown_ASV_57	0.00283273	Root	1MPT	Spray	Ct0861
ASV_314	Fungi	Ascomycota	Dothideomycetes	Pleosporales	Didymellaceae	Epicoccum	0.00282977	Leaf	4MPS	Spray	Ct0861
ASV_44	Fungi	Ascomycota	Eurotiomycetes	Chaetothyriales	Herpotrichiellaceae	Exophiala	0.00282482	Rhizosphere	4MPS	Spray	Control
ASV_271	Fungi	Ascomycota	Leotiomycetes	Helotiales	Pezizomycotina_fam_Incertae_sedis	Arcuadendron	0.00281442	Rhizosphere	1MPT	Seed	Ct0861
ASV_126	Fungi	Kickxellomycota	Kickxellomycetes	Kickxellales	Kickxellaceae	Spiromyces	0.00278526	Bulk soil	1MPT	Spray	Control
ASV_7	Fungi	Ascomycota	Dothideomycetes	Pleosporales	Pleosporaceae	Exserohilum	0.00276344	Rhizosphere	1MPT	Spray	Ct0861
ASV_20	Fungi	Ascomycota	Sordariomycetes	Hypocreales	Hypocreales_fam_Incertae_sedis	Sarocladium	0.00273638	Bulk soil	1MPT	Seed	Ct0861
ASV_65	Fungi	Ascomycota	Sordariomycetes	Sordariales	Chaetomiaceae	Unknown_ASV_65	0.00273298	Rhizosphere	4MPS	Spray	Ct0861
ASV_8	Fungi	Ascomycota	Eurotiomycetes	Eurotiales	Aspergillaceae	Talaromyces	0.00272992	Root	1MPT	Spray	Ct0861
ASV_25	Fungi	Mortierellomycota	Mortierellomycetes	Mortierellales	Mortierellaceae	Unknown_ASV_25	0.00272053	Root	1MPT	Spray	Ct0861
ASV_80	Fungi	Basidiomycota	Tremellomycetes	Filobasidiales	Filobasidiaceae	Filobasidium	0.00271612	Bulk soil	1MPT	Seed	Ct0861
ASV_68	Fungi	Mortierellomycota	Mortierellomycetes	Mortierellales	Mortierellaceae	Mortierella	0.00271064	Root	1MPT	Seed	Control
ASV_42	Fungi	Ascomycota	Sordariomycetes	Hypocreales	Unknown_ASV_42	Unknown_ASV_42	0.00269981	Bulk soil	1MPT	Seed	Ct0861
ASV_140	Fungi	Basidiomycota	Tremellomycetes	Tremellales	Bulleribasidiaceae	Vishniacozyma	0.00269924	Leaf	1MPT	Seed	Control
ASV_206	Fungi	Ascomycota	Pezizomycetes	Pezizales	Ascodesmidaceae	Cephaliophora	0.00269283	Bulk soil	1MPT	Spray	Control
ASV_42	Fungi	Ascomycota	Sordariomycetes	Hypocreales	Unknown_ASV_42	Unknown_ASV_42	0.00269237	Rhizosphere	4MPS	Seed	Control
ASV_74	Fungi	Ascomycota	Sordariomycetes	Hypocreales	Nectriaceae	Lasionectria	0.00269087	Rhizosphere	4MPS	Spray	Control
ASV_290	Fungi	Ascomycota	Sordariomycetes	Sordariales	Unknown_ASV_290	Unknown_ASV_290	0.0026884	Root	1MPT	Spray	Ct0861
ASV_95	Fungi	Ascomycota	Sordariomycetes	Sordariales	Unknown_ASV_95	Unknown_ASV_95	0.00268336	Rhizosphere	1MPT	Spray	Ct0861
ASV_105	Fungi	Basidiomycota	Agaricomycetes	Agaricales	Pluteaceae	Volvopluteus	0.00268295	Root	1MPT	Seed	Ct0861
ASV_107	Fungi	Ascomycota	Eurotiomycetes	Onygenales	Ajellomycetaceae	Emmonsiellopsis	0.00267707	Bulk soil	1MPT	Seed	Ct0861
ASV_124	Fungi	Ascomycota	Sordariomycetes	Glomerellales	Plectosphaerellaceae	Plectosphaerella	0.00266955	Bulk soil	1MPT	Spray	Ct0861
ASV_82	Fungi	Basidiomycota	Agaricomycetes	Cantharellales	Ceratobasidiaceae	Unknown_ASV_82	0.00266417	Root	1MPT	Seed	Control
ASV_91	Fungi	Ascomycota	Dothideomycetes	Pleosporales	Pleosporaceae	Stemphylium	0.00266282	Bulk soil	1MPT	Seed	Control
ASV_62	Fungi	Mortierellomycota	Mortierellomycetes	Mortierellales	Mortierellaceae	Unknown_ASV_62	0.00266022	Leaf	1MPT	Spray	Control
ASV_152	Fungi	Ascomycota	Sordariomycetes	Sordariales	Unknown_ASV_152	Unknown_ASV_152	0.00265917	Bulk soil	1MPT	Spray	Ct0861
ASV_77	Fungi	Basidiomycota	Agaricomycetes	Auriculariales	Auriculariales_fam_Incertae_sedis	Oliveonia	0.00265677	Bulk soil	4MPS	Seed	Ct0861
ASV_588	Fungi	Basidiomycota	Malasseziomycetes	Malasseziales	Malasseziaceae	Malassezia	0.00265084	Root	1MPT	Spray	Control
ASV_126	Fungi	Kickxellomycota	Kickxellomycetes	Kickxellales	Kickxellaceae	Spiromyces	0.00263157	Rhizosphere	4MPS	Seed	Control
ASV_131	Fungi	Chytridiomycota	Spizellomycetes	Spizellomycetales	Spizellomycetaceae	Spizellomyces	0.00262868	Rhizosphere	4MPS	Spray	Ct0861
ASV_377	Fungi	Ascomycota	Dothideomycetes	Abrothallales	Abrothallaceae	Abrothallus	0.00262504	Rhizosphere	1MPT	Spray	Ct0861
ASV_47	Fungi	Ascomycota	Sordariomycetes	Hypocreales	Nectriaceae	Bisifusarium	0.00262416	Leaf	1MPT	Spray	Ct0861
ASV_105	Fungi	Basidiomycota	Agaricomycetes	Agaricales	Pluteaceae	Volvopluteus	0.00261674	Leaf	1MPT	Spray	Ct0861
ASV_85	Fungi	Ascomycota	Sordariomycetes	Glomerellales	Plectosphaerellaceae	Chordomyces	0.00261339	Rhizosphere	1MPT	Seed	Control
ASV_7	Fungi	Ascomycota	Dothideomycetes	Pleosporales	Pleosporaceae	Exserohilum	0.00259496	Rhizosphere	4MPS	Seed	Ct0861
ASV_630	Fungi	Ascomycota	Sordariomycetes	Sordariales	Sordariales_fam_Incertae_sedis	Papulaspora	0.00259399	Root	1MPT	Spray	Ct0861
ASV_62	Fungi	Mortierellomycota	Mortierellomycetes	Mortierellales	Mortierellaceae	Unknown_ASV_62	0.00259263	Rhizosphere	1MPT	Seed	Control
ASV_10	Fungi	Ascomycota	Dothideomycetes	Pleosporales	Pleosporaceae	Alternaria	0.00259203	Rhizosphere	4MPS	Seed	Control
ASV_69	Fungi	Ascomycota	Eurotiomycetes	Onygenales	Arachnomycetaceae	Arachnomyces	0.00258408	Rhizosphere	1MPT	Seed	Ct0861
ASV_567	Fungi	Basidiomycota	Agaricomycetes	Agaricales	Agaricaceae	Cystoagaricus	0.00258166	Bulk soil	4MPS	Spray	Control
ASV_188	Fungi	Ascomycota	Sordariomycetes	Hypocreales	Ophiocordycipitaceae	Hirsutella	0.00257372	Root	1MPT	Seed	Ct0861
ASV_68	Fungi	Mortierellomycota	Mortierellomycetes	Mortierellales	Mortierellaceae	Mortierella	0.00256381	Leaf	1MPT	Seed	Control
ASV_94	Fungi	Ascomycota	Sordariomycetes	Sordariales	Chaetomiaceae	Stolonocarpus	0.00255893	Bulk soil	4MPS	Spray	Control
ASV_25	Fungi	Mortierellomycota	Mortierellomycetes	Mortierellales	Mortierellaceae	Unknown_ASV_25	0.002547	Leaf	1MPT	Seed	Control
ASV_110	Fungi	Ascomycota	Pezizomycetes	Pezizales	Ascobolaceae	Ascobolus	0.0025445	Bulk soil	1MPT	Spray	Ct0861
ASV_69	Fungi	Ascomycota	Eurotiomycetes	Onygenales	Arachnomycetaceae	Arachnomyces	0.00254064	Bulk soil	1MPT	Seed	Ct0861
ASV_2	Fungi	Ascomycota	Sordariomycetes	Hypocreales	Hypocreales_fam_Incertae_sedis	Acremonium	0.00253866	Leaf	4MPS	Spray	Control
ASV_65	Fungi	Ascomycota	Sordariomycetes	Sordariales	Chaetomiaceae	Unknown_ASV_65	0.00253863	Leaf	1MPT	Spray	Control
ASV_22	Fungi	Basidiomycota	Ustilaginomycetes	Ustilaginales	Ustilaginaceae	Moesziomyces	0.00252824	Leaf	4MPS	Seed	Control
ASV_477	Fungi	Ascomycota	Sordariomycetes	Microascales	Microascaceae	Scedosporium	0.00252774	Rhizosphere	1MPT	Seed	Ct0861
ASV_62	Fungi	Mortierellomycota	Mortierellomycetes	Mortierellales	Mortierellaceae	Unknown_ASV_62	0.00252724	Rhizosphere	4MPS	Seed	Ct0861
ASV_69	Fungi	Ascomycota	Eurotiomycetes	Onygenales	Arachnomycetaceae	Arachnomyces	0.00252576	Rhizosphere	4MPS	Seed	Ct0861
ASV_22	Fungi	Basidiomycota	Ustilaginomycetes	Ustilaginales	Ustilaginaceae	Moesziomyces	0.00252232	Leaf	1MPT	Spray	Control
ASV_22	Fungi	Basidiomycota	Ustilaginomycetes	Ustilaginales	Ustilaginaceae	Moesziomyces	0.00252081	Leaf	1MPT	Seed	Control
ASV_10	Fungi	Ascomycota	Dothideomycetes	Pleosporales	Pleosporaceae	Alternaria	0.00251636	Grain	4MPS	Spray	Ct0861
ASV_91	Fungi	Ascomycota	Dothideomycetes	Pleosporales	Pleosporaceae	Stemphylium	0.00250604	Bulk soil	1MPT	Seed	Ct0861
ASV_95	Fungi	Ascomycota	Sordariomycetes	Sordariales	Unknown_ASV_95	Unknown_ASV_95	0.00249657	Bulk soil	4MPS	Spray	Ct0861
ASV_44	Fungi	Ascomycota	Eurotiomycetes	Chaetothyriales	Herpotrichiellaceae	Exophiala	0.00249169	Rhizosphere	4MPS	Seed	Control
ASV_206	Fungi	Ascomycota	Pezizomycetes	Pezizales	Ascodesmidaceae	Cephaliophora	0.00248619	Bulk soil	4MPS	Spray	Ct0861
ASV_123	Fungi	Chytridiomycota	Rhizophlyctidomycetes	Rhizophlyctidales	Rhizophlyctidaceae	Rhizophlyctis	0.00247742	Rhizosphere	4MPS	Spray	Ct0861
[truncated: 23,676 more rows]
