# Supplementary material for: Microbiome Analysis Reveals Biocontrol of Aspergillus and Mycotoxin Mitigation in Maize by the Growth-Promoting Fungal Endophyte Colletotrichum tofieldiae Ct0861
Source: Plants (Basel). 2025 Oct 22;14(21):3236. doi: 10.3390/plants14213236 (PMC12608721; doi:10.3390/plants14213236)
Supplement: Supplementary file 1 [file plants-14-03236-s001.zip › Table S7_Venn taxa.xlsx]

## Sheet: Table S7.1
Table S7.1 Taxonomic composition of the bacterial groups of control and Ct0861-treated plants derived from Venn diagrams.
Group	ASV	Kingdom	Phylum	Class	Order	Family	Genus	Species
Control__Ct0861	ASV_10	Bacteria	Acidobacteriota	Vicinamibacteria	Vicinamibacterales	Vicinamibacteraceae	Unknown_ASV_10	Unknown_ASV_10
Control__Ct0861	ASV_1000	Bacteria	Chloroflexi	Anaerolineae	Caldilineales	Caldilineaceae	Unknown_ASV_1000	Unknown_ASV_1000
Control__Ct0861	ASV_10000	Bacteria	Nitrospirota	Nitrospiria	Nitrospirales	Nitrospiraceae	Nitrospira	Unknown_ASV_10000
Control__Ct0861	ASV_10002	Bacteria	Bdellovibrionota	Bdellovibrionia	Bdellovibrionales	Bdellovibrionaceae	OM27 clade	Unknown_ASV_10002
Control__Ct0861	ASV_10005	Bacteria	Verrucomicrobiota	Omnitrophia	Omnitrophales	Omnitrophaceae	Candidatus Omnitrophus	Unknown_ASV_10005
Control__Ct0861	ASV_10006	Bacteria	Bdellovibrionota	Bdellovibrionia	Bdellovibrionales	Bdellovibrionaceae	Bdellovibrio	Unknown_ASV_10006
Control__Ct0861	ASV_10008	Bacteria	Proteobacteria	Gammaproteobacteria	Burkholderiales	TRA3-20	Unknown_ASV_10008	Unknown_ASV_10008
Control__Ct0861	ASV_10009	Bacteria	Proteobacteria	Alphaproteobacteria	Sphingomonadales	Sphingomonadaceae	Unknown_ASV_10009	Unknown_ASV_10009
Control__Ct0861	ASV_1001	Bacteria	Planctomycetota	Planctomycetes	Pirellulales	Pirellulaceae	Pir4 lineage	Unknown_ASV_1001
Control__Ct0861	ASV_10011	Bacteria	Proteobacteria	Alphaproteobacteria	Acetobacterales	Acetobacteraceae	Roseomonas	Unknown_ASV_10011
Control__Ct0861	ASV_10016	Bacteria	Verrucomicrobiota	Verrucomicrobiae	Chthoniobacterales	Chthoniobacteraceae	Unknown_ASV_10016	Unknown_ASV_10016
Control__Ct0861	ASV_1002	Bacteria	Actinobacteriota	Actinobacteria	Corynebacteriales	Mycobacteriaceae	Mycobacterium	Unknown_ASV_1002
Control__Ct0861	ASV_10022	Bacteria	Proteobacteria	Alphaproteobacteria	Reyranellales	Reyranellaceae	Unknown_ASV_10022	Unknown_ASV_10022
Control__Ct0861	ASV_10023	Bacteria	Planctomycetota	Planctomycetes	Gemmatales	Gemmataceae	Gemmata	Unknown_ASV_10023
Control__Ct0861	ASV_10024	Bacteria	Proteobacteria	Gammaproteobacteria	Burkholderiales	Nitrosomonadaceae	Unknown_ASV_10024	Unknown_ASV_10024
Control__Ct0861	ASV_10025	Bacteria	Myxococcota	Polyangia	Haliangiales	Haliangiaceae	Haliangium	Unknown_ASV_10025
Control__Ct0861	ASV_10026	Bacteria	Chloroflexi	Chloroflexia	Chloroflexales	Roseiflexaceae	Unknown_ASV_10026	Unknown_ASV_10026
Control__Ct0861	ASV_10027	Bacteria	Bdellovibrionota	Bdellovibrionia	Bdellovibrionales	Bdellovibrionaceae	Bdellovibrio	Unknown_ASV_10027
Control__Ct0861	ASV_10028	Bacteria	Planctomycetota	Planctomycetes	Isosphaerales	Isosphaeraceae	Unknown_ASV_10028	Unknown_ASV_10028
Control__Ct0861	ASV_1003	Bacteria	Planctomycetota	Planctomycetes	Pirellulales	Pirellulaceae	Pirellula	Unknown_ASV_1003
Control__Ct0861	ASV_10031	Bacteria	Proteobacteria	Alphaproteobacteria	Sphingomonadales	Sphingomonadaceae	Altererythrobacter	Unknown_ASV_10031
Control__Ct0861	ASV_10034	Bacteria	Proteobacteria	Alphaproteobacteria	Rickettsiales	Rickettsiaceae	Unknown_ASV_10034	Unknown_ASV_10034
Control__Ct0861	ASV_10035	Bacteria	Proteobacteria	Alphaproteobacteria	Thalassobaculales	Thalassobaculaceae	Thalassobaculum	Unknown_ASV_10035
Control__Ct0861	ASV_10036	Bacteria	Acidobacteriota	Vicinamibacteria	Vicinamibacterales	Vicinamibacteraceae	Unknown_ASV_10036	Unknown_ASV_10036
Control__Ct0861	ASV_10037	Bacteria	Firmicutes	Bacilli	Paenibacillales	Paenibacillaceae	Cohnella	yongneupensis
Control__Ct0861	ASV_10038	Bacteria	Chloroflexi	Anaerolineae	SBR1031	A4b	Unknown_ASV_10038	Unknown_ASV_10038
Control__Ct0861	ASV_10039	Bacteria	Chloroflexi	Chloroflexia	Chloroflexales	Roseiflexaceae	Unknown_ASV_10039	Unknown_ASV_10039
Control__Ct0861	ASV_1004	Bacteria	Proteobacteria	Alphaproteobacteria	Rhizobiales	Methyloligellaceae	Unknown_ASV_1004	Unknown_ASV_1004
Control__Ct0861	ASV_10041	Bacteria	Bdellovibrionota	Oligoflexia	Oligoflexales	Oligoflexaceae	Unknown_ASV_10041	Unknown_ASV_10041
Control__Ct0861	ASV_10042	Bacteria	Firmicutes	Clostridia	Peptostreptococcales-Tissierellales	Peptostreptococcaceae	Paeniclostridium	Unknown_ASV_10042
Control__Ct0861	ASV_10043	Bacteria	Planctomycetota	Planctomycetes	Planctomycetales	Schlesneriaceae	Planctopirus	Unknown_ASV_10043
Control__Ct0861	ASV_10044	Bacteria	Myxococcota	Polyangia	Polyangiales	BIrii41	Unknown_ASV_10044	Unknown_ASV_10044
Control__Ct0861	ASV_10046	Bacteria	Planctomycetota	Planctomycetes	Gemmatales	Gemmataceae	Unknown_ASV_10046	Unknown_ASV_10046
Control__Ct0861	ASV_10047	Bacteria	Proteobacteria	Gammaproteobacteria	Diplorickettsiales	Diplorickettsiaceae	Aquicella	Unknown_ASV_10047
Control__Ct0861	ASV_10049	Bacteria	Gemmatimonadota	Longimicrobia	Longimicrobiales	Longimicrobiaceae	YC-ZSS-LKJ147	Unknown_ASV_10049
Control__Ct0861	ASV_10051	Bacteria	Bdellovibrionota	Bdellovibrionia	Bdellovibrionales	Bdellovibrionaceae	OM27 clade	Unknown_ASV_10051
Control__Ct0861	ASV_10052	Bacteria	Bdellovibrionota	Bdellovibrionia	Bdellovibrionales	Bdellovibrionaceae	Bdellovibrio	Unknown_ASV_10052
Control__Ct0861	ASV_10053	Bacteria	Actinobacteriota	Thermoleophilia	Solirubrobacterales	Solirubrobacteraceae	Conexibacter	Unknown_ASV_10053
Control__Ct0861	ASV_10055	Bacteria	Actinobacteriota	Actinobacteria	Euzebyales	Euzebyaceae	Unknown_ASV_10055	Unknown_ASV_10055
Control__Ct0861	ASV_1006	Bacteria	Proteobacteria	Gammaproteobacteria	Gammaproteobacteria Incertae Sedis	Unknown Family	Acidibacter	Unknown_ASV_1006
Control__Ct0861	ASV_10060	Bacteria	Bacteroidota	Bacteroidia	Sphingobacteriales	Sphingobacteriaceae	Unknown_ASV_10060	Unknown_ASV_10060
Control__Ct0861	ASV_10061	Bacteria	Planctomycetota	Planctomycetes	Isosphaerales	Isosphaeraceae	Unknown_ASV_10061	Unknown_ASV_10061
Control__Ct0861	ASV_10062	Bacteria	Verrucomicrobiota	Omnitrophia	Omnitrophales	Omnitrophaceae	Candidatus Omnitrophus	Unknown_ASV_10062
Control__Ct0861	ASV_10064	Bacteria	Planctomycetota	Planctomycetes	Gemmatales	Gemmataceae	Unknown_ASV_10064	Unknown_ASV_10064
Control__Ct0861	ASV_10065	Bacteria	Proteobacteria	Gammaproteobacteria	Legionellales	Legionellaceae	Unknown_ASV_10065	Unknown_ASV_10065
Control__Ct0861	ASV_10068	Bacteria	Planctomycetota	Planctomycetes	Planctomycetales	Rubinisphaeraceae	Planctomicrobium	Unknown_ASV_10068
Control__Ct0861	ASV_1007	Bacteria	Proteobacteria	Gammaproteobacteria	Steroidobacterales	Steroidobacteraceae	Unknown_ASV_1007	Unknown_ASV_1007
Control__Ct0861	ASV_10070	Bacteria	Planctomycetota	Phycisphaerae	Phycisphaerales	Phycisphaeraceae	SM1A02	Unknown_ASV_10070
Control__Ct0861	ASV_10071	Bacteria	Bacteroidota	Bacteroidia	Cytophagales	Cytophagaceae	Sporocytophaga	Unknown_ASV_10071
Control__Ct0861	ASV_10072	Bacteria	Proteobacteria	Gammaproteobacteria	Burkholderiales	Alcaligenaceae	Pusillimonas	Unknown_ASV_10072
Control__Ct0861	ASV_10074	Bacteria	Patescibacteria	Saccharimonadia	Saccharimonadales	LWQ8	Unknown_ASV_10074	Unknown_ASV_10074
Control__Ct0861	ASV_10075	Bacteria	Bacteroidota	Bacteroidia	Flavobacteriales	Flavobacteriaceae	Flavobacterium	Unknown_ASV_10075
Control__Ct0861	ASV_10076	Bacteria	Myxococcota	Polyangia	Haliangiales	Haliangiaceae	Haliangium	Unknown_ASV_10076
Control__Ct0861	ASV_10078	Bacteria	Myxococcota	Polyangia	Haliangiales	Haliangiaceae	Haliangium	Unknown_ASV_10078
Control__Ct0861	ASV_10079	Bacteria	Chloroflexi	Anaerolineae	SBR1031	A4b	Unknown_ASV_10079	Unknown_ASV_10079
Control__Ct0861	ASV_1008	Bacteria	Proteobacteria	Alphaproteobacteria	Rhodobacterales	Rhodobacteraceae	Paracoccus	Unknown_ASV_1008
Control__Ct0861	ASV_10080	Bacteria	Chloroflexi	Anaerolineae	Caldilineales	Caldilineaceae	Unknown_ASV_10080	Unknown_ASV_10080
Control__Ct0861	ASV_10081	Bacteria	Bdellovibrionota	Bdellovibrionia	Bdellovibrionales	Bdellovibrionaceae	Bdellovibrio	Unknown_ASV_10081
Control__Ct0861	ASV_10083	Bacteria	Bacteroidota	Bacteroidia	Cytophagales	Hymenobacteraceae	Rufibacter	Unknown_ASV_10083
Ct0861	ASV_10084	Bacteria	Bacteroidota	Bacteroidia	Cytophagales	Microscillaceae	Ohtaekwangia	Unknown_ASV_10084
Control__Ct0861	ASV_10085	Bacteria	Actinobacteriota	Actinobacteria	Micrococcales	Micrococcaceae	Unknown_ASV_10085	Unknown_ASV_10085
Control__Ct0861	ASV_10086	Bacteria	Proteobacteria	Gammaproteobacteria	Steroidobacterales	Steroidobacteraceae	Steroidobacter	Unknown_ASV_10086
Control__Ct0861	ASV_10087	Bacteria	Myxococcota	Myxococcia	Myxococcales	Myxococcaceae	P3OB-42	Unknown_ASV_10087
Control__Ct0861	ASV_1009	Bacteria	Planctomycetota	Planctomycetes	Gemmatales	Gemmataceae	Unknown_ASV_1009	Unknown_ASV_1009
Control__Ct0861	ASV_10090	Bacteria	Planctomycetota	Planctomycetes	Gemmatales	Gemmataceae	Gemmata	Unknown_ASV_10090
Control__Ct0861	ASV_10091	Bacteria	Bacteroidota	Bacteroidia	Chitinophagales	37-13	Unknown_ASV_10091	Unknown_ASV_10091
Control__Ct0861	ASV_10092	Bacteria	Proteobacteria	Alphaproteobacteria	Rickettsiales	SM2D12	Unknown_ASV_10092	Unknown_ASV_10092
Control__Ct0861	ASV_10093	Bacteria	Myxococcota	Myxococcia	Myxococcales	Myxococcaceae	Unknown_ASV_10093	Unknown_ASV_10093
Control__Ct0861	ASV_10095	Bacteria	Firmicutes	Clostridia	Clostridiales	Caloramatoraceae	Fonticella	Unknown_ASV_10095
Control__Ct0861	ASV_10097	Bacteria	Planctomycetota	Planctomycetes	Planctomycetales	Rubinisphaeraceae	Unknown_ASV_10097	Unknown_ASV_10097
Control__Ct0861	ASV_10098	Bacteria	Bdellovibrionota	Bdellovibrionia	Bacteriovoracales	Bacteriovoracaceae	Peredibacter	Unknown_ASV_10098
Control__Ct0861	ASV_10099	Bacteria	Chloroflexi	Anaerolineae	SBR1031	A4b	Unknown_ASV_10099	Unknown_ASV_10099
Control__Ct0861	ASV_101	Bacteria	Acidobacteriota	Vicinamibacteria	Vicinamibacterales	Vicinamibacteraceae	Unknown_ASV_101	Unknown_ASV_101
Control__Ct0861	ASV_1010	Bacteria	Proteobacteria	Alphaproteobacteria	Rhizobiales	Xanthobacteraceae	Unknown_ASV_1010	Unknown_ASV_1010
Control__Ct0861	ASV_10100	Bacteria	Bacteroidota	Bacteroidia	Chitinophagales	Chitinophagaceae	Taibaiella	Unknown_ASV_10100
Control__Ct0861	ASV_10101	Bacteria	Myxococcota	Myxococcia	Myxococcales	Myxococcaceae	Unknown_ASV_10101	Unknown_ASV_10101
Control__Ct0861	ASV_10104	Bacteria	Proteobacteria	Alphaproteobacteria	Sphingomonadales	Sphingomonadaceae	Unknown_ASV_10104	Unknown_ASV_10104
Control__Ct0861	ASV_10105	Bacteria	Proteobacteria	Alphaproteobacteria	Acetobacterales	Acetobacteraceae	Unknown_ASV_10105	Unknown_ASV_10105
Control__Ct0861	ASV_10106	Bacteria	Planctomycetota	Phycisphaerae	Phycisphaerales	Phycisphaeraceae	Unknown_ASV_10106	Unknown_ASV_10106
Control__Ct0861	ASV_10107	Bacteria	Proteobacteria	Alphaproteobacteria	Paracaedibacterales	Paracaedibacteraceae	Candidatus Paracaedibacter	Unknown_ASV_10107
Control__Ct0861	ASV_10109	Bacteria	Planctomycetota	Planctomycetes	Planctomycetales	Rubinisphaeraceae	SH-PL14	Unknown_ASV_10109
Control__Ct0861	ASV_1011	Bacteria	Myxococcota	Polyangia	Polyangiales	Sandaracinaceae	Sandaracinus	Unknown_ASV_1011
Control__Ct0861	ASV_10111	Bacteria	Planctomycetota	Phycisphaerae	Phycisphaerales	Phycisphaeraceae	SM1A02	Unknown_ASV_10111
Control__Ct0861	ASV_10114	Bacteria	Bdellovibrionota	Bdellovibrionia	Bdellovibrionales	Bdellovibrionaceae	Bdellovibrio	Unknown_ASV_10114
Control__Ct0861	ASV_10116	Bacteria	Bacteroidota	Bacteroidia	Chitinophagales	Chitinophagaceae	Unknown_ASV_10116	Unknown_ASV_10116
Control__Ct0861	ASV_10117	Bacteria	Proteobacteria	Gammaproteobacteria	Enterobacterales	Alteromonadaceae	Aestuariibacter	halophilus
Control__Ct0861	ASV_10118	Bacteria	Myxococcota	Polyangia	Haliangiales	Haliangiaceae	Haliangium	Unknown_ASV_10118
Control__Ct0861	ASV_10120	Bacteria	Planctomycetota	Phycisphaerae	Tepidisphaerales	WD2101 soil group	Unknown_ASV_10120	Unknown_ASV_10120
Control__Ct0861	ASV_10121	Bacteria	Proteobacteria	Alphaproteobacteria	Rickettsiales	Rickettsiaceae	Unknown_ASV_10121	Unknown_ASV_10121
Control__Ct0861	ASV_10122	Bacteria	Bdellovibrionota	Bdellovibrionia	Bdellovibrionales	Bdellovibrionaceae	Bdellovibrio	Unknown_ASV_10122
Control__Ct0861	ASV_10123	Bacteria	Bdellovibrionota	Bdellovibrionia	Bdellovibrionales	Bdellovibrionaceae	Bdellovibrio	Unknown_ASV_10123
Control__Ct0861	ASV_10124	Bacteria	Bacteroidota	Bacteroidia	Flavobacteriales	Weeksellaceae	Chryseobacterium	Unknown_ASV_10124
Control__Ct0861	ASV_10126	Bacteria	Bacteroidota	Bacteroidia	Cytophagales	Hymenobacteraceae	Unknown_ASV_10126	Unknown_ASV_10126
Control	ASV_10127	Bacteria	Proteobacteria	Alphaproteobacteria	Rhodospirillales	Thalassospiraceae	Thalassospira	Unknown_ASV_10127
Control__Ct0861	ASV_10129	Bacteria	Planctomycetota	Planctomycetes	Pirellulales	Pirellulaceae	Unknown_ASV_10129	Unknown_ASV_10129
Control__Ct0861	ASV_1013	Bacteria	Actinobacteriota	Actinobacteria	Micromonosporales	Micromonosporaceae	Actinoplanes	italicus
Control__Ct0861	ASV_10131	Bacteria	Proteobacteria	Gammaproteobacteria	Diplorickettsiales	Diplorickettsiaceae	Unknown_ASV_10131	Unknown_ASV_10131
Control__Ct0861	ASV_10134	Bacteria	Deinococcota	Deinococci	Deinococcales	Trueperaceae	Truepera	Unknown_ASV_10134
Control__Ct0861	ASV_10135	Bacteria	Deinococcota	Deinococci	Deinococcales	Trueperaceae	Truepera	Unknown_ASV_10135
Control__Ct0861	ASV_10136	Bacteria	Verrucomicrobiota	Verrucomicrobiae	Pedosphaerales	Pedosphaeraceae	Unknown_ASV_10136	Unknown_ASV_10136
Control__Ct0861	ASV_10139	Bacteria	Actinobacteriota	Actinobacteria	Micrococcales	Microbacteriaceae	Microbacterium	Unknown_ASV_10139
Control__Ct0861	ASV_1014	Bacteria	Proteobacteria	Gammaproteobacteria	Burkholderiales	Nitrosomonadaceae	IS-44	Unknown_ASV_1014
Control__Ct0861	ASV_10141	Bacteria	Desulfobacterota	Desulfuromonadia	Desulfuromonadales	Desulfuromonadaceae	Desulfuromonas	Unknown_ASV_10141
Control__Ct0861	ASV_10142	Bacteria	Planctomycetota	Phycisphaerae	Tepidisphaerales	WD2101 soil group	Unknown_ASV_10142	Unknown_ASV_10142
Control__Ct0861	ASV_10143	Bacteria	Bacteroidota	Bacteroidia	Chitinophagales	Chitinophagaceae	Edaphobaculum	Unknown_ASV_10143
Control__Ct0861	ASV_10144	Bacteria	Myxococcota	Myxococcia	Myxococcales	Myxococcaceae	P3OB-42	Unknown_ASV_10144
Control__Ct0861	ASV_10146	Bacteria	Chloroflexi	Anaerolineae	Caldilineales	Caldilineaceae	Litorilinea	Unknown_ASV_10146
Control__Ct0861	ASV_10147	Bacteria	Chloroflexi	Anaerolineae	SBR1031	A4b	Unknown_ASV_10147	Unknown_ASV_10147
Control__Ct0861	ASV_10149	Bacteria	Gemmatimonadota	Gemmatimonadetes	Gemmatimonadales	Gemmatimonadaceae	Gemmatimonas	Unknown_ASV_10149
Control__Ct0861	ASV_1015	Bacteria	Chloroflexi	Anaerolineae	Caldilineales	Caldilineaceae	Unknown_ASV_1015	Unknown_ASV_1015
Control__Ct0861	ASV_10150	Bacteria	Myxococcota	Myxococcia	Myxococcales	Myxococcaceae	Unknown_ASV_10150	Unknown_ASV_10150
Control__Ct0861	ASV_10152	Bacteria	Verrucomicrobiota	Verrucomicrobiae	Chthoniobacterales	Chthoniobacteraceae	Chthoniobacter	Unknown_ASV_10152
Control	ASV_10153	Bacteria	Myxococcota	Polyangia	Haliangiales	Haliangiaceae	Haliangium	Unknown_ASV_10153
Control__Ct0861	ASV_10158	Bacteria	Proteobacteria	Alphaproteobacteria	Rhizobiales	Devosiaceae	Arsenicitalea	Unknown_ASV_10158
Control__Ct0861	ASV_10159	Bacteria	Bdellovibrionota	Bdellovibrionia	Bacteriovoracales	Bacteriovoracaceae	Peredibacter	Unknown_ASV_10159
Control__Ct0861	ASV_1016	Bacteria	Planctomycetota	Phycisphaerae	Tepidisphaerales	WD2101 soil group	Unknown_ASV_1016	Unknown_ASV_1016
Control	ASV_10161	Bacteria	Proteobacteria	Alphaproteobacteria	Rhizobiales	Xanthobacteraceae	Rhodoplanes	Unknown_ASV_10161
Control__Ct0861	ASV_10162	Bacteria	Proteobacteria	Alphaproteobacteria	Reyranellales	Reyranellaceae	Reyranella	Unknown_ASV_10162
Control__Ct0861	ASV_10163	Bacteria	Proteobacteria	Gammaproteobacteria	Burkholderiales	Procabacteriaceae	Procabacter	Unknown_ASV_10163
Control__Ct0861	ASV_10164	Bacteria	Actinobacteriota	Thermoleophilia	Solirubrobacterales	67-14	Unknown_ASV_10164	Unknown_ASV_10164
Control__Ct0861	ASV_10166	Bacteria	Actinobacteriota	Actinobacteria	Micrococcales	Microbacteriaceae	Agromyces	ramosus
Control__Ct0861	ASV_10167	Bacteria	Proteobacteria	Alphaproteobacteria	Tistrellales	Geminicoccaceae	Unknown_ASV_10167	Unknown_ASV_10167
Control__Ct0861	ASV_10168	Bacteria	Acidobacteriota	Blastocatellia	Blastocatellales	Blastocatellaceae	Blastocatella	Unknown_ASV_10168
Control__Ct0861	ASV_10169	Bacteria	Proteobacteria	Alphaproteobacteria	Rickettsiales	bac2nit3	Unknown_ASV_10169	Unknown_ASV_10169
Control__Ct0861	ASV_1017	Bacteria	Nitrospirota	Nitrospiria	Nitrospirales	Nitrospiraceae	Nitrospira	Unknown_ASV_1017
Control__Ct0861	ASV_10170	Bacteria	Bacteroidota	Bacteroidia	Sphingobacteriales	NS11-12 marine group	Unknown_ASV_10170	Unknown_ASV_10170
Control__Ct0861	ASV_10171	Bacteria	Bacteroidota	Bacteroidia	Sphingobacteriales	env.OPS 17	Unknown_ASV_10171	Unknown_ASV_10171
Control__Ct0861	ASV_10172	Bacteria	Chloroflexi	Anaerolineae	SBR1031	A4b	Unknown_ASV_10172	Unknown_ASV_10172
Ct0861	ASV_10175	Bacteria	Proteobacteria	Gammaproteobacteria	Gammaproteobacteria Incertae Sedis	Unknown Family	Acidibacter	Unknown_ASV_10175
Control__Ct0861	ASV_1018	Bacteria	Proteobacteria	Alphaproteobacteria	Sphingomonadales	Sphingomonadaceae	Altererythrobacter	Unknown_ASV_1018
Control__Ct0861	ASV_10180	Bacteria	Acidobacteriota	Vicinamibacteria	Vicinamibacterales	Vicinamibacteraceae	Unknown_ASV_10180	Unknown_ASV_10180
Control__Ct0861	ASV_10182	Bacteria	Bdellovibrionota	Bdellovibrionia	Bdellovibrionales	Bdellovibrionaceae	Bdellovibrio	Unknown_ASV_10182
Control__Ct0861	ASV_10183	Bacteria	Myxococcota	Polyangia	Polyangiales	BIrii41	Unknown_ASV_10183	Unknown_ASV_10183
Control__Ct0861	ASV_10184	Bacteria	Chloroflexi	Chloroflexia	Chloroflexales	Herpetosiphonaceae	Herpetosiphon	Unknown_ASV_10184
Control__Ct0861	ASV_10186	Bacteria	Proteobacteria	Gammaproteobacteria	Diplorickettsiales	Diplorickettsiaceae	Aquicella	Unknown_ASV_10186
Control__Ct0861	ASV_10189	Bacteria	Bdellovibrionota	Bdellovibrionia	Bdellovibrionales	Bdellovibrionaceae	Bdellovibrio	Unknown_ASV_10189
Control__Ct0861	ASV_10190	Bacteria	Chloroflexi	Anaerolineae	Caldilineales	Caldilineaceae	Unknown_ASV_10190	Unknown_ASV_10190
Control__Ct0861	ASV_10192	Bacteria	Proteobacteria	Alphaproteobacteria	Reyranellales	Reyranellaceae	Reyranella	Unknown_ASV_10192
Control__Ct0861	ASV_10194	Bacteria	Bacteroidota	Bacteroidia	Cytophagales	Spirosomaceae	Emticicia	soli
Control__Ct0861	ASV_10195	Bacteria	Gemmatimonadota	Longimicrobia	Longimicrobiales	Longimicrobiaceae	Unknown_ASV_10195	Unknown_ASV_10195
Ct0861	ASV_10196	Bacteria	Bdellovibrionota	Oligoflexia	Oligoflexales	Oligoflexaceae	Unknown_ASV_10196	Unknown_ASV_10196
Control__Ct0861	ASV_10197	Bacteria	Proteobacteria	Alphaproteobacteria	Rhodobacterales	Rhodobacteraceae	Unknown_ASV_10197	Unknown_ASV_10197
Control__Ct0861	ASV_10198	Bacteria	Firmicutes	Bacilli	Paenibacillales	Paenibacillaceae	Paenibacillus	Unknown_ASV_10198
Control__Ct0861	ASV_102	Bacteria	Actinobacteriota	Actinobacteria	Propionibacteriales	Nocardioidaceae	Nocardioides	Unknown_ASV_102
Control__Ct0861	ASV_10200	Bacteria	Bacteroidota	Bacteroidia	Sphingobacteriales	env.OPS 17	Unknown_ASV_10200	Unknown_ASV_10200
Control__Ct0861	ASV_10201	Bacteria	Actinobacteriota	Actinobacteria	Propionibacteriales	Propionibacteriaceae	Microlunatus	Unknown_ASV_10201
Control__Ct0861	ASV_10202	Bacteria	Bacteroidota	Bacteroidia	Cytophagales	Cyclobacteriaceae	Fulvivirga	Unknown_ASV_10202
Control	ASV_10203	Bacteria	Proteobacteria	Alphaproteobacteria	Acetobacterales	Acetobacteraceae	Craurococcus-Caldovatus	Unknown_ASV_10203
Control__Ct0861	ASV_10204	Bacteria	Planctomycetota	Planctomycetes	Isosphaerales	Isosphaeraceae	Unknown_ASV_10204	Unknown_ASV_10204
Control__Ct0861	ASV_10205	Bacteria	Chloroflexi	Chloroflexia	Chloroflexales	Chloroflexaceae	FFCH7168	Unknown_ASV_10205
Control__Ct0861	ASV_10206	Bacteria	Planctomycetota	Phycisphaerae	Tepidisphaerales	WD2101 soil group	Unknown_ASV_10206	Unknown_ASV_10206
Control__Ct0861	ASV_10207	Bacteria	Bdellovibrionota	Bdellovibrionia	Bacteriovoracales	Bacteriovoracaceae	Peredibacter	Unknown_ASV_10207
Control__Ct0861	ASV_10208	Bacteria	Actinobacteriota	Actinobacteria	Streptosporangiales	Nocardiopsaceae	Unknown_ASV_10208	Unknown_ASV_10208
Control__Ct0861	ASV_10209	Bacteria	Actinobacteriota	Actinobacteria	Pseudonocardiales	Pseudonocardiaceae	Saccharomonospora	viridis
Control__Ct0861	ASV_1021	Bacteria	Patescibacteria	Saccharimonadia	Saccharimonadales	Saccharimonadaceae	TM7a	Unknown_ASV_1021
Control__Ct0861	ASV_10210	Bacteria	Actinobacteriota	Actinobacteria	Streptosporangiales	Thermomonosporaceae	Unknown_ASV_10210	Unknown_ASV_10210
Control__Ct0861	ASV_10212	Bacteria	Bacteroidota	Bacteroidia	Sphingobacteriales	env.OPS 17	Unknown_ASV_10212	Unknown_ASV_10212
Control__Ct0861	ASV_10217	Bacteria	Proteobacteria	Gammaproteobacteria	Diplorickettsiales	Diplorickettsiaceae	Aquicella	Unknown_ASV_10217
Control__Ct0861	ASV_10218	Bacteria	Proteobacteria	Alphaproteobacteria	Rhodospirillales	Magnetospiraceae	Unknown_ASV_10218	Unknown_ASV_10218
Control__Ct0861	ASV_10221	Bacteria	Firmicutes	Bacilli	Paenibacillales	Paenibacillaceae	Paenibacillus	Unknown_ASV_10221
Control__Ct0861	ASV_10222	Bacteria	Proteobacteria	Gammaproteobacteria	Salinisphaerales	Solimonadaceae	Fontimonas	Unknown_ASV_10222
Control__Ct0861	ASV_10223	Bacteria	Myxococcota	Polyangia	Haliangiales	Haliangiaceae	Haliangium	Unknown_ASV_10223
Control__Ct0861	ASV_10224	Bacteria	Myxococcota	Polyangia	Haliangiales	Haliangiaceae	Haliangium	Unknown_ASV_10224
Control__Ct0861	ASV_10225	Bacteria	Myxococcota	Polyangia	Haliangiales	Haliangiaceae	Haliangium	Unknown_ASV_10225
Control__Ct0861	ASV_10226	Bacteria	Verrucomicrobiota	Omnitrophia	Omnitrophales	Omnitrophaceae	Candidatus Omnitrophus	Unknown_ASV_10226
Control__Ct0861	ASV_10228	Bacteria	Planctomycetota	Phycisphaerae	Tepidisphaerales	WD2101 soil group	Unknown_ASV_10228	Unknown_ASV_10228
Control__Ct0861	ASV_10229	Bacteria	Myxococcota	Myxococcia	Myxococcales	Myxococcaceae	Unknown_ASV_10229	Unknown_ASV_10229
Control__Ct0861	ASV_10230	Bacteria	Actinobacteriota	Actinobacteria	Micrococcales	Intrasporangiaceae	Unknown_ASV_10230	Unknown_ASV_10230
Control__Ct0861	ASV_10232	Bacteria	Actinobacteriota	Actinobacteria	Propionibacteriales	Nocardioidaceae	Nocardioides	Unknown_ASV_10232
Control__Ct0861	ASV_10234	Bacteria	Bdellovibrionota	Bdellovibrionia	Bdellovibrionales	Bdellovibrionaceae	OM27 clade	Unknown_ASV_10234
Control__Ct0861	ASV_10235	Bacteria	Planctomycetota	Planctomycetes	Pirellulales	Pirellulaceae	Unknown_ASV_10235	Unknown_ASV_10235
Control__Ct0861	ASV_10236	Bacteria	Patescibacteria	Saccharimonadia	Saccharimonadales	LWQ8	Unknown_ASV_10236	Unknown_ASV_10236
Control__Ct0861	ASV_10237	Bacteria	Planctomycetota	Planctomycetes	Isosphaerales	Isosphaeraceae	Unknown_ASV_10237	Unknown_ASV_10237
Ct0861	ASV_10238	Bacteria	Proteobacteria	Gammaproteobacteria	Diplorickettsiales	Diplorickettsiaceae	Aquicella	Unknown_ASV_10238
Control__Ct0861	ASV_10240	Bacteria	Proteobacteria	Alphaproteobacteria	Rhodobacterales	Rhodobacteraceae	Rubellimicrobium	Unknown_ASV_10240
Control__Ct0861	ASV_10242	Bacteria	Firmicutes	Bacilli	Thermoactinomycetales	Thermoactinomycetaceae	Unknown_ASV_10242	Unknown_ASV_10242
Control__Ct0861	ASV_10246	Bacteria	Proteobacteria	Alphaproteobacteria	Rhizobiales	Xanthobacteraceae	Unknown_ASV_10246	Unknown_ASV_10246
Control__Ct0861	ASV_10247	Bacteria	Proteobacteria	Gammaproteobacteria	Diplorickettsiales	Diplorickettsiaceae	Unknown_ASV_10247	Unknown_ASV_10247
Ct0861	ASV_10248	Bacteria	Armatimonadota	Chthonomonadetes	Chthonomonadales	Chthonomonadaceae	Chthonomonas	Unknown_ASV_10248
Control__Ct0861	ASV_10249	Bacteria	Firmicutes	Clostridia	Clostridiales	Clostridiaceae	Clostridium sensu stricto 8	Unknown_ASV_10249
Control__Ct0861	ASV_1025	Bacteria	Planctomycetota	Planctomycetes	Pirellulales	Pirellulaceae	Pirellula	Unknown_ASV_1025
Control__Ct0861	ASV_10251	Bacteria	Proteobacteria	Alphaproteobacteria	Sphingomonadales	Sphingomonadaceae	Porphyrobacter	Unknown_ASV_10251
Control__Ct0861	ASV_10252	Bacteria	Verrucomicrobiota	Verrucomicrobiae	Verrucomicrobiales	Verrucomicrobiaceae	Unknown_ASV_10252	Unknown_ASV_10252
Control__Ct0861	ASV_10253	Bacteria	Patescibacteria	Saccharimonadia	Saccharimonadales	Saccharimonadaceae	TM7a	Unknown_ASV_10253
Control__Ct0861	ASV_10254	Bacteria	Proteobacteria	Gammaproteobacteria	Xanthomonadales	Xanthomonadaceae	Pseudoxanthomonas	mexicana
Control__Ct0861	ASV_10255	Bacteria	Myxococcota	Myxococcia	Myxococcales	Myxococcaceae	P3OB-42	Unknown_ASV_10255
Control__Ct0861	ASV_10256	Bacteria	Bdellovibrionota	Bdellovibrionia	Bdellovibrionales	Bdellovibrionaceae	Bdellovibrio	Unknown_ASV_10256
Control__Ct0861	ASV_10257	Bacteria	Proteobacteria	Alphaproteobacteria	Sphingomonadales	Sphingomonadaceae	Unknown_ASV_10257	Unknown_ASV_10257
Control__Ct0861	ASV_10258	Bacteria	Proteobacteria	Gammaproteobacteria	Diplorickettsiales	Diplorickettsiaceae	Aquicella	Unknown_ASV_10258
Control__Ct0861	ASV_10259	Bacteria	Bacteroidota	Bacteroidia	Cytophagales	Microscillaceae	Unknown_ASV_10259	Unknown_ASV_10259
Control__Ct0861	ASV_1026	Bacteria	Proteobacteria	Alphaproteobacteria	Rhizobiales	Devosiaceae	Unknown_ASV_1026	Unknown_ASV_1026
Control__Ct0861	ASV_10260	Bacteria	Bacteroidota	Bacteroidia	Sphingobacteriales	NS11-12 marine group	Unknown_ASV_10260	Unknown_ASV_10260
Control__Ct0861	ASV_10261	Bacteria	Planctomycetota	Planctomycetes	Pirellulales	Pirellulaceae	Pirellula	Unknown_ASV_10261
Control__Ct0861	ASV_10263	Bacteria	Spirochaetota	Leptospirae	Leptospirales	Leptospiraceae	Unknown_ASV_10263	Unknown_ASV_10263
Control__Ct0861	ASV_10265	Bacteria	Myxococcota	Myxococcia	Myxococcales	Myxococcaceae	P3OB-42	Unknown_ASV_10265
Control__Ct0861	ASV_10266	Bacteria	Planctomycetota	Planctomycetes	Pirellulales	Pirellulaceae	Unknown_ASV_10266	Unknown_ASV_10266
Ct0861	ASV_10268	Bacteria	Chloroflexi	Chloroflexia	Kallotenuales	AKIW781	Unknown_ASV_10268	Unknown_ASV_10268
Control__Ct0861	ASV_10269	Bacteria	Myxococcota	Polyangia	Polyangiales	Sandaracinaceae	Unknown_ASV_10269	Unknown_ASV_10269
Control__Ct0861	ASV_1027	Bacteria	Myxococcota	Myxococcia	Myxococcales	Myxococcaceae	Myxococcus	Unknown_ASV_1027
Control__Ct0861	ASV_10271	Bacteria	Acidobacteriota	Acidobacteriae	Bryobacterales	Bryobacteraceae	Bryobacter	Unknown_ASV_10271
Control__Ct0861	ASV_10273	Bacteria	Bdellovibrionota	Bdellovibrionia	Bdellovibrionales	Bdellovibrionaceae	Bdellovibrio	Unknown_ASV_10273
Control__Ct0861	ASV_10275	Bacteria	Chloroflexi	Chloroflexia	Chloroflexales	Chloroflexaceae	Unknown_ASV_10275	Unknown_ASV_10275
Control__Ct0861	ASV_10276	Bacteria	Bacteroidota	Bacteroidia	Sphingobacteriales	env.OPS 17	Unknown_ASV_10276	Unknown_ASV_10276
Control__Ct0861	ASV_10278	Bacteria	Acidobacteriota	Acidobacteriae	Bryobacterales	Bryobacteraceae	Bryobacter	Unknown_ASV_10278
Control__Ct0861	ASV_10279	Bacteria	Planctomycetota	Planctomycetes	Gemmatales	Gemmataceae	Unknown_ASV_10279	Unknown_ASV_10279
Control__Ct0861	ASV_1028	Bacteria	Myxococcota	Polyangia	Polyangiales	Sandaracinaceae	Unknown_ASV_1028	Unknown_ASV_1028
Control__Ct0861	ASV_10281	Bacteria	Planctomycetota	Planctomycetes	Gemmatales	Gemmataceae	Gemmata	Unknown_ASV_10281
Control__Ct0861	ASV_10282	Bacteria	Gemmatimonadota	Longimicrobia	Longimicrobiales	Longimicrobiaceae	Unknown_ASV_10282	Unknown_ASV_10282
Control__Ct0861	ASV_10283	Bacteria	Planctomycetota	Phycisphaerae	Tepidisphaerales	WD2101 soil group	Unknown_ASV_10283	Unknown_ASV_10283
Control	ASV_10285	Bacteria	Planctomycetota	Planctomycetes	Gemmatales	Gemmataceae	Gemmata	Unknown_ASV_10285
Control__Ct0861	ASV_10287	Bacteria	Proteobacteria	Alphaproteobacteria	Micavibrionales	Micavibrionaceae	Unknown_ASV_10287	Unknown_ASV_10287
Control__Ct0861	ASV_10288	Bacteria	Myxococcota	Myxococcia	Myxococcales	Anaeromyxobacteraceae	Anaeromyxobacter	Unknown_ASV_10288
Control__Ct0861	ASV_10289	Bacteria	Acidobacteriota	Vicinamibacteria	Vicinamibacterales	Vicinamibacteraceae	Unknown_ASV_10289	Unknown_ASV_10289
Control__Ct0861	ASV_1029	Bacteria	Chloroflexi	Chloroflexia	Thermomicrobiales	JG30-KF-CM45	Unknown_ASV_1029	Unknown_ASV_1029
Control__Ct0861	ASV_10292	Bacteria	Deinococcota	Deinococci	Deinococcales	Trueperaceae	Truepera	Unknown_ASV_10292
Control__Ct0861	ASV_10294	Bacteria	Cyanobacteria	Vampirivibrionia	Vampirovibrionales	Vampirovibrionaceae	Unknown_ASV_10294	Unknown_ASV_10294
Ct0861	ASV_10295	Bacteria	Proteobacteria	Alphaproteobacteria	Sphingomonadales	Sphingomonadaceae	Qipengyuania	Unknown_ASV_10295
Control__Ct0861	ASV_10297	Bacteria	Proteobacteria	Gammaproteobacteria	Pseudomonadales	Cellvibrionaceae	Unknown_ASV_10297	Unknown_ASV_10297
Control__Ct0861	ASV_10298	Bacteria	Planctomycetota	Planctomycetes	Pirellulales	Pirellulaceae	Unknown_ASV_10298	Unknown_ASV_10298
Control__Ct0861	ASV_10299	Bacteria	Hydrogenedentes	Hydrogenedentia	Hydrogenedentiales	Hydrogenedensaceae	Unknown_ASV_10299	Unknown_ASV_10299
Control__Ct0861	ASV_103	Bacteria	Proteobacteria	Alphaproteobacteria	Caulobacterales	Hyphomonadaceae	SWB02	Unknown_ASV_103
Control__Ct0861	ASV_10300	Bacteria	Firmicutes	Bacilli	Paenibacillales	Paenibacillaceae	Paenibacillus	Unknown_ASV_10300
Control__Ct0861	ASV_10301	Bacteria	Bacteroidota	Bacteroidia	Chitinophagales	37-13	Unknown_ASV_10301	Unknown_ASV_10301
Control__Ct0861	ASV_10302	Bacteria	Proteobacteria	Alphaproteobacteria	Azospirillales	Azospirillaceae	Unknown_ASV_10302	Unknown_ASV_10302
Control__Ct0861	ASV_10303	Bacteria	Proteobacteria	Alphaproteobacteria	Sphingomonadales	Sphingomonadaceae	Unknown_ASV_10303	Unknown_ASV_10303
Control__Ct0861	ASV_10304	Bacteria	Planctomycetota	Planctomycetes	Pirellulales	Pirellulaceae	Unknown_ASV_10304	Unknown_ASV_10304
Control__Ct0861	ASV_10305	Bacteria	Planctomycetota	Planctomycetes	Gemmatales	Gemmataceae	Unknown_ASV_10305	Unknown_ASV_10305
Control__Ct0861	ASV_10306	Bacteria	Planctomycetota	Planctomycetes	Pirellulales	Pirellulaceae	Pirellula	Unknown_ASV_10306
Control__Ct0861	ASV_10307	Bacteria	Planctomycetota	Planctomycetes	Pirellulales	Pirellulaceae	Unknown_ASV_10307	Unknown_ASV_10307
Control__Ct0861	ASV_10308	Bacteria	Actinobacteriota	Acidimicrobiia	Microtrichales	Ilumatobacteraceae	Unknown_ASV_10308	Unknown_ASV_10308
Control__Ct0861	ASV_10309	Bacteria	Planctomycetota	Phycisphaerae	Phycisphaerales	Phycisphaeraceae	SM1A02	Unknown_ASV_10309
Control__Ct0861	ASV_1031	Bacteria	Firmicutes	Bacilli	Bacillales	Planococcaceae	Solibacillus	isronensis/kalamii/silvestris
Control__Ct0861	ASV_10310	Bacteria	Myxococcota	Polyangia	Haliangiales	Haliangiaceae	Haliangium	Unknown_ASV_10310
Control__Ct0861	ASV_10311	Bacteria	Actinobacteriota	Actinobacteria	Euzebyales	Euzebyaceae	Unknown_ASV_10311	Unknown_ASV_10311
Control__Ct0861	ASV_10312	Bacteria	Actinobacteriota	Actinobacteria	Micrococcales	Cellulomonadaceae	Cellulomonas	Unknown_ASV_10312
Control__Ct0861	ASV_10313	Bacteria	Firmicutes	Bacilli	Paenibacillales	Paenibacillaceae	Unknown_ASV_10313	Unknown_ASV_10313
Control__Ct0861	ASV_10314	Bacteria	Proteobacteria	Alphaproteobacteria	Micavibrionales	Micavibrionaceae	Unknown_ASV_10314	Unknown_ASV_10314
Control__Ct0861	ASV_10315	Bacteria	Bdellovibrionota	Bdellovibrionia	Bdellovibrionales	Bdellovibrionaceae	Bdellovibrio	Unknown_ASV_10315
Control__Ct0861	ASV_10316	Bacteria	Myxococcota	Myxococcia	Myxococcales	Myxococcaceae	Unknown_ASV_10316	Unknown_ASV_10316
Ct0861	ASV_10317	Bacteria	Actinobacteriota	Actinobacteria	Micrococcales	Beutenbergiaceae	Salana	multivorans
Control__Ct0861	ASV_10318	Bacteria	Proteobacteria	Gammaproteobacteria	Enterobacterales	Alteromonadaceae	Rheinheimera	Unknown_ASV_10318
Control__Ct0861	ASV_10319	Bacteria	Bacteroidota	Bacteroidia	Cytophagales	Microscillaceae	Hassallia	Unknown_ASV_10319
Control__Ct0861	ASV_1032	Bacteria	Planctomycetota	Planctomycetes	Pirellulales	Pirellulaceae	Pirellula	Unknown_ASV_1032
Control	ASV_10320	Bacteria	Proteobacteria	Alphaproteobacteria	Sphingomonadales	Sphingomonadaceae	Altererythrobacter	Unknown_ASV_10320
Control__Ct0861	ASV_10322	Bacteria	Planctomycetota	Planctomycetes	Gemmatales	Gemmataceae	Unknown_ASV_10322	Unknown_ASV_10322
Control__Ct0861	ASV_10325	Bacteria	Bdellovibrionota	Bdellovibrionia	Bdellovibrionales	Bdellovibrionaceae	Bdellovibrio	Unknown_ASV_10325
Control__Ct0861	ASV_10326	Bacteria	Planctomycetota	Planctomycetes	Gemmatales	Gemmataceae	Unknown_ASV_10326	Unknown_ASV_10326
Control__Ct0861	ASV_10328	Bacteria	Verrucomicrobiota	Verrucomicrobiae	Opitutales	Opitutaceae	Unknown_ASV_10328	Unknown_ASV_10328
Control__Ct0861	ASV_1033	Bacteria	Proteobacteria	Alphaproteobacteria	Sphingomonadales	Sphingomonadaceae	Sphingomonas	Unknown_ASV_1033
Control__Ct0861	ASV_10331	Bacteria	Proteobacteria	Alphaproteobacteria	Sneathiellales	Sneathiellaceae	Unknown_ASV_10331	Unknown_ASV_10331
Control__Ct0861	ASV_10333	Bacteria	Proteobacteria	Alphaproteobacteria	Rickettsiales	SM2D12	Unknown_ASV_10333	Unknown_ASV_10333
Control__Ct0861	ASV_10335	Bacteria	Proteobacteria	Gammaproteobacteria	Burkholderiales	Oxalobacteraceae	Unknown_ASV_10335	Unknown_ASV_10335
Control__Ct0861	ASV_10337	Bacteria	Firmicutes	Bacilli	Paenibacillales	Paenibacillaceae	Unknown_ASV_10337	Unknown_ASV_10337
Control__Ct0861	ASV_10338	Bacteria	Bdellovibrionota	Bdellovibrionia	Bdellovibrionales	Bdellovibrionaceae	OM27 clade	Unknown_ASV_10338
Control__Ct0861	ASV_1034	Bacteria	Bacteroidota	Bacteroidia	Cytophagales	Microscillaceae	Unknown_ASV_1034	Unknown_ASV_1034
Control__Ct0861	ASV_10342	Bacteria	Hydrogenedentes	Hydrogenedentia	Hydrogenedentiales	Hydrogenedensaceae	Unknown_ASV_10342	Unknown_ASV_10342
Control__Ct0861	ASV_10343	Bacteria	Planctomycetota	Phycisphaerae	Phycisphaerales	Phycisphaeraceae	Unknown_ASV_10343	Unknown_ASV_10343
Control__Ct0861	ASV_10345	Bacteria	Bacteroidota	Bacteroidia	Cytophagales	Microscillaceae	Unknown_ASV_10345	Unknown_ASV_10345
Control__Ct0861	ASV_10349	Bacteria	Bdellovibrionota	Bdellovibrionia	Bdellovibrionales	Bdellovibrionaceae	Bdellovibrio	Unknown_ASV_10349
Control__Ct0861	ASV_1035	Bacteria	Bacteroidota	Bacteroidia	Chitinophagales	Chitinophagaceae	Niastella	Unknown_ASV_1035
Control__Ct0861	ASV_10351	Bacteria	Bacteroidota	Rhodothermia	Rhodothermales	Rhodothermaceae	Unknown_ASV_10351	Unknown_ASV_10351
Control__Ct0861	ASV_10352	Bacteria	Proteobacteria	Alphaproteobacteria	Caulobacterales	Hyphomonadaceae	Hirschia	Unknown_ASV_10352
Control__Ct0861	ASV_10354	Bacteria	Proteobacteria	Alphaproteobacteria	Rhodobacterales	Rhodobacteraceae	Unknown_ASV_10354	Unknown_ASV_10354
Control__Ct0861	ASV_10355	Bacteria	Planctomycetota	Planctomycetes	Pirellulales	Pirellulaceae	Pirellula	Unknown_ASV_10355
Control__Ct0861	ASV_10358	Bacteria	Myxococcota	Polyangia	Nannocystales	Nannocystaceae	Unknown_ASV_10358	Unknown_ASV_10358
Control__Ct0861	ASV_10359	Bacteria	Bacteroidota	Bacteroidia	Chitinophagales	Saprospiraceae	Unknown_ASV_10359	Unknown_ASV_10359
Control__Ct0861	ASV_1036	Bacteria	Bacteroidota	Bacteroidia	Cytophagales	Microscillaceae	Unknown_ASV_1036	Unknown_ASV_1036
Control__Ct0861	ASV_10361	Bacteria	Planctomycetota	Phycisphaerae	Phycisphaerales	Phycisphaeraceae	SM1A02	Unknown_ASV_10361
Control__Ct0861	ASV_10362	Bacteria	Bacteroidota	Bacteroidia	Flavobacteriales	Crocinitomicaceae	Fluviicola	Unknown_ASV_10362
Control__Ct0861	ASV_10363	Bacteria	Bacteroidota	Bacteroidia	Flavobacteriales	Crocinitomicaceae	Crocinitomix	Unknown_ASV_10363
Control__Ct0861	ASV_10364	Bacteria	Planctomycetota	Planctomycetes	Isosphaerales	Isosphaeraceae	Unknown_ASV_10364	Unknown_ASV_10364
Control__Ct0861	ASV_10365	Bacteria	Abditibacteriota	Abditibacteria	Abditibacteriales	Abditibacteriaceae	Abditibacterium	Unknown_ASV_10365
Control__Ct0861	ASV_10367	Bacteria	Actinobacteriota	Actinobacteria	Micromonosporales	Micromonosporaceae	Unknown_ASV_10367	Unknown_ASV_10367
Control__Ct0861	ASV_10368	Bacteria	Actinobacteriota	Thermoleophilia	Solirubrobacterales	Solirubrobacteraceae	Solirubrobacter	Unknown_ASV_10368
Control__Ct0861	ASV_10369	Bacteria	Myxococcota	Polyangia	Haliangiales	Haliangiaceae	Haliangium	Unknown_ASV_10369
Control__Ct0861	ASV_1037	Bacteria	Proteobacteria	Alphaproteobacteria	Sphingomonadales	Sphingomonadaceae	Sphingomonas	Unknown_ASV_1037
Control__Ct0861	ASV_10371	Bacteria	Planctomycetota	Planctomycetes	Gemmatales	Gemmataceae	Unknown_ASV_10371	Unknown_ASV_10371
Control__Ct0861	ASV_10375	Bacteria	Bacteroidota	Bacteroidia	Flavobacteriales	Weeksellaceae	Chryseobacterium	Unknown_ASV_10375
Control__Ct0861	ASV_10377	Bacteria	Planctomycetota	Phycisphaerae	Phycisphaerales	Phycisphaeraceae	SM1A02	Unknown_ASV_10377
Control__Ct0861	ASV_10378	Bacteria	Bdellovibrionota	Oligoflexia	Oligoflexales	Oligoflexaceae	Unknown_ASV_10378	Unknown_ASV_10378
Control__Ct0861	ASV_10379	Bacteria	Myxococcota	Polyangia	Haliangiales	Haliangiaceae	Haliangium	Unknown_ASV_10379
Control__Ct0861	ASV_1038	Bacteria	Chloroflexi	Anaerolineae	Caldilineales	Caldilineaceae	Litorilinea	Unknown_ASV_1038
Control__Ct0861	ASV_10383	Bacteria	Patescibacteria	Saccharimonadia	Saccharimonadales	LWQ8	Unknown_ASV_10383	Unknown_ASV_10383
Control__Ct0861	ASV_10384	Bacteria	Planctomycetota	Planctomycetes	Gemmatales	Gemmataceae	Gemmata	Unknown_ASV_10384
Control__Ct0861	ASV_10386	Bacteria	Proteobacteria	Alphaproteobacteria	Micropepsales	Micropepsaceae	Unknown_ASV_10386	Unknown_ASV_10386
Control__Ct0861	ASV_10387	Bacteria	Bacteroidota	Bacteroidia	Chitinophagales	Chitinophagaceae	Flavisolibacter	Unknown_ASV_10387
Control__Ct0861	ASV_1039	Bacteria	Proteobacteria	Gammaproteobacteria	Burkholderiales	Nitrosomonadaceae	MND1	Unknown_ASV_1039
Control__Ct0861	ASV_10392	Bacteria	Planctomycetota	Planctomycetes	Isosphaerales	Isosphaeraceae	Unknown_ASV_10392	Unknown_ASV_10392
Control__Ct0861	ASV_10396	Bacteria	Planctomycetota	Planctomycetes	Gemmatales	Gemmataceae	Tuwongella	Unknown_ASV_10396
Control__Ct0861	ASV_10397	Bacteria	Proteobacteria	Alphaproteobacteria	Rhizobiales	Beijerinckiaceae	Microvirga	Unknown_ASV_10397
Control__Ct0861	ASV_104	Bacteria	Acidobacteriota	Vicinamibacteria	Vicinamibacterales	Vicinamibacteraceae	Unknown_ASV_104	Unknown_ASV_104
Control__Ct0861	ASV_1040	Bacteria	Proteobacteria	Alphaproteobacteria	Azospirillales	Azospirillaceae	Desertibacter	xinjiangensis
Control__Ct0861	ASV_10403	Bacteria	Proteobacteria	Alphaproteobacteria	Rhodospirillales	Magnetospiraceae	Unknown_ASV_10403	Unknown_ASV_10403
Control__Ct0861	ASV_10404	Bacteria	Actinobacteriota	Actinobacteria	Euzebyales	Euzebyaceae	Unknown_ASV_10404	Unknown_ASV_10404
Control__Ct0861	ASV_10405	Bacteria	Proteobacteria	Alphaproteobacteria	Sphingomonadales	Sphingomonadaceae	Sphingobium	chlorophenolicum/chungbukense/japonicum
Ct0861	ASV_10407	Bacteria	Proteobacteria	Alphaproteobacteria	Sphingomonadales	Sphingomonadaceae	Unknown_ASV_10407	Unknown_ASV_10407
Control__Ct0861	ASV_10409	Bacteria	Proteobacteria	Alphaproteobacteria	Tistrellales	Geminicoccaceae	Unknown_ASV_10409	Unknown_ASV_10409
Control__Ct0861	ASV_1041	Bacteria	Chloroflexi	Chloroflexia	Thermomicrobiales	JG30-KF-CM45	Unknown_ASV_1041	Unknown_ASV_1041
Control__Ct0861	ASV_10411	Bacteria	Actinobacteriota	Actinobacteria	Micromonosporales	Micromonosporaceae	Actinoplanes	Unknown_ASV_10411
Control__Ct0861	ASV_10412	Bacteria	Proteobacteria	Gammaproteobacteria	Burkholderiales	Procabacteriaceae	Procabacter	Unknown_ASV_10412
Control__Ct0861	ASV_10416	Bacteria	Actinobacteriota	Thermoleophilia	Solirubrobacterales	Solirubrobacteraceae	Solirubrobacter	Unknown_ASV_10416
Control__Ct0861	ASV_10417	Bacteria	Bacteroidota	Bacteroidia	Chitinophagales	Chitinophagaceae	Niabella	Unknown_ASV_10417
Control__Ct0861	ASV_10418	Bacteria	Proteobacteria	Gammaproteobacteria	Enterobacterales	Vibrionaceae	Vibrio	Unknown_ASV_10418
Control__Ct0861	ASV_1042	Bacteria	Acidobacteriota	Vicinamibacteria	Vicinamibacterales	Vicinamibacteraceae	Unknown_ASV_1042	Unknown_ASV_1042
Control__Ct0861	ASV_10421	Bacteria	Proteobacteria	Alphaproteobacteria	Caulobacterales	Hyphomonadaceae	SWB02	Unknown_ASV_10421
Control	ASV_10422	Bacteria	Planctomycetota	Planctomycetes	Gemmatales	Gemmataceae	Unknown_ASV_10422	Unknown_ASV_10422
Control__Ct0861	ASV_10423	Bacteria	Myxococcota	Polyangia	Polyangiales	BIrii41	Unknown_ASV_10423	Unknown_ASV_10423
Control__Ct0861	ASV_10424	Bacteria	Proteobacteria	Alphaproteobacteria	Rhodobacterales	Rhodobacteraceae	Unknown_ASV_10424	Unknown_ASV_10424
Control	ASV_10426	Bacteria	Verrucomicrobiota	Chlamydiae	Chlamydiales	Chlamydiaceae	Unknown_ASV_10426	Unknown_ASV_10426
Control__Ct0861	ASV_10428	Bacteria	Planctomycetota	Phycisphaerae	Tepidisphaerales	WD2101 soil group	Unknown_ASV_10428	Unknown_ASV_10428
Control__Ct0861	ASV_10429	Bacteria	Planctomycetota	Planctomycetes	Pirellulales	Pirellulaceae	Unknown_ASV_10429	Unknown_ASV_10429
Control__Ct0861	ASV_1043	Bacteria	Acidobacteriota	Vicinamibacteria	Vicinamibacterales	Vicinamibacteraceae	Unknown_ASV_1043	Unknown_ASV_1043
Control__Ct0861	ASV_10430	Bacteria	Bdellovibrionota	Oligoflexia	Silvanigrellales	Silvanigrellaceae	Silvanigrella	Unknown_ASV_10430
Control__Ct0861	ASV_10431	Bacteria	Chloroflexi	Anaerolineae	Caldilineales	Caldilineaceae	Unknown_ASV_10431	Unknown_ASV_10431
Control__Ct0861	ASV_10432	Bacteria	Planctomycetota	Phycisphaerae	Tepidisphaerales	WD2101 soil group	Unknown_ASV_10432	Unknown_ASV_10432
Control__Ct0861	ASV_10434	Bacteria	Firmicutes	Bacilli	Paenibacillales	Paenibacillaceae	Paenibacillus	Unknown_ASV_10434
Control__Ct0861	ASV_10436	Bacteria	Myxococcota	Polyangia	Polyangiales	BIrii41	Unknown_ASV_10436	Unknown_ASV_10436
Control__Ct0861	ASV_10437	Bacteria	Proteobacteria	Alphaproteobacteria	Rhodobacterales	Rhodobacteraceae	Limibaculum	Unknown_ASV_10437
Control__Ct0861	ASV_10438	Bacteria	Proteobacteria	Alphaproteobacteria	Tistrellales	Geminicoccaceae	Unknown_ASV_10438	Unknown_ASV_10438
Control__Ct0861	ASV_10439	Bacteria	Myxococcota	Polyangia	Haliangiales	Haliangiaceae	Haliangium	Unknown_ASV_10439
Control__Ct0861	ASV_10440	Bacteria	Bacteroidota	Bacteroidia	Chitinophagales	Chitinophagaceae	Unknown_ASV_10440	Unknown_ASV_10440
Control__Ct0861	ASV_10442	Bacteria	Verrucomicrobiota	Verrucomicrobiae	Chthoniobacterales	Chthoniobacteraceae	Chthoniobacter	Unknown_ASV_10442
Control__Ct0861	ASV_10444	Bacteria	Abditibacteriota	Abditibacteria	Abditibacteriales	Abditibacteriaceae	Abditibacterium	Unknown_ASV_10444
Control__Ct0861	ASV_10445	Bacteria	Chloroflexi	Chloroflexia	Kallotenuales	AKIW781	Unknown_ASV_10445	Unknown_ASV_10445
Control__Ct0861	ASV_10447	Bacteria	Acidobacteriota	Acidobacteriae	Bryobacterales	Bryobacteraceae	Bryobacter	Unknown_ASV_10447
Control__Ct0861	ASV_10449	Bacteria	Myxococcota	Polyangia	Haliangiales	Haliangiaceae	Haliangium	Unknown_ASV_10449
Control__Ct0861	ASV_1045	Bacteria	Deinococcota	Deinococci	Deinococcales	Trueperaceae	Truepera	Unknown_ASV_1045
Control__Ct0861	ASV_10450	Bacteria	Actinobacteriota	Thermoleophilia	Solirubrobacterales	Solirubrobacteraceae	Conexibacter	Unknown_ASV_10450
Control__Ct0861	ASV_10451	Bacteria	Planctomycetota	Planctomycetes	Gemmatales	Gemmataceae	Unknown_ASV_10451	Unknown_ASV_10451
Control__Ct0861	ASV_10455	Bacteria	Bacteroidota	Bacteroidia	Cytophagales	Microscillaceae	Ohtaekwangia	Unknown_ASV_10455
Control__Ct0861	ASV_10458	Bacteria	Actinobacteriota	Actinobacteria	Micromonosporales	Micromonosporaceae	Unknown_ASV_10458	Unknown_ASV_10458
Control__Ct0861	ASV_10459	Bacteria	Bdellovibrionota	Bdellovibrionia	Bdellovibrionales	Bdellovibrionaceae	Bdellovibrio	Unknown_ASV_10459
Control__Ct0861	ASV_1046	Bacteria	Planctomycetota	Phycisphaerae	Tepidisphaerales	WD2101 soil group	Unknown_ASV_1046	Unknown_ASV_1046
Ct0861	ASV_10460	Bacteria	Planctomycetota	Planctomycetes	Pirellulales	Pirellulaceae	Pir4 lineage	Unknown_ASV_10460
Control__Ct0861	ASV_10461	Bacteria	Bacteroidota	Bacteroidia	Chitinophagales	Chitinophagaceae	Flavisolibacter	Unknown_ASV_10461
Control__Ct0861	ASV_10462	Bacteria	Proteobacteria	Alphaproteobacteria	Rhizobiales	Rhizobiaceae	Unknown_ASV_10462	Unknown_ASV_10462
Control__Ct0861	ASV_10463	Bacteria	Firmicutes	Clostridia	Peptostreptococcales-Tissierellales	Peptostreptococcaceae	Romboutsia	sedimentorum
Control__Ct0861	ASV_10464	Bacteria	Cyanobacteria	Cyanobacteriia	Cyanobacteriales	Nostocaceae	Desmonostoc PCC-7422	danxiaense/muscorum
Control__Ct0861	ASV_10465	Bacteria	Myxococcota	Polyangia	Haliangiales	Haliangiaceae	Haliangium	Unknown_ASV_10465
Control__Ct0861	ASV_10466	Bacteria	Proteobacteria	Alphaproteobacteria	Rhodospirillales	Magnetospiraceae	Unknown_ASV_10466	Unknown_ASV_10466
Control__Ct0861	ASV_10467	Bacteria	Bacteroidota	Bacteroidia	Cytophagales	Microscillaceae	Unknown_ASV_10467	Unknown_ASV_10467
Control__Ct0861	ASV_1047	Bacteria	Chloroflexi	Chloroflexia	Chloroflexales	Roseiflexaceae	Unknown_ASV_1047	Unknown_ASV_1047
Control__Ct0861	ASV_10471	Bacteria	Verrucomicrobiota	Verrucomicrobiae	Pedosphaerales	Pedosphaeraceae	Unknown_ASV_10471	Unknown_ASV_10471
Control__Ct0861	ASV_10472	Bacteria	Cyanobacteria	Vampirivibrionia	Obscuribacterales	Obscuribacteraceae	Unknown_ASV_10472	Unknown_ASV_10472
Control__Ct0861	ASV_10473	Bacteria	Proteobacteria	Alphaproteobacteria	Acetobacterales	Acetobacteraceae	Roseomonas	musae
Control	ASV_10474	Bacteria	Proteobacteria	Gammaproteobacteria	Burkholderiales	Nitrosomonadaceae	MND1	Unknown_ASV_10474
Control__Ct0861	ASV_10476	Bacteria	Firmicutes	Bacilli	Paenibacillales	Paenibacillaceae	Unknown_ASV_10476	Unknown_ASV_10476
Ct0861	ASV_10477	Bacteria	Firmicutes	Bacilli	Thermoactinomycetales	Thermoactinomycetaceae	Unknown_ASV_10477	Unknown_ASV_10477
Control__Ct0861	ASV_10478	Bacteria	Bacteroidota	Bacteroidia	Chitinophagales	Chitinophagaceae	Lacibacter	Unknown_ASV_10478
Control__Ct0861	ASV_1048	Bacteria	Proteobacteria	Alphaproteobacteria	Dongiales	Dongiaceae	Dongia	Unknown_ASV_1048
Control__Ct0861	ASV_10481	Bacteria	Bacteroidota	Bacteroidia	Chitinophagales	Chitinophagaceae	Edaphobaculum	Unknown_ASV_10481
Control__Ct0861	ASV_10482	Bacteria	Bacteroidota	Bacteroidia	Chitinophagales	Chitinophagaceae	Dinghuibacter	Unknown_ASV_10482
Control__Ct0861	ASV_10483	Bacteria	Actinobacteriota	Actinobacteria	Micromonosporales	Micromonosporaceae	Unknown_ASV_10483	Unknown_ASV_10483
Control__Ct0861	ASV_10485	Bacteria	Actinobacteriota	Actinobacteria	Euzebyales	Euzebyaceae	Unknown_ASV_10485	Unknown_ASV_10485
Control__Ct0861	ASV_10488	Bacteria	Planctomycetota	Planctomycetes	Gemmatales	Gemmataceae	Unknown_ASV_10488	Unknown_ASV_10488
Control__Ct0861	ASV_10489	Bacteria	Planctomycetota	Phycisphaerae	Tepidisphaerales	WD2101 soil group	Unknown_ASV_10489	Unknown_ASV_10489
Control__Ct0861	ASV_1049	Bacteria	Bacteroidota	Bacteroidia	Chitinophagales	Chitinophagaceae	Flavisolibacter	Unknown_ASV_1049
Control__Ct0861	ASV_10490	Bacteria	Bdellovibrionota	Oligoflexia	Oligoflexales	Oligoflexaceae	Unknown_ASV_10490	Unknown_ASV_10490
Control__Ct0861	ASV_10491	Bacteria	Myxococcota	Myxococcia	Myxococcales	Vulgatibacteraceae	Vulgatibacter	Unknown_ASV_10491
Control__Ct0861	ASV_10492	Bacteria	Bacteroidota	Bacteroidia	Chitinophagales	Chitinophagaceae	Unknown_ASV_10492	Unknown_ASV_10492
Ct0861	ASV_10494	Bacteria	Myxococcota	Polyangia	Haliangiales	Haliangiaceae	Haliangium	Unknown_ASV_10494
Control__Ct0861	ASV_10497	Bacteria	Chloroflexi	Chloroflexia	Thermomicrobiales	JG30-KF-CM45	Unknown_ASV_10497	Unknown_ASV_10497
Control__Ct0861	ASV_10498	Bacteria	Proteobacteria	Gammaproteobacteria	Diplorickettsiales	Diplorickettsiaceae	Aquicella	Unknown_ASV_10498
Control__Ct0861	ASV_105	Bacteria	Proteobacteria	Gammaproteobacteria	Burkholderiales	Comamonadaceae	Unknown_ASV_105	Unknown_ASV_105
Control__Ct0861	ASV_1050	Bacteria	Bacteroidota	Bacteroidia	Chitinophagales	Chitinophagaceae	Niabella	yanshanensis
Control__Ct0861	ASV_10500	Bacteria	Firmicutes	Bacilli	Paenibacillales	Paenibacillaceae	Paenibacillus	Unknown_ASV_10500
Control__Ct0861	ASV_10501	Bacteria	Proteobacteria	Alphaproteobacteria	Rhodobacterales	Rhodobacteraceae	Unknown_ASV_10501	Unknown_ASV_10501
Control__Ct0861	ASV_10503	Bacteria	Proteobacteria	Gammaproteobacteria	Salinisphaerales	Solimonadaceae	Polycyclovorans	Unknown_ASV_10503
Control__Ct0861	ASV_10504	Bacteria	Planctomycetota	Phycisphaerae	Phycisphaerales	Phycisphaeraceae	AKYG587	Unknown_ASV_10504
Control__Ct0861	ASV_10505	Bacteria	Bacteroidota	Bacteroidia	Cytophagales	Microscillaceae	Unknown_ASV_10505	Unknown_ASV_10505
Control__Ct0861	ASV_10506	Bacteria	Planctomycetota	Planctomycetes	Pirellulales	Pirellulaceae	Unknown_ASV_10506	Unknown_ASV_10506
Control__Ct0861	ASV_10507	Bacteria	Planctomycetota	Phycisphaerae	Tepidisphaerales	WD2101 soil group	Unknown_ASV_10507	Unknown_ASV_10507
Control__Ct0861	ASV_10508	Bacteria	Planctomycetota	Planctomycetes	Pirellulales	Pirellulaceae	Pir4 lineage	Unknown_ASV_10508
Control__Ct0861	ASV_10510	Bacteria	Firmicutes	Bacilli	Paenibacillales	Paenibacillaceae	Paenibacillus	antibioticophila/apis
Control__Ct0861	ASV_10513	Bacteria	Proteobacteria	Gammaproteobacteria	Diplorickettsiales	Diplorickettsiaceae	Unknown_ASV_10513	Unknown_ASV_10513
Control__Ct0861	ASV_10514	Bacteria	Myxococcota	Polyangia	Polyangiales	BIrii41	Unknown_ASV_10514	Unknown_ASV_10514
Control__Ct0861	ASV_10515	Bacteria	Proteobacteria	Alphaproteobacteria	Acetobacterales	Acetobacteraceae	Craurococcus-Caldovatus	Unknown_ASV_10515
Control__Ct0861	ASV_10516	Bacteria	Bdellovibrionota	Bdellovibrionia	Bdellovibrionales	Bdellovibrionaceae	OM27 clade	Unknown_ASV_10516
Control__Ct0861	ASV_10517	Bacteria	Myxococcota	Polyangia	Polyangiales	Sandaracinaceae	Sandaracinus	Unknown_ASV_10517
Ct0861	ASV_10518	Bacteria	Planctomycetota	Planctomycetes	Pirellulales	Pirellulaceae	Unknown_ASV_10518	Unknown_ASV_10518
Control__Ct0861	ASV_10521	Bacteria	Acidobacteriota	Vicinamibacteria	Vicinamibacterales	Vicinamibacteraceae	Unknown_ASV_10521	Unknown_ASV_10521
Control__Ct0861	ASV_10522	Bacteria	Proteobacteria	Alphaproteobacteria	Tistrellales	Geminicoccaceae	Unknown_ASV_10522	Unknown_ASV_10522
Control__Ct0861	ASV_10523	Bacteria	Proteobacteria	Gammaproteobacteria	Burkholderiales	Oxalobacteraceae	Unknown_ASV_10523	Unknown_ASV_10523
Control__Ct0861	ASV_10524	Bacteria	Firmicutes	Bacilli	Entomoplasmatales	type III	Unknown_ASV_10524	Unknown_ASV_10524
Control__Ct0861	ASV_10525	Bacteria	Bacteroidota	Bacteroidia	Chitinophagales	Chitinophagaceae	Edaphobaculum	Unknown_ASV_10525
Control__Ct0861	ASV_10526	Bacteria	Firmicutes	Bacilli	Paenibacillales	Paenibacillaceae	Paenibacillus	Unknown_ASV_10526
Control__Ct0861	ASV_10529	Bacteria	Bdellovibrionota	Bdellovibrionia	Bdellovibrionales	Bdellovibrionaceae	Bdellovibrio	Unknown_ASV_10529
Control__Ct0861	ASV_1053	Bacteria	Planctomycetota	Phycisphaerae	Tepidisphaerales	WD2101 soil group	Unknown_ASV_1053	Unknown_ASV_1053
Control__Ct0861	ASV_10530	Bacteria	Proteobacteria	Alphaproteobacteria	Paracaedibacterales	Paracaedibacteraceae	Candidatus Captivus	Unknown_ASV_10530
Control__Ct0861	ASV_10533	Bacteria	Chloroflexi	Anaerolineae	SBR1031	A4b	Unknown_ASV_10533	Unknown_ASV_10533
Control__Ct0861	ASV_10534	Bacteria	Proteobacteria	Gammaproteobacteria	Pseudomonadales	Pseudohongiellaceae	Pseudohongiella	Unknown_ASV_10534
Control__Ct0861	ASV_10535	Bacteria	Bacteroidota	Bacteroidia	Chitinophagales	Chitinophagaceae	Taibaiella	Unknown_ASV_10535
Control__Ct0861	ASV_10537	Bacteria	Proteobacteria	Gammaproteobacteria	Salinisphaerales	Solimonadaceae	Polycyclovorans	Unknown_ASV_10537
Control__Ct0861	ASV_10539	Bacteria	Proteobacteria	Gammaproteobacteria	Steroidobacterales	Steroidobacteraceae	Steroidobacter	Unknown_ASV_10539
Control__Ct0861	ASV_10543	Bacteria	Proteobacteria	Gammaproteobacteria	Burkholderiales	Burkholderiaceae	Cupriavidus	Unknown_ASV_10543
Control__Ct0861	ASV_10545	Bacteria	Planctomycetota	Planctomycetes	Isosphaerales	Isosphaeraceae	Unknown_ASV_10545	Unknown_ASV_10545
Control__Ct0861	ASV_10546	Bacteria	Planctomycetota	Planctomycetes	Gemmatales	Gemmataceae	Gemmata	Unknown_ASV_10546
Control__Ct0861	ASV_10549	Bacteria	Verrucomicrobiota	Verrucomicrobiae	Opitutales	Puniceicoccaceae	Pelagicoccus	Unknown_ASV_10549
Control__Ct0861	ASV_1055	Bacteria	Acidobacteriota	Vicinamibacteria	Vicinamibacterales	Vicinamibacteraceae	Unknown_ASV_1055	Unknown_ASV_1055
Control__Ct0861	ASV_10550	Bacteria	Bdellovibrionota	Oligoflexia	Oligoflexales	Oligoflexaceae	Unknown_ASV_10550	Unknown_ASV_10550
Control__Ct0861	ASV_10551	Bacteria	Bdellovibrionota	Bdellovibrionia	Bdellovibrionales	Bdellovibrionaceae	Bdellovibrio	Unknown_ASV_10551
Control__Ct0861	ASV_10553	Bacteria	Gemmatimonadota	Longimicrobia	Longimicrobiales	Longimicrobiaceae	Unknown_ASV_10553	Unknown_ASV_10553
Control__Ct0861	ASV_10554	Bacteria	Gemmatimonadota	Longimicrobia	Longimicrobiales	Longimicrobiaceae	Unknown_ASV_10554	Unknown_ASV_10554
Control__Ct0861	ASV_10556	Bacteria	Bdellovibrionota	Bdellovibrionia	Bdellovibrionales	Bdellovibrionaceae	Bdellovibrio	Unknown_ASV_10556
Control__Ct0861	ASV_10557	Bacteria	Bdellovibrionota	Oligoflexia	Oligoflexales	Oligoflexaceae	Unknown_ASV_10557	Unknown_ASV_10557
Control	ASV_10559	Bacteria	Bdellovibrionota	Bdellovibrionia	Bdellovibrionales	Bdellovibrionaceae	Bdellovibrio	Unknown_ASV_10559
Control__Ct0861	ASV_10561	Bacteria	Bdellovibrionota	Bdellovibrionia	Bdellovibrionales	Bdellovibrionaceae	OM27 clade	Unknown_ASV_10561
Control__Ct0861	ASV_10563	Bacteria	Actinobacteriota	Actinobacteria	Propionibacteriales	Nocardioidaceae	Nocardioides	Unknown_ASV_10563
Control__Ct0861	ASV_10564	Bacteria	Bdellovibrionota	Bdellovibrionia	Bdellovibrionales	Bdellovibrionaceae	OM27 clade	Unknown_ASV_10564
Control__Ct0861	ASV_10565	Bacteria	Actinobacteriota	Thermoleophilia	Gaiellales	Gaiellaceae	Gaiella	Unknown_ASV_10565
Control__Ct0861	ASV_10566	Bacteria	Bdellovibrionota	Oligoflexia	Oligoflexales	Oligoflexaceae	Unknown_ASV_10566	Unknown_ASV_10566
Control__Ct0861	ASV_10567	Bacteria	Proteobacteria	Gammaproteobacteria	Diplorickettsiales	Diplorickettsiaceae	Unknown_ASV_10567	Unknown_ASV_10567
Control__Ct0861	ASV_10568	Bacteria	Bacteroidota	Bacteroidia	Chitinophagales	Chitinophagaceae	UTBCD1	Unknown_ASV_10568
Control__Ct0861	ASV_10569	Bacteria	Myxococcota	Polyangia	Haliangiales	Haliangiaceae	Haliangium	Unknown_ASV_10569
Control__Ct0861	ASV_1057	Bacteria	Actinobacteriota	Actinobacteria	Streptomycetales	Streptomycetaceae	Unknown_ASV_1057	Unknown_ASV_1057
Control	ASV_10570	Bacteria	Proteobacteria	Alphaproteobacteria	Micavibrionales	Micavibrionaceae	Unknown_ASV_10570	Unknown_ASV_10570
Control__Ct0861	ASV_10572	Bacteria	Planctomycetota	Planctomycetes	Pirellulales	Pirellulaceae	Pirellula	Unknown_ASV_10572
Control__Ct0861	ASV_10573	Bacteria	Planctomycetota	Planctomycetes	Gemmatales	Gemmataceae	Unknown_ASV_10573	Unknown_ASV_10573
Control__Ct0861	ASV_10576	Bacteria	Proteobacteria	Alphaproteobacteria	Rhizobiales	Hyphomicrobiaceae	Hyphomicrobium	Unknown_ASV_10576
Control__Ct0861	ASV_10578	Bacteria	Planctomycetota	Phycisphaerae	Phycisphaerales	Phycisphaeraceae	Unknown_ASV_10578	Unknown_ASV_10578
Control__Ct0861	ASV_1058	Bacteria	Acidobacteriota	Vicinamibacteria	Vicinamibacterales	Vicinamibacteraceae	Unknown_ASV_1058	Unknown_ASV_1058
Control__Ct0861	ASV_10583	Bacteria	Actinobacteriota	Actinobacteria	Micromonosporales	Micromonosporaceae	Luedemannella	Unknown_ASV_10583
Control	ASV_10586	Bacteria	Firmicutes	Bacilli	Paenibacillales	Paenibacillaceae	Paenibacillus	Unknown_ASV_10586
Control__Ct0861	ASV_1059	Bacteria	Firmicutes	Bacilli	Paenibacillales	Paenibacillaceae	Unknown_ASV_1059	Unknown_ASV_1059
Control__Ct0861	ASV_10591	Bacteria	Bacteroidota	Bacteroidia	Sphingobacteriales	NS11-12 marine group	Unknown_ASV_10591	Unknown_ASV_10591
Control__Ct0861	ASV_10592	Bacteria	Planctomycetota	Phycisphaerae	Tepidisphaerales	WD2101 soil group	Unknown_ASV_10592	Unknown_ASV_10592
Control__Ct0861	ASV_10593	Bacteria	Myxococcota	Myxococcia	Myxococcales	Myxococcaceae	Unknown_ASV_10593	Unknown_ASV_10593
Control__Ct0861	ASV_10594	Bacteria	Bacteroidota	Bacteroidia	Cytophagales	Microscillaceae	Hassallia	Unknown_ASV_10594
Control__Ct0861	ASV_10596	Bacteria	Planctomycetota	Phycisphaerae	Phycisphaerales	Phycisphaeraceae	Unknown_ASV_10596	Unknown_ASV_10596
Control__Ct0861	ASV_10597	Bacteria	Bacteroidota	Bacteroidia	Sphingobacteriales	LiUU-11-161	Unknown_ASV_10597	Unknown_ASV_10597
Control__Ct0861	ASV_10598	Bacteria	Actinobacteriota	Actinobacteria	Euzebyales	Euzebyaceae	Euzebya	Unknown_ASV_10598
Control__Ct0861	ASV_10599	Bacteria	Actinobacteriota	Acidimicrobiia	Microtrichales	Ilumatobacteraceae	Unknown_ASV_10599	Unknown_ASV_10599
Control__Ct0861	ASV_106	Bacteria	Proteobacteria	Alphaproteobacteria	Rhizobiales	Beijerinckiaceae	Microvirga	aerilata
Control__Ct0861	ASV_10600	Bacteria	Planctomycetota	Planctomycetes	Gemmatales	Gemmataceae	Gemmata	Unknown_ASV_10600
Control	ASV_10603	Bacteria	Planctomycetota	Planctomycetes	Gemmatales	Gemmataceae	Unknown_ASV_10603	Unknown_ASV_10603
Control__Ct0861	ASV_10604	Bacteria	Proteobacteria	Alphaproteobacteria	Rhodobacterales	Rhodobacteraceae	Rubellimicrobium	Unknown_ASV_10604
Control__Ct0861	ASV_10605	Bacteria	Myxococcota	Polyangia	Polyangiales	BIrii41	Unknown_ASV_10605	Unknown_ASV_10605
Control__Ct0861	ASV_10606	Bacteria	Bdellovibrionota	Bdellovibrionia	Bdellovibrionales	Bdellovibrionaceae	OM27 clade	Unknown_ASV_10606
Control__Ct0861	ASV_10607	Bacteria	Actinobacteriota	Actinobacteria	Propionibacteriales	Propionibacteriaceae	Microlunatus	Unknown_ASV_10607
Control__Ct0861	ASV_10608	Bacteria	Planctomycetota	Planctomycetes	Gemmatales	Gemmataceae	Unknown_ASV_10608	Unknown_ASV_10608
Control__Ct0861	ASV_10609	Bacteria	Proteobacteria	Alphaproteobacteria	Acetobacterales	Acetobacteraceae	Roseomonas	Unknown_ASV_10609
Control__Ct0861	ASV_10611	Bacteria	Acidobacteriota	Vicinamibacteria	Vicinamibacterales	Vicinamibacteraceae	Unknown_ASV_10611	Unknown_ASV_10611
Control__Ct0861	ASV_10612	Bacteria	Bacteroidota	Bacteroidia	Chitinophagales	Chitinophagaceae	Niabella	ginsengisoli
Control__Ct0861	ASV_10613	Bacteria	Chloroflexi	Anaerolineae	SBR1031	A4b	Unknown_ASV_10613	Unknown_ASV_10613
Control__Ct0861	ASV_10614	Bacteria	Planctomycetota	Phycisphaerae	Phycisphaerales	Phycisphaeraceae	Unknown_ASV_10614	Unknown_ASV_10614
Control__Ct0861	ASV_10618	Bacteria	Bdellovibrionota	Bdellovibrionia	Bdellovibrionales	Bdellovibrionaceae	Bdellovibrio	Unknown_ASV_10618
Control__Ct0861	ASV_10619	Bacteria	Bacteroidota	Bacteroidia	Cytophagales	Cytophagaceae	Sporocytophaga	Unknown_ASV_10619
Control__Ct0861	ASV_1062	Bacteria	Actinobacteriota	Actinobacteria	Kineosporiales	Kineosporiaceae	Unknown_ASV_1062	Unknown_ASV_1062
Control__Ct0861	ASV_10621	Bacteria	Myxococcota	Myxococcia	Myxococcales	Myxococcaceae	P3OB-42	Unknown_ASV_10621
Control__Ct0861	ASV_10624	Bacteria	Bacteroidota	Bacteroidia	Chitinophagales	Chitinophagaceae	Terrimonas	Unknown_ASV_10624
Control__Ct0861	ASV_10626	Bacteria	Bacteroidota	Bacteroidia	Sphingobacteriales	LiUU-11-161	Unknown_ASV_10626	Unknown_ASV_10626
Control	ASV_10627	Bacteria	Planctomycetota	Phycisphaerae	Phycisphaerales	Phycisphaeraceae	SM1A02	Unknown_ASV_10627
Control__Ct0861	ASV_10628	Bacteria	Myxococcota	Polyangia	Polyangiales	BIrii41	Unknown_ASV_10628	Unknown_ASV_10628
Control__Ct0861	ASV_1063	Bacteria	Chloroflexi	Chloroflexia	Kallotenuales	AKIW781	Unknown_ASV_1063	Unknown_ASV_1063
Control__Ct0861	ASV_10631	Bacteria	Bdellovibrionota	Bdellovibrionia	Bdellovibrionales	Bdellovibrionaceae	Bdellovibrio	Unknown_ASV_10631
Control__Ct0861	ASV_10632	Bacteria	Bacteroidota	Rhodothermia	Rhodothermales	Rhodothermaceae	Unknown_ASV_10632	Unknown_ASV_10632
Control__Ct0861	ASV_10633	Bacteria	Verrucomicrobiota	Verrucomicrobiae	Chthoniobacterales	Chthoniobacteraceae	Chthoniobacter	Unknown_ASV_10633
Control__Ct0861	ASV_10637	Bacteria	Proteobacteria	Gammaproteobacteria	Burkholderiales	Comamonadaceae	Unknown_ASV_10637	Unknown_ASV_10637
Control__Ct0861	ASV_10638	Bacteria	Bacteroidota	Rhodothermia	Rhodothermales	Rhodothermaceae	Unknown_ASV_10638	Unknown_ASV_10638
Control__Ct0861	ASV_10639	Bacteria	Planctomycetota	Planctomycetes	Gemmatales	Gemmataceae	Unknown_ASV_10639	Unknown_ASV_10639
Control__Ct0861	ASV_1064	Bacteria	Planctomycetota	Planctomycetes	Gemmatales	Gemmataceae	Gemmata	Unknown_ASV_1064
Control__Ct0861	ASV_10640	Bacteria	Armatimonadota	Fimbriimonadia	Fimbriimonadales	Fimbriimonadaceae	Unknown_ASV_10640	Unknown_ASV_10640
Control__Ct0861	ASV_10641	Bacteria	Bacteroidota	Bacteroidia	Cytophagales	Cyclobacteriaceae	Unknown_ASV_10641	Unknown_ASV_10641
Control__Ct0861	ASV_10642	Bacteria	Bdellovibrionota	Bdellovibrionia	Bdellovibrionales	Bdellovibrionaceae	Bdellovibrio	Unknown_ASV_10642
Control__Ct0861	ASV_10643	Bacteria	Bdellovibrionota	Bdellovibrionia	Bdellovibrionales	Bdellovibrionaceae	OM27 clade	Unknown_ASV_10643
Control	ASV_10644	Bacteria	Bacteroidota	Bacteroidia	Cytophagales	Microscillaceae	Unknown_ASV_10644	Unknown_ASV_10644
Control__Ct0861	ASV_10647	Bacteria	Planctomycetota	Planctomycetes	Gemmatales	Gemmataceae	Unknown_ASV_10647	Unknown_ASV_10647
Control__Ct0861	ASV_10648	Bacteria	Proteobacteria	Gammaproteobacteria	Diplorickettsiales	Diplorickettsiaceae	Unknown_ASV_10648	Unknown_ASV_10648
Control__Ct0861	ASV_10651	Bacteria	Proteobacteria	Alphaproteobacteria	Sphingomonadales	Sphingomonadaceae	Novosphingobium	lindaniclasticum/panipatense
Control__Ct0861	ASV_10652	Bacteria	Planctomycetota	Phycisphaerae	Tepidisphaerales	WD2101 soil group	Unknown_ASV_10652	Unknown_ASV_10652
Control__Ct0861	ASV_10655	Bacteria	Bacteroidota	Bacteroidia	Cytophagales	Microscillaceae	Ohtaekwangia	Unknown_ASV_10655
Control__Ct0861	ASV_10656	Bacteria	Actinobacteriota	Thermoleophilia	Solirubrobacterales	Solirubrobacteraceae	Unknown_ASV_10656	Unknown_ASV_10656
Control__Ct0861	ASV_10659	Bacteria	Planctomycetota	Phycisphaerae	Tepidisphaerales	WD2101 soil group	Unknown_ASV_10659	Unknown_ASV_10659
Control__Ct0861	ASV_10661	Bacteria	Proteobacteria	Alphaproteobacteria	Rhodospirillales	Magnetospirillaceae	Unknown_ASV_10661	Unknown_ASV_10661
Control__Ct0861	ASV_10662	Bacteria	Actinobacteriota	Actinobacteria	Corynebacteriales	Corynebacteriaceae	Corynebacterium	variabile
Control__Ct0861	ASV_10663	Bacteria	Gemmatimonadota	Gemmatimonadetes	Gemmatimonadales	Gemmatimonadaceae	Gemmatimonas	Unknown_ASV_10663
Control__Ct0861	ASV_10664	Bacteria	Bdellovibrionota	Bdellovibrionia	Bacteriovoracales	Bacteriovoracaceae	Unknown_ASV_10664	Unknown_ASV_10664
Control__Ct0861	ASV_10667	Bacteria	Bacteroidota	Bacteroidia	Flavobacteriales	Flavobacteriaceae	Flavobacterium	hauense
Control__Ct0861	ASV_10668	Bacteria	Planctomycetota	Planctomycetes	Gemmatales	Gemmataceae	Unknown_ASV_10668	Unknown_ASV_10668
Control__Ct0861	ASV_1067	Bacteria	Planctomycetota	Planctomycetes	Gemmatales	Gemmataceae	Gemmata	Unknown_ASV_1067
Control__Ct0861	ASV_10670	Bacteria	Proteobacteria	Alphaproteobacteria	Tistrellales	Geminicoccaceae	Candidatus Alysiosphaera	Unknown_ASV_10670
Control__Ct0861	ASV_10671	Bacteria	Bdellovibrionota	Oligoflexia	Oligoflexales	Oligoflexaceae	Unknown_ASV_10671	Unknown_ASV_10671
Control__Ct0861	ASV_10672	Bacteria	Planctomycetota	Planctomycetes	Pirellulales	Pirellulaceae	Pir4 lineage	Unknown_ASV_10672
Control__Ct0861	ASV_10673	Bacteria	Proteobacteria	Gammaproteobacteria	Legionellales	Legionellaceae	Legionella	Unknown_ASV_10673
Control__Ct0861	ASV_10674	Bacteria	Firmicutes	Limnochordia	Limnochordales	Limnochordaceae	Unknown_ASV_10674	Unknown_ASV_10674
Control__Ct0861	ASV_10675	Bacteria	Proteobacteria	Gammaproteobacteria	Enterobacterales	Idiomarinaceae	Aliidiomarina	Unknown_ASV_10675
Control__Ct0861	ASV_10676	Bacteria	Proteobacteria	Gammaproteobacteria	Burkholderiales	Oxalobacteraceae	Unknown_ASV_10676	Unknown_ASV_10676
Control__Ct0861	ASV_10677	Bacteria	Myxococcota	Myxococcia	Myxococcales	Myxococcaceae	Unknown_ASV_10677	Unknown_ASV_10677
Control__Ct0861	ASV_10679	Bacteria	Proteobacteria	Gammaproteobacteria	Burkholderiales	Comamonadaceae	Unknown_ASV_10679	Unknown_ASV_10679
Control__Ct0861	ASV_1068	Bacteria	Planctomycetota	Phycisphaerae	Tepidisphaerales	WD2101 soil group	Unknown_ASV_1068	Unknown_ASV_1068
Control__Ct0861	ASV_10680	Bacteria	Planctomycetota	Planctomycetes	Pirellulales	Pirellulaceae	Unknown_ASV_10680	Unknown_ASV_10680
Control__Ct0861	ASV_10681	Bacteria	Myxococcota	Polyangia	Polyangiales	Sandaracinaceae	Unknown_ASV_10681	Unknown_ASV_10681
Ct0861	ASV_10684	Bacteria	Proteobacteria	Alphaproteobacteria	Sphingomonadales	Sphingomonadaceae	Sphingobium	Unknown_ASV_10684
Control__Ct0861	ASV_10685	Bacteria	Bacteroidota	Bacteroidia	Chitinophagales	Chitinophagaceae	Dinghuibacter	Unknown_ASV_10685
Control__Ct0861	ASV_10687	Bacteria	Planctomycetota	Phycisphaerae	Phycisphaerales	Phycisphaeraceae	Unknown_ASV_10687	Unknown_ASV_10687
Control__Ct0861	ASV_10689	Bacteria	Firmicutes	Clostridia	Clostridiales	Clostridiaceae	Clostridium sensu stricto 1	celatum/disporicum/saudiense
Control__Ct0861	ASV_1069	Bacteria	Proteobacteria	Alphaproteobacteria	Rhizobiales	Devosiaceae	Unknown_ASV_1069	Unknown_ASV_1069
Control__Ct0861	ASV_10690	Bacteria	Planctomycetota	Planctomycetes	Pirellulales	Pirellulaceae	Pirellula	Unknown_ASV_10690
Control__Ct0861	ASV_10691	Bacteria	Bdellovibrionota	Bdellovibrionia	Bdellovibrionales	Bdellovibrionaceae	OM27 clade	Unknown_ASV_10691
Control__Ct0861	ASV_10692	Bacteria	Actinobacteriota	Actinobacteria	Pseudonocardiales	Pseudonocardiaceae	Saccharopolyspora	deserti
Control__Ct0861	ASV_10693	Bacteria	Myxococcota	Polyangia	Haliangiales	Haliangiaceae	Haliangium	Unknown_ASV_10693
Control	ASV_10694	Bacteria	Proteobacteria	Alphaproteobacteria	Holosporales	Holosporaceae	Unknown_ASV_10694	Unknown_ASV_10694
Control__Ct0861	ASV_10698	Bacteria	Planctomycetota	Planctomycetes	Gemmatales	Gemmataceae	Unknown_ASV_10698	Unknown_ASV_10698
Control__Ct0861	ASV_10699	Bacteria	Bacteroidota	Bacteroidia	Sphingobacteriales	env.OPS 17	Unknown_ASV_10699	Unknown_ASV_10699
Control__Ct0861	ASV_107	Bacteria	Proteobacteria	Gammaproteobacteria	Burkholderiales	Comamonadaceae	Ramlibacter	Unknown_ASV_107
Control__Ct0861	ASV_1070	Bacteria	Planctomycetota	Planctomycetes	Pirellulales	Pirellulaceae	Pirellula	Unknown_ASV_1070
Control__Ct0861	ASV_10700	Bacteria	Planctomycetota	Planctomycetes	Gemmatales	Gemmataceae	Fimbriiglobus	Unknown_ASV_10700
Control__Ct0861	ASV_10701	Bacteria	Bdellovibrionota	Bdellovibrionia	Bdellovibrionales	Bdellovibrionaceae	Bdellovibrio	Unknown_ASV_10701
Control__Ct0861	ASV_10702	Bacteria	Firmicutes	Bacilli	Lactobacillales	Enterococcaceae	Enterococcus	Unknown_ASV_10702
Control__Ct0861	ASV_10703	Bacteria	Proteobacteria	Alphaproteobacteria	Caulobacterales	Caulobacteraceae	Unknown_ASV_10703	Unknown_ASV_10703
Control__Ct0861	ASV_10704	Bacteria	Actinobacteriota	Actinobacteria	Micromonosporales	Micromonosporaceae	Unknown_ASV_10704	Unknown_ASV_10704
Control__Ct0861	ASV_10705	Bacteria	Myxococcota	Myxococcia	Myxococcales	Myxococcaceae	Unknown_ASV_10705	Unknown_ASV_10705
Control__Ct0861	ASV_10706	Bacteria	Myxococcota	Polyangia	Haliangiales	Haliangiaceae	Haliangium	Unknown_ASV_10706
Control__Ct0861	ASV_10707	Bacteria	Actinobacteriota	Actinobacteria	Streptomycetales	Streptomycetaceae	Unknown_ASV_10707	Unknown_ASV_10707
Control__Ct0861	ASV_10708	Bacteria	Planctomycetota	Planctomycetes	Pirellulales	Pirellulaceae	Unknown_ASV_10708	Unknown_ASV_10708
Control__Ct0861	ASV_1071	Bacteria	Bacteroidota	Bacteroidia	Sphingobacteriales	Sphingobacteriaceae	Sphingobacterium	populi
Control__Ct0861	ASV_10710	Bacteria	Proteobacteria	Alphaproteobacteria	Sphingomonadales	Sphingomonadaceae	Novosphingobium	Unknown_ASV_10710
Control__Ct0861	ASV_10711	Bacteria	Chloroflexi	Anaerolineae	Caldilineales	Caldilineaceae	Unknown_ASV_10711	Unknown_ASV_10711
Control__Ct0861	ASV_10712	Bacteria	Myxococcota	Polyangia	Polyangiales	Sandaracinaceae	Sandaracinus	Unknown_ASV_10712
Control__Ct0861	ASV_10714	Bacteria	Bacteroidota	Bacteroidia	Chitinophagales	Chitinophagaceae	Taibaiella	Unknown_ASV_10714
Control__Ct0861	ASV_10715	Bacteria	Acidobacteriota	Vicinamibacteria	Vicinamibacterales	Vicinamibacteraceae	Unknown_ASV_10715	Unknown_ASV_10715
Control__Ct0861	ASV_10717	Bacteria	Planctomycetota	Phycisphaerae	Phycisphaerales	Phycisphaeraceae	SM1A02	Unknown_ASV_10717
Control__Ct0861	ASV_10720	Bacteria	Actinobacteriota	Thermoleophilia	Solirubrobacterales	Solirubrobacteraceae	Solirubrobacter	Unknown_ASV_10720
Control__Ct0861	ASV_10722	Bacteria	Proteobacteria	Alphaproteobacteria	Rhodobacterales	Rhodobacteraceae	Unknown_ASV_10722	Unknown_ASV_10722
Control__Ct0861	ASV_10725	Bacteria	Proteobacteria	Gammaproteobacteria	Legionellales	Legionellaceae	Legionella	Unknown_ASV_10725
Control__Ct0861	ASV_10727	Bacteria	Myxococcota	Polyangia	Haliangiales	Haliangiaceae	Haliangium	Unknown_ASV_10727
Ct0861	ASV_10729	Bacteria	Bacteroidota	Bacteroidia	Sphingobacteriales	env.OPS 17	Unknown_ASV_10729	Unknown_ASV_10729
Control__Ct0861	ASV_1073	Bacteria	Proteobacteria	Alphaproteobacteria	Rhizobiales	Rhizobiaceae	Unknown_ASV_1073	Unknown_ASV_1073
Control__Ct0861	ASV_10733	Bacteria	Planctomycetota	Phycisphaerae	Phycisphaerales	Phycisphaeraceae	Unknown_ASV_10733	Unknown_ASV_10733
Control__Ct0861	ASV_10738	Bacteria	Deinococcota	Deinococci	Deinococcales	Trueperaceae	Truepera	Unknown_ASV_10738
Control__Ct0861	ASV_10739	Bacteria	Myxococcota	Polyangia	Haliangiales	Haliangiaceae	Haliangium	Unknown_ASV_10739
Control__Ct0861	ASV_1074	Bacteria	Proteobacteria	Gammaproteobacteria	Burkholderiales	Nitrosomonadaceae	MND1	Unknown_ASV_1074
Control	ASV_10740	Bacteria	Proteobacteria	Gammaproteobacteria	Diplorickettsiales	Diplorickettsiaceae	Aquicella	Unknown_ASV_10740
Ct0861	ASV_10742	Bacteria	Bacteroidota	Bacteroidia	Flavobacteriales	Flavobacteriaceae	Flavobacterium	Unknown_ASV_10742
Control__Ct0861	ASV_10743	Bacteria	Planctomycetota	Planctomycetes	Pirellulales	Pirellulaceae	Pirellula	Unknown_ASV_10743
Control__Ct0861	ASV_10746	Bacteria	Myxococcota	Polyangia	Haliangiales	Haliangiaceae	Haliangium	Unknown_ASV_10746
Control__Ct0861	ASV_10749	Bacteria	Chloroflexi	Anaerolineae	SBR1031	A4b	Unknown_ASV_10749	Unknown_ASV_10749
Control__Ct0861	ASV_1075	Bacteria	Proteobacteria	Alphaproteobacteria	Reyranellales	Reyranellaceae	Unknown_ASV_1075	Unknown_ASV_1075
Control__Ct0861	ASV_10750	Bacteria	Chloroflexi	Anaerolineae	Caldilineales	Caldilineaceae	Unknown_ASV_10750	Unknown_ASV_10750
Control__Ct0861	ASV_10753	Bacteria	Desulfobacterota	Desulfuromonadia	Geobacterales	Geobacteraceae	Citrifermentans	Unknown_ASV_10753
Control__Ct0861	ASV_10754	Bacteria	Chloroflexi	Chloroflexia	Chloroflexales	Roseiflexaceae	Unknown_ASV_10754	Unknown_ASV_10754
Control__Ct0861	ASV_10755	Bacteria	Planctomycetota	Phycisphaerae	Phycisphaerales	Phycisphaeraceae	Unknown_ASV_10755	Unknown_ASV_10755
Control__Ct0861	ASV_10756	Bacteria	Verrucomicrobiota	Verrucomicrobiae	Pedosphaerales	Pedosphaeraceae	Unknown_ASV_10756	Unknown_ASV_10756
Control__Ct0861	ASV_10757	Bacteria	Bdellovibrionota	Oligoflexia	Oligoflexales	Oligoflexaceae	Unknown_ASV_10757	Unknown_ASV_10757
Control__Ct0861	ASV_10758	Bacteria	Planctomycetota	Planctomycetes	Pirellulales	Pirellulaceae	Unknown_ASV_10758	Unknown_ASV_10758
Control__Ct0861	ASV_1076	Bacteria	Acidobacteriota	Vicinamibacteria	Vicinamibacterales	Vicinamibacteraceae	Unknown_ASV_1076	Unknown_ASV_1076
Control__Ct0861	ASV_10762	Bacteria	Proteobacteria	Alphaproteobacteria	Rickettsiales	SM2D12	Unknown_ASV_10762	Unknown_ASV_10762
Control__Ct0861	ASV_10763	Bacteria	Bdellovibrionota	Oligoflexia	Oligoflexales	Oligoflexaceae	Unknown_ASV_10763	Unknown_ASV_10763
Control__Ct0861	ASV_10764	Bacteria	Cyanobacteria	Cyanobacteriia	Synechococcales	Cyanobiaceae	Cyanobium PCC-6307	Unknown_ASV_10764
Control__Ct0861	ASV_10765	Bacteria	Proteobacteria	Alphaproteobacteria	Rhizobiales	Devosiaceae	Devosia	Unknown_ASV_10765
Control__Ct0861	ASV_10766	Bacteria	Verrucomicrobiota	Omnitrophia	Omnitrophales	Omnitrophaceae	Candidatus Omnitrophus	Unknown_ASV_10766
Control__Ct0861	ASV_10767	Bacteria	Proteobacteria	Alphaproteobacteria	Rhodospirillales	Magnetospiraceae	Unknown_ASV_10767	Unknown_ASV_10767
Control__Ct0861	ASV_10768	Bacteria	Actinobacteriota	Actinobacteria	Pseudonocardiales	Pseudonocardiaceae	Prauserella	marina
Control__Ct0861	ASV_10769	Bacteria	Bdellovibrionota	Bdellovibrionia	Bacteriovoracales	Bacteriovoracaceae	Bacteriovorax	Unknown_ASV_10769
Control__Ct0861	ASV_1077	Bacteria	Actinobacteriota	Actinobacteria	Streptomycetales	Streptomycetaceae	Streptomyces	torulosus
Control__Ct0861	ASV_10770	Bacteria	Myxococcota	Myxococcia	Myxococcales	Anaeromyxobacteraceae	Anaeromyxobacter	Unknown_ASV_10770
Control__Ct0861	ASV_10772	Bacteria	Myxococcota	Myxococcia	Myxococcales	Myxococcaceae	P3OB-42	Unknown_ASV_10772
Control__Ct0861	ASV_10774	Bacteria	Verrucomicrobiota	Verrucomicrobiae	Opitutales	Opitutaceae	Lacunisphaera	Unknown_ASV_10774
Control__Ct0861	ASV_10776	Bacteria	Planctomycetota	Planctomycetes	Gemmatales	Gemmataceae	Gemmata	Unknown_ASV_10776
Control__Ct0861	ASV_10778	Bacteria	Deinococcota	Deinococci	Deinococcales	Trueperaceae	Truepera	Unknown_ASV_10778
Control__Ct0861	ASV_10779	Bacteria	Cyanobacteria	Vampirivibrionia	Obscuribacterales	Obscuribacteraceae	Unknown_ASV_10779	Unknown_ASV_10779
Control__Ct0861	ASV_1078	Bacteria	Planctomycetota	Planctomycetes	Pirellulales	Pirellulaceae	Pir4 lineage	Unknown_ASV_1078
Control__Ct0861	ASV_10780	Bacteria	Proteobacteria	Alphaproteobacteria	Micavibrionales	Micavibrionaceae	Unknown_ASV_10780	Unknown_ASV_10780
Control__Ct0861	ASV_10781	Bacteria	Actinobacteriota	Actinobacteria	Euzebyales	Euzebyaceae	Euzebya	Unknown_ASV_10781
Control__Ct0861	ASV_10782	Bacteria	Planctomycetota	Planctomycetes	Pirellulales	Pirellulaceae	Pir4 lineage	Unknown_ASV_10782
Ct0861	ASV_10783	Bacteria	Planctomycetota	Planctomycetes	Gemmatales	Gemmataceae	Unknown_ASV_10783	Unknown_ASV_10783
Control	ASV_10785	Bacteria	Proteobacteria	Alphaproteobacteria	Caulobacterales	Hyphomonadaceae	SWB02	Unknown_ASV_10785
Control__Ct0861	ASV_10786	Bacteria	Bacteroidota	Bacteroidia	Chitinophagales	Chitinophagaceae	Taibaiella	Unknown_ASV_10786
Control__Ct0861	ASV_1079	Bacteria	Proteobacteria	Alphaproteobacteria	Rhizobiales	Rhizobiaceae	Aureimonas	altamirensis
Control__Ct0861	ASV_10792	Bacteria	Myxococcota	Polyangia	Haliangiales	Haliangiaceae	Haliangium	Unknown_ASV_10792
Control__Ct0861	ASV_10793	Bacteria	Bacteroidota	Bacteroidia	Cytophagales	Microscillaceae	Ohtaekwangia	Unknown_ASV_10793
Control	ASV_10794	Bacteria	Bdellovibrionota	Bdellovibrionia	Bdellovibrionales	Bdellovibrionaceae	Bdellovibrio	Unknown_ASV_10794
Control__Ct0861	ASV_10796	Bacteria	Actinobacteriota	Actinobacteria	Micrococcales	Bogoriellaceae	Georgenia	satyanarayanai
Control__Ct0861	ASV_10797	Bacteria	Myxococcota	Myxococcia	Myxococcales	Myxococcaceae	P3OB-42	Unknown_ASV_10797
Control__Ct0861	ASV_10798	Bacteria	Bdellovibrionota	Oligoflexia	Oligoflexales	Oligoflexaceae	Unknown_ASV_10798	Unknown_ASV_10798
Control__Ct0861	ASV_108	Bacteria	Proteobacteria	Gammaproteobacteria	Burkholderiales	Nitrosomonadaceae	MND1	Unknown_ASV_108
Control__Ct0861	ASV_10800	Bacteria	Bacteroidota	Bacteroidia	Sphingobacteriales	Sphingobacteriaceae	Sphingobacterium	Unknown_ASV_10800
Control__Ct0861	ASV_10801	Bacteria	Actinobacteriota	Acidimicrobiia	Microtrichales	Iamiaceae	Iamia	Unknown_ASV_10801
Control__Ct0861	ASV_10802	Bacteria	Gemmatimonadota	Longimicrobia	Longimicrobiales	Longimicrobiaceae	YC-ZSS-LKJ147	Unknown_ASV_10802
Control__Ct0861	ASV_10803	Bacteria	Bacteroidota	Bacteroidia	Flavobacteriales	Flavobacteriaceae	Gramella	Unknown_ASV_10803
Control__Ct0861	ASV_10805	Bacteria	Proteobacteria	Alphaproteobacteria	Azospirillales	Azospirillaceae	Skermanella	Unknown_ASV_10805
Control__Ct0861	ASV_10807	Bacteria	Proteobacteria	Alphaproteobacteria	Sphingomonadales	Sphingomonadaceae	Novosphingobium	Unknown_ASV_10807
Control__Ct0861	ASV_10808	Bacteria	Myxococcota	Polyangia	Polyangiales	BIrii41	Unknown_ASV_10808	Unknown_ASV_10808
Control__Ct0861	ASV_10809	Bacteria	Armatimonadota	Fimbriimonadia	Fimbriimonadales	Fimbriimonadaceae	Unknown_ASV_10809	Unknown_ASV_10809
Control__Ct0861	ASV_1081	Bacteria	Actinobacteriota	Actinobacteria	Corynebacteriales	Nocardiaceae	Nocardia	Unknown_ASV_1081
Ct0861	ASV_10810	Bacteria	Bacteroidota	Bacteroidia	Sphingobacteriales	Sphingobacteriaceae	Mucilaginibacter	defluvii
Control__Ct0861	ASV_10811	Bacteria	Myxococcota	Polyangia	Haliangiales	Haliangiaceae	Haliangium	Unknown_ASV_10811
Control__Ct0861	ASV_10814	Bacteria	Actinobacteriota	Actinobacteria	Frankiales	Sporichthyaceae	Unknown_ASV_10814	Unknown_ASV_10814
Control__Ct0861	ASV_10817	Bacteria	Myxococcota	Polyangia	Polyangiales	Sandaracinaceae	Unknown_ASV_10817	Unknown_ASV_10817
Control__Ct0861	ASV_10818	Bacteria	Myxococcota	Polyangia	Polyangiales	Sandaracinaceae	Unknown_ASV_10818	Unknown_ASV_10818
Ct0861	ASV_10819	Bacteria	Planctomycetota	Planctomycetes	Gemmatales	Gemmataceae	Unknown_ASV_10819	Unknown_ASV_10819
Control__Ct0861	ASV_1082	Bacteria	Proteobacteria	Gammaproteobacteria	Xanthomonadales	Xanthomonadaceae	Pseudoxanthomonas	Unknown_ASV_1082
Control__Ct0861	ASV_10820	Bacteria	Proteobacteria	Gammaproteobacteria	Diplorickettsiales	Diplorickettsiaceae	Unknown_ASV_10820	Unknown_ASV_10820
Control__Ct0861	ASV_10821	Bacteria	Planctomycetota	Phycisphaerae	Phycisphaerales	Phycisphaeraceae	I-8	Unknown_ASV_10821
Control__Ct0861	ASV_10826	Bacteria	Proteobacteria	Gammaproteobacteria	Diplorickettsiales	Diplorickettsiaceae	Unknown_ASV_10826	Unknown_ASV_10826
Control__Ct0861	ASV_10828	Bacteria	Planctomycetota	Planctomycetes	Pirellulales	Pirellulaceae	Unknown_ASV_10828	Unknown_ASV_10828
Control__Ct0861	ASV_10831	Bacteria	Proteobacteria	Gammaproteobacteria	Legionellales	Legionellaceae	Legionella	Unknown_ASV_10831
Control__Ct0861	ASV_10832	Bacteria	Bacteroidota	Bacteroidia	Cytophagales	Cytophagaceae	Sporocytophaga	Unknown_ASV_10832
Control__Ct0861	ASV_10833	Bacteria	Patescibacteria	Saccharimonadia	Saccharimonadales	Saccharimonadaceae	TM7a	Unknown_ASV_10833
Control__Ct0861	ASV_10835	Bacteria	Planctomycetota	Planctomycetes	Isosphaerales	Isosphaeraceae	Unknown_ASV_10835	Unknown_ASV_10835
Control__Ct0861	ASV_10837	Bacteria	Gemmatimonadota	Longimicrobia	Longimicrobiales	Longimicrobiaceae	YC-ZSS-LKJ147	Unknown_ASV_10837
Control__Ct0861	ASV_10839	Bacteria	Verrucomicrobiota	Verrucomicrobiae	Chthoniobacterales	Chthoniobacteraceae	Chthoniobacter	Unknown_ASV_10839
Control__Ct0861	ASV_1084	Bacteria	Chloroflexi	Chloroflexia	Kallotenuales	AKIW781	Unknown_ASV_1084	Unknown_ASV_1084
Control__Ct0861	ASV_10841	Bacteria	Planctomycetota	Planctomycetes	Gemmatales	Gemmataceae	Unknown_ASV_10841	Unknown_ASV_10841
Control__Ct0861	ASV_10842	Bacteria	Myxococcota	Myxococcia	Myxococcales	Myxococcaceae	P3OB-42	Unknown_ASV_10842
Control__Ct0861	ASV_10844	Bacteria	Firmicutes	Bacilli	Bacillales	Marinococcaceae	Marinococcus	Unknown_ASV_10844
Control__Ct0861	ASV_10846	Bacteria	Verrucomicrobiota	Verrucomicrobiae	Pedosphaerales	Pedosphaeraceae	Unknown_ASV_10846	Unknown_ASV_10846
Control__Ct0861	ASV_10847	Bacteria	Bdellovibrionota	Bdellovibrionia	Bdellovibrionales	Bdellovibrionaceae	Bdellovibrio	Unknown_ASV_10847
Control__Ct0861	ASV_10848	Bacteria	Planctomycetota	Planctomycetes	Gemmatales	Gemmataceae	Unknown_ASV_10848	Unknown_ASV_10848
Control__Ct0861	ASV_1085	Bacteria	Planctomycetota	Planctomycetes	Gemmatales	Gemmataceae	Unknown_ASV_1085	Unknown_ASV_1085
Control__Ct0861	ASV_10854	Bacteria	Planctomycetota	Planctomycetes	Isosphaerales	Isosphaeraceae	Unknown_ASV_10854	Unknown_ASV_10854
Control__Ct0861	ASV_10855	Bacteria	Acidobacteriota	Blastocatellia	Blastocatellales	Blastocatellaceae	Unknown_ASV_10855	Unknown_ASV_10855
Control__Ct0861	ASV_10858	Bacteria	Myxococcota	Myxococcia	Myxococcales	Myxococcaceae	Unknown_ASV_10858	Unknown_ASV_10858
Control__Ct0861	ASV_1086	Bacteria	Bacteroidota	Rhodothermia	Rhodothermales	Rhodothermaceae	Unknown_ASV_1086	Unknown_ASV_1086
Control__Ct0861	ASV_10860	Bacteria	Planctomycetota	Planctomycetes	Pirellulales	Pirellulaceae	Unknown_ASV_10860	Unknown_ASV_10860
Control__Ct0861	ASV_10863	Bacteria	Acidobacteriota	Vicinamibacteria	Vicinamibacterales	Vicinamibacteraceae	Unknown_ASV_10863	Unknown_ASV_10863
Control__Ct0861	ASV_10865	Bacteria	Proteobacteria	Alphaproteobacteria	Sphingomonadales	Sphingomonadaceae	Unknown_ASV_10865	Unknown_ASV_10865
Control__Ct0861	ASV_10866	Bacteria	Verrucomicrobiota	Verrucomicrobiae	Pedosphaerales	Pedosphaeraceae	Unknown_ASV_10866	Unknown_ASV_10866
Control__Ct0861	ASV_10867	Bacteria	Bdellovibrionota	Bdellovibrionia	Bdellovibrionales	Bdellovibrionaceae	Bdellovibrio	Unknown_ASV_10867
Control__Ct0861	ASV_10868	Bacteria	Actinobacteriota	Actinobacteria	Propionibacteriales	Propionibacteriaceae	Microlunatus	Unknown_ASV_10868
Control	ASV_10869	Bacteria	Planctomycetota	Planctomycetes	Pirellulales	Pirellulaceae	Pirellula	Unknown_ASV_10869
Control__Ct0861	ASV_1087	Bacteria	Bacteroidota	Bacteroidia	Cytophagales	Hymenobacteraceae	Adhaeribacter	Unknown_ASV_1087
Control__Ct0861	ASV_10870	Bacteria	Planctomycetota	Planctomycetes	Gemmatales	Gemmataceae	Unknown_ASV_10870	Unknown_ASV_10870
Control__Ct0861	ASV_10873	Bacteria	Actinobacteriota	Acidimicrobiia	Microtrichales	Ilumatobacteraceae	Unknown_ASV_10873	Unknown_ASV_10873
Control	ASV_10874	Bacteria	Gemmatimonadota	Gemmatimonadetes	Gemmatimonadales	Gemmatimonadaceae	Roseisolibacter	Unknown_ASV_10874
Control__Ct0861	ASV_10875	Bacteria	Firmicutes	Bacilli	Bacillales	Bacillaceae	Aureibacillus	Unknown_ASV_10875
Control__Ct0861	ASV_10877	Bacteria	Patescibacteria	Saccharimonadia	Saccharimonadales	Saccharimonadaceae	TM7a	Unknown_ASV_10877
Ct0861	ASV_10879	Bacteria	Planctomycetota	Planctomycetes	Gemmatales	Gemmataceae	Gemmata	Unknown_ASV_10879
Control__Ct0861	ASV_10881	Bacteria	Gemmatimonadota	Gemmatimonadetes	Gemmatimonadales	Gemmatimonadaceae	Unknown_ASV_10881	Unknown_ASV_10881
Control__Ct0861	ASV_10882	Bacteria	Verrucomicrobiota	Omnitrophia	Omnitrophales	Omnitrophaceae	Candidatus Omnitrophus	Unknown_ASV_10882
Control__Ct0861	ASV_10883	Bacteria	Proteobacteria	Alphaproteobacteria	Rickettsiales	Rickettsiaceae	Unknown_ASV_10883	Unknown_ASV_10883
Control__Ct0861	ASV_10885	Bacteria	Verrucomicrobiota	Omnitrophia	Omnitrophales	Omnitrophaceae	Candidatus Omnitrophus	Unknown_ASV_10885
Control__Ct0861	ASV_10886	Bacteria	Planctomycetota	Planctomycetes	Pirellulales	Pirellulaceae	Pirellula	Unknown_ASV_10886
Control__Ct0861	ASV_10887	Bacteria	Proteobacteria	Gammaproteobacteria	Diplorickettsiales	Diplorickettsiaceae	Unknown_ASV_10887	Unknown_ASV_10887
Control__Ct0861	ASV_10888	Bacteria	Myxococcota	Polyangia	Polyangiales	Sandaracinaceae	Sandaracinus	Unknown_ASV_10888
Control__Ct0861	ASV_1089	Bacteria	Actinobacteriota	Actinobacteria	Streptosporangiales	Thermomonosporaceae	Unknown_ASV_1089	Unknown_ASV_1089
Control__Ct0861	ASV_10890	Bacteria	Verrucomicrobiota	Verrucomicrobiae	Verrucomicrobiales	Verrucomicrobiaceae	Unknown_ASV_10890	Unknown_ASV_10890
Control__Ct0861	ASV_10894	Bacteria	Bdellovibrionota	Bdellovibrionia	Bdellovibrionales	Bdellovibrionaceae	OM27 clade	Unknown_ASV_10894
Control__Ct0861	ASV_10895	Bacteria	Proteobacteria	Gammaproteobacteria	Enterobacterales	Idiomarinaceae	Idiomarina	Unknown_ASV_10895
Control__Ct0861	ASV_10896	Bacteria	Bdellovibrionota	Bdellovibrionia	Bdellovibrionales	Bdellovibrionaceae	OM27 clade	Unknown_ASV_10896
Control__Ct0861	ASV_10897	Bacteria	Planctomycetota	Phycisphaerae	Phycisphaerales	Phycisphaeraceae	SM1A02	Unknown_ASV_10897
Control__Ct0861	ASV_10898	Bacteria	Planctomycetota	Planctomycetes	Pirellulales	Pirellulaceae	Pir4 lineage	Unknown_ASV_10898
Control__Ct0861	ASV_10899	Bacteria	Planctomycetota	Planctomycetes	Gemmatales	Gemmataceae	Unknown_ASV_10899	Unknown_ASV_10899
Control__Ct0861	ASV_109	Bacteria	Actinobacteriota	Actinobacteria	Streptomycetales	Streptomycetaceae	Streptomyces	Unknown_ASV_109
Control__Ct0861	ASV_1090	Bacteria	Acidobacteriota	Thermoanaerobaculia	Thermoanaerobaculales	Thermoanaerobaculaceae	Subgroup 10	Unknown_ASV_1090
Control__Ct0861	ASV_10901	Bacteria	Chloroflexi	Anaerolineae	Caldilineales	Caldilineaceae	Unknown_ASV_10901	Unknown_ASV_10901
Control__Ct0861	ASV_10902	Bacteria	Bdellovibrionota	Bdellovibrionia	Bdellovibrionales	Bdellovibrionaceae	Bdellovibrio	Unknown_ASV_10902
Control__Ct0861	ASV_10903	Bacteria	Bdellovibrionota	Bdellovibrionia	Bdellovibrionales	Bdellovibrionaceae	Bdellovibrio	Unknown_ASV_10903
Control__Ct0861	ASV_10904	Bacteria	Bdellovibrionota	Bdellovibrionia	Bdellovibrionales	Bdellovibrionaceae	Bdellovibrio	Unknown_ASV_10904
Control__Ct0861	ASV_10905	Bacteria	Planctomycetota	Planctomycetes	Gemmatales	Gemmataceae	Unknown_ASV_10905	Unknown_ASV_10905
Control__Ct0861	ASV_10906	Bacteria	Planctomycetota	Planctomycetes	Gemmatales	Gemmataceae	Fimbriiglobus	Unknown_ASV_10906
Control__Ct0861	ASV_10908	Bacteria	Bdellovibrionota	Bdellovibrionia	Bdellovibrionales	Bdellovibrionaceae	Bdellovibrio	Unknown_ASV_10908
Control__Ct0861	ASV_10909	Bacteria	Bacteroidota	Bacteroidia	Sphingobacteriales	AKYH767	Unknown_ASV_10909	Unknown_ASV_10909
Control__Ct0861	ASV_10911	Bacteria	Planctomycetota	Planctomycetes	Gemmatales	Gemmataceae	Unknown_ASV_10911	Unknown_ASV_10911
Control__Ct0861	ASV_10913	Bacteria	Bdellovibrionota	Oligoflexia	Oligoflexales	Oligoflexaceae	Unknown_ASV_10913	Unknown_ASV_10913
Control__Ct0861	ASV_10915	Bacteria	Planctomycetota	Planctomycetes	Gemmatales	Gemmataceae	Unknown_ASV_10915	Unknown_ASV_10915
Control__Ct0861	ASV_10916	Bacteria	Bdellovibrionota	Oligoflexia	Oligoflexales	Oligoflexaceae	Unknown_ASV_10916	Unknown_ASV_10916
Control	ASV_10917	Bacteria	Cyanobacteria	Vampirivibrionia	Vampirovibrionales	Vampirovibrionaceae	Unknown_ASV_10917	Unknown_ASV_10917
Control__Ct0861	ASV_10918	Bacteria	Bacteroidota	Bacteroidia	Sphingobacteriales	Sphingobacteriaceae	Pedobacter	Unknown_ASV_10918
Control__Ct0861	ASV_10919	Bacteria	Planctomycetota	Planctomycetes	Gemmatales	Gemmataceae	Unknown_ASV_10919	Unknown_ASV_10919
Control__Ct0861	ASV_10921	Bacteria	Proteobacteria	Alphaproteobacteria	Rhizobiales	Xanthobacteraceae	Pseudorhodoplanes	Unknown_ASV_10921
Control__Ct0861	ASV_10923	Bacteria	Chloroflexi	Chloroflexia	Thermomicrobiales	JG30-KF-CM45	Unknown_ASV_10923	Unknown_ASV_10923
Control	ASV_10924	Bacteria	Proteobacteria	Alphaproteobacteria	Sphingomonadales	Sphingomonadaceae	Unknown_ASV_10924	Unknown_ASV_10924
Control__Ct0861	ASV_10925	Bacteria	Bacteroidota	Rhodothermia	Rhodothermales	Rhodothermaceae	Unknown_ASV_10925	Unknown_ASV_10925
Ct0861	ASV_10926	Bacteria	Bdellovibrionota	Oligoflexia	Oligoflexales	Oligoflexaceae	Unknown_ASV_10926	Unknown_ASV_10926
Control__Ct0861	ASV_10929	Bacteria	Bacteroidota	Bacteroidia	Flavobacteriales	Flavobacteriaceae	Salinimicrobium	Unknown_ASV_10929
Control__Ct0861	ASV_10930	Bacteria	Abditibacteriota	Abditibacteria	Abditibacteriales	Abditibacteriaceae	Abditibacterium	Unknown_ASV_10930
Control__Ct0861	ASV_10931	Bacteria	Firmicutes	Bacilli	Erysipelotrichales	Erysipelatoclostridiaceae	Erysipelatoclostridium	Unknown_ASV_10931
Control__Ct0861	ASV_10934	Bacteria	Planctomycetota	Planctomycetes	Gemmatales	Gemmataceae	Unknown_ASV_10934	Unknown_ASV_10934
Control__Ct0861	ASV_10935	Bacteria	Acidobacteriota	Vicinamibacteria	Vicinamibacterales	Vicinamibacteraceae	Luteitalea	Unknown_ASV_10935
Control__Ct0861	ASV_10937	Bacteria	Patescibacteria	Saccharimonadia	Saccharimonadales	YM_S32_TM7_50_20	Unknown_ASV_10937	Unknown_ASV_10937
Control__Ct0861	ASV_10938	Bacteria	Proteobacteria	Gammaproteobacteria	Nitrosococcales	Nitrosococcaceae	Nitrosococcus	Unknown_ASV_10938
Control__Ct0861	ASV_10940	Bacteria	Proteobacteria	Alphaproteobacteria	Acetobacterales	Acetobacteraceae	Roseomonas	Unknown_ASV_10940
Control__Ct0861	ASV_10941	Bacteria	Bacteroidota	Bacteroidia	Cytophagales	Cytophagaceae	Sporocytophaga	Unknown_ASV_10941
Control__Ct0861	ASV_10942	Bacteria	Planctomycetota	Planctomycetes	Gemmatales	Gemmataceae	Unknown_ASV_10942	Unknown_ASV_10942
Control__Ct0861	ASV_10944	Bacteria	Proteobacteria	Gammaproteobacteria	Legionellales	Legionellaceae	Legionella	Unknown_ASV_10944
Control__Ct0861	ASV_10948	Bacteria	Bacteroidota	Rhodothermia	Rhodothermales	Rhodothermaceae	Unknown_ASV_10948	Unknown_ASV_10948
Control__Ct0861	ASV_1095	Bacteria	Acidobacteriota	Thermoanaerobaculia	Thermoanaerobaculales	Thermoanaerobaculaceae	Subgroup 10	Unknown_ASV_1095
Control__Ct0861	ASV_10950	Bacteria	Bdellovibrionota	Oligoflexia	Oligoflexales	Oligoflexaceae	Unknown_ASV_10950	Unknown_ASV_10950
Control__Ct0861	ASV_10955	Bacteria	Dependentiae	Babeliae	Babeliales	Vermiphilaceae	Unknown_ASV_10955	Unknown_ASV_10955
Control__Ct0861	ASV_10956	Bacteria	Planctomycetota	Planctomycetes	Pirellulales	Pirellulaceae	Pirellula	Unknown_ASV_10956
Control__Ct0861	ASV_10957	Bacteria	Myxococcota	Myxococcia	Myxococcales	Myxococcaceae	P3OB-42	Unknown_ASV_10957
Control__Ct0861	ASV_10959	Bacteria	Proteobacteria	Gammaproteobacteria	Gammaproteobacteria Incertae Sedis	Unknown Family	Candidatus Ovatusbacter	Unknown_ASV_10959
Control__Ct0861	ASV_10961	Bacteria	Bdellovibrionota	Bdellovibrionia	Bdellovibrionales	Bdellovibrionaceae	Bdellovibrio	Unknown_ASV_10961
Control__Ct0861	ASV_10962	Bacteria	Bacteroidota	Bacteroidia	Cytophagales	Microscillaceae	Unknown_ASV_10962	Unknown_ASV_10962
Control__Ct0861	ASV_10964	Bacteria	Planctomycetota	Planctomycetes	Gemmatales	Gemmataceae	Unknown_ASV_10964	Unknown_ASV_10964
Control__Ct0861	ASV_10966	Bacteria	Planctomycetota	Planctomycetes	Gemmatales	Gemmataceae	Unknown_ASV_10966	Unknown_ASV_10966
Control__Ct0861	ASV_10970	Bacteria	Planctomycetota	Planctomycetes	Pirellulales	Pirellulaceae	Unknown_ASV_10970	Unknown_ASV_10970
Control__Ct0861	ASV_10975	Bacteria	Myxococcota	Polyangia	Haliangiales	Haliangiaceae	Haliangium	Unknown_ASV_10975
Control__Ct0861	ASV_10977	Bacteria	Planctomycetota	Phycisphaerae	Tepidisphaerales	WD2101 soil group	Unknown_ASV_10977	Unknown_ASV_10977
Control	ASV_10978	Bacteria	Proteobacteria	Gammaproteobacteria	Legionellales	Legionellaceae	Legionella	Unknown_ASV_10978
Control__Ct0861	ASV_10979	Bacteria	Proteobacteria	Gammaproteobacteria	Legionellales	Legionellaceae	Legionella	Unknown_ASV_10979
Control__Ct0861	ASV_1098	Bacteria	Actinobacteriota	Actinobacteria	Micromonosporales	Micromonosporaceae	Unknown_ASV_1098	Unknown_ASV_1098
Control__Ct0861	ASV_10980	Bacteria	Bdellovibrionota	Oligoflexia	Oligoflexales	Oligoflexaceae	Oligoflexus	Unknown_ASV_10980
Control__Ct0861	ASV_10981	Bacteria	Planctomycetota	Planctomycetes	Planctomycetales	Rubinisphaeraceae	Planctomicrobium	Unknown_ASV_10981
Control__Ct0861	ASV_10982	Bacteria	Actinobacteriota	Actinobacteria	Propionibacteriales	Nocardioidaceae	Nocardioides	humi/kongjuensis
Control__Ct0861	ASV_10983	Bacteria	Myxococcota	Polyangia	Polyangiales	Eel-36e1D6	Unknown_ASV_10983	Unknown_ASV_10983
Control__Ct0861	ASV_10984	Bacteria	Proteobacteria	Alphaproteobacteria	Rhodobacterales	Rhodobacteraceae	Rubellimicrobium	Unknown_ASV_10984
Control__Ct0861	ASV_10988	Bacteria	Acidobacteriota	Vicinamibacteria	Vicinamibacterales	Vicinamibacteraceae	Unknown_ASV_10988	Unknown_ASV_10988
Control__Ct0861	ASV_10989	Bacteria	Bdellovibrionota	Bdellovibrionia	Bdellovibrionales	Bdellovibrionaceae	OM27 clade	Unknown_ASV_10989
Control__Ct0861	ASV_10993	Bacteria	Proteobacteria	Alphaproteobacteria	Rhizobiales	Rhizobiales Incertae Sedis	Nordella	Unknown_ASV_10993
Control__Ct0861	ASV_10997	Bacteria	Proteobacteria	Alphaproteobacteria	Defluviicoccales	Defluviicoccaceae	Defluviicoccus	Unknown_ASV_10997
Control__Ct0861	ASV_110	Bacteria	Proteobacteria	Alphaproteobacteria	Rhizobiales	Xanthobacteraceae	Unknown_ASV_110	Unknown_ASV_110
Control__Ct0861	ASV_1100	Bacteria	Bacteroidota	Bacteroidia	Flavobacteriales	Crocinitomicaceae	Fluviicola	Unknown_ASV_1100
Control	ASV_11000	Bacteria	Bdellovibrionota	Oligoflexia	Oligoflexales	Oligoflexaceae	Unknown_ASV_11000	Unknown_ASV_11000
Control__Ct0861	ASV_11004	Bacteria	Planctomycetota	Planctomycetes	Gemmatales	Gemmataceae	Unknown_ASV_11004	Unknown_ASV_11004
Control__Ct0861	ASV_11005	Bacteria	Proteobacteria	Gammaproteobacteria	Legionellales	Legionellaceae	Legionella	Unknown_ASV_11005
Control__Ct0861	ASV_11007	Bacteria	Actinobacteriota	Thermoleophilia	Solirubrobacterales	Solirubrobacteraceae	Unknown_ASV_11007	Unknown_ASV_11007
Control__Ct0861	ASV_11008	Bacteria	Bacteroidota	Bacteroidia	Chitinophagales	Chitinophagaceae	Segetibacter	Unknown_ASV_11008
Control__Ct0861	ASV_1101	Bacteria	Planctomycetota	Phycisphaerae	Tepidisphaerales	WD2101 soil group	Unknown_ASV_1101	Unknown_ASV_1101
Control__Ct0861	ASV_11010	Bacteria	Actinobacteriota	Actinobacteria	Frankiales	Sporichthyaceae	Sporichthya	Unknown_ASV_11010
Control__Ct0861	ASV_11011	Bacteria	Acidobacteriota	Thermoanaerobaculia	Thermoanaerobaculales	Thermoanaerobaculaceae	Subgroup 10	Unknown_ASV_11011
Control__Ct0861	ASV_11012	Bacteria	Proteobacteria	Gammaproteobacteria	Legionellales	Legionellaceae	Legionella	Unknown_ASV_11012
Control__Ct0861	ASV_11016	Bacteria	Planctomycetota	Phycisphaerae	Phycisphaerales	Phycisphaeraceae	SM1A02	Unknown_ASV_11016
Ct0861	ASV_11018	Bacteria	Bacteroidota	Bacteroidia	Chitinophagales	Chitinophagaceae	Unknown_ASV_11018	Unknown_ASV_11018
Control__Ct0861	ASV_11019	Bacteria	Proteobacteria	Alphaproteobacteria	Caulobacterales	Caulobacteraceae	Unknown_ASV_11019	Unknown_ASV_11019
Control__Ct0861	ASV_11022	Bacteria	Myxococcota	Myxococcia	Myxococcales	Myxococcaceae	KD3-10	Unknown_ASV_11022
Control__Ct0861	ASV_11023	Bacteria	Proteobacteria	Alphaproteobacteria	Caulobacterales	Caulobacteraceae	Unknown_ASV_11023	Unknown_ASV_11023
Control__Ct0861	ASV_11026	Bacteria	Bacteroidota	Bacteroidia	Chitinophagales	Chitinophagaceae	Edaphobaculum	Unknown_ASV_11026
Control__Ct0861	ASV_11027	Bacteria	Proteobacteria	Alphaproteobacteria	Tistrellales	Geminicoccaceae	Unknown_ASV_11027	Unknown_ASV_11027
Control__Ct0861	ASV_11029	Bacteria	Planctomycetota	Planctomycetes	Gemmatales	Gemmataceae	Unknown_ASV_11029	Unknown_ASV_11029
Control__Ct0861	ASV_1103	Bacteria	Gemmatimonadota	Longimicrobia	Longimicrobiales	Longimicrobiaceae	YC-ZSS-LKJ147	Unknown_ASV_1103
Control__Ct0861	ASV_11030	Bacteria	Bdellovibrionota	Bdellovibrionia	Bdellovibrionales	Bdellovibrionaceae	Bdellovibrio	Unknown_ASV_11030
Control__Ct0861	ASV_11031	Bacteria	Bacteroidota	Bacteroidia	Cytophagales	Cytophagaceae	Cytophaga	Unknown_ASV_11031
Control__Ct0861	ASV_11032	Bacteria	Deinococcota	Deinococci	Deinococcales	Deinococcaceae	Deinococcus	Unknown_ASV_11032
Control__Ct0861	ASV_11034	Bacteria	Acidobacteriota	Acidobacteriae	Bryobacterales	Bryobacteraceae	Bryobacter	Unknown_ASV_11034
Control__Ct0861	ASV_11036	Bacteria	Bacteroidota	Bacteroidia	Sphingobacteriales	NS11-12 marine group	Unknown_ASV_11036	Unknown_ASV_11036
Control__Ct0861	ASV_11037	Bacteria	Planctomycetota	Planctomycetes	Isosphaerales	Isosphaeraceae	Unknown_ASV_11037	Unknown_ASV_11037
Control__Ct0861	ASV_11038	Bacteria	Actinobacteriota	Actinobacteria	Propionibacteriales	Nocardioidaceae	Nocardioides	hankookensis
Control__Ct0861	ASV_11039	Bacteria	Proteobacteria	Gammaproteobacteria	Diplorickettsiales	Diplorickettsiaceae	Unknown_ASV_11039	Unknown_ASV_11039
Control__Ct0861	ASV_11040	Bacteria	Planctomycetota	Planctomycetes	Pirellulales	Pirellulaceae	Unknown_ASV_11040	Unknown_ASV_11040
Control__Ct0861	ASV_11041	Bacteria	Chloroflexi	Anaerolineae	SBR1031	A4b	Unknown_ASV_11041	Unknown_ASV_11041
Ct0861	ASV_11042	Bacteria	Proteobacteria	Alphaproteobacteria	Sphingomonadales	Sphingomonadaceae	Sphingomonas	humi
Control__Ct0861	ASV_11043	Bacteria	Bdellovibrionota	Bdellovibrionia	Bacteriovoracales	Bacteriovoracaceae	Peredibacter	Unknown_ASV_11043
Control__Ct0861	ASV_11045	Bacteria	Chloroflexi	Anaerolineae	SBR1031	A4b	Unknown_ASV_11045	Unknown_ASV_11045
Control__Ct0861	ASV_11047	Bacteria	Gemmatimonadota	Longimicrobia	Longimicrobiales	Longimicrobiaceae	Unknown_ASV_11047	Unknown_ASV_11047
Control__Ct0861	ASV_11048	Bacteria	Bdellovibrionota	Bdellovibrionia	Bdellovibrionales	Bdellovibrionaceae	Bdellovibrio	Unknown_ASV_11048
Control__Ct0861	ASV_11049	Bacteria	Proteobacteria	Alphaproteobacteria	Sphingomonadales	Sphingomonadaceae	Altererythrobacter	Unknown_ASV_11049
Control__Ct0861	ASV_1105	Bacteria	Proteobacteria	Gammaproteobacteria	Xanthomonadales	Xanthomonadaceae	Pseudoxanthomonas	kaohsiungensis/koreensis/suwonensis
Control__Ct0861	ASV_11050	Bacteria	Gemmatimonadota	Gemmatimonadetes	Gemmatimonadales	Gemmatimonadaceae	Gemmatimonas	Unknown_ASV_11050
Control__Ct0861	ASV_11051	Bacteria	Planctomycetota	Phycisphaerae	Tepidisphaerales	WD2101 soil group	Unknown_ASV_11051	Unknown_ASV_11051
Control__Ct0861	ASV_11052	Bacteria	Bdellovibrionota	Oligoflexia	Oligoflexales	Oligoflexaceae	Unknown_ASV_11052	Unknown_ASV_11052
Control__Ct0861	ASV_11053	Bacteria	Proteobacteria	Alphaproteobacteria	Rickettsiales	SM2D12	Unknown_ASV_11053	Unknown_ASV_11053
Control__Ct0861	ASV_11054	Bacteria	Actinobacteriota	Actinobacteria	Corynebacteriales	Dietziaceae	Dietzia	Unknown_ASV_11054
Control__Ct0861	ASV_11057	Bacteria	Cyanobacteria	Cyanobacteriia	Leptolyngbyales	Leptolyngbyaceae	Leptolyngbya ANT.L52.2	Unknown_ASV_11057
Control__Ct0861	ASV_1106	Bacteria	Proteobacteria	Gammaproteobacteria	Steroidobacterales	Woeseiaceae	Woeseia	Unknown_ASV_1106
Control	ASV_11060	Bacteria	Proteobacteria	Gammaproteobacteria	Diplorickettsiales	Diplorickettsiaceae	Aquicella	Unknown_ASV_11060
Control__Ct0861	ASV_11063	Bacteria	Planctomycetota	Phycisphaerae	Tepidisphaerales	WD2101 soil group	Unknown_ASV_11063	Unknown_ASV_11063
Control__Ct0861	ASV_11064	Bacteria	Actinobacteriota	Actinobacteria	Streptosporangiales	Thermomonosporaceae	Actinomadura	meridiana
Control__Ct0861	ASV_11065	Bacteria	Bacteroidota	Bacteroidia	Flavobacteriales	Flavobacteriaceae	Flavobacterium	Unknown_ASV_11065
Control__Ct0861	ASV_11066	Bacteria	Chloroflexi	Chloroflexia	Kallotenuales	AKIW781	Unknown_ASV_11066	Unknown_ASV_11066
Control__Ct0861	ASV_11067	Bacteria	Proteobacteria	Gammaproteobacteria	Xanthomonadales	Rhodanobacteraceae	Unknown_ASV_11067	Unknown_ASV_11067
Control__Ct0861	ASV_11069	Bacteria	Chloroflexi	Anaerolineae	Caldilineales	Caldilineaceae	Litorilinea	Unknown_ASV_11069
Control__Ct0861	ASV_1107	Bacteria	Acidobacteriota	Acidobacteriae	Bryobacterales	Bryobacteraceae	Bryobacter	Unknown_ASV_1107
Control__Ct0861	ASV_11072	Bacteria	Planctomycetota	Planctomycetes	Gemmatales	Gemmataceae	Unknown_ASV_11072	Unknown_ASV_11072
Control__Ct0861	ASV_11074	Bacteria	Proteobacteria	Alphaproteobacteria	Rhizobiales	Xanthobacteraceae	Pseudoxanthobacter	Unknown_ASV_11074
Control__Ct0861	ASV_11077	Bacteria	Proteobacteria	Alphaproteobacteria	Rhodobacterales	Rhodobacteraceae	Unknown_ASV_11077	Unknown_ASV_11077
Control__Ct0861	ASV_11078	Bacteria	Bacteroidota	Bacteroidia	Cytophagales	Microscillaceae	OLB12	Unknown_ASV_11078
Control__Ct0861	ASV_1108	Bacteria	Actinobacteriota	Actinobacteria	Streptomycetales	Streptomycetaceae	Unknown_ASV_1108	Unknown_ASV_1108
Control__Ct0861	ASV_11080	Bacteria	Planctomycetota	Planctomycetes	Isosphaerales	Isosphaeraceae	Unknown_ASV_11080	Unknown_ASV_11080
Control__Ct0861	ASV_11081	Bacteria	Planctomycetota	Planctomycetes	Isosphaerales	Isosphaeraceae	Unknown_ASV_11081	Unknown_ASV_11081
Control__Ct0861	ASV_11082	Bacteria	Myxococcota	Myxococcia	Myxococcales	Myxococcaceae	P3OB-42	Unknown_ASV_11082
Control__Ct0861	ASV_11086	Bacteria	Firmicutes	Bacilli	Thermoactinomycetales	Thermoactinomycetaceae	Unknown_ASV_11086	Unknown_ASV_11086
Control__Ct0861	ASV_11087	Bacteria	Gemmatimonadota	Longimicrobia	Longimicrobiales	Longimicrobiaceae	Unknown_ASV_11087	Unknown_ASV_11087
Control__Ct0861	ASV_11090	Bacteria	Myxococcota	Myxococcia	Myxococcales	Myxococcaceae	P3OB-42	Unknown_ASV_11090
Control__Ct0861	ASV_11092	Bacteria	Sumerlaeota	Sumerlaeia	Sumerlaeales	Sumerlaeaceae	Sumerlaea	Unknown_ASV_11092
Control__Ct0861	ASV_11095	Bacteria	Actinobacteriota	Actinobacteria	Micrococcales	Intrasporangiaceae	Ornithinicoccus	Unknown_ASV_11095
Control__Ct0861	ASV_11096	Bacteria	Proteobacteria	Gammaproteobacteria	Gammaproteobacteria Incertae Sedis	Unknown Family	Candidatus Berkiella	Unknown_ASV_11096
Control__Ct0861	ASV_11097	Bacteria	Cyanobacteria	Vampirivibrionia	Vampirovibrionales	Vampirovibrionaceae	Unknown_ASV_11097	Unknown_ASV_11097
Control__Ct0861	ASV_11098	Bacteria	Myxococcota	Myxococcia	Myxococcales	Myxococcaceae	Unknown_ASV_11098	Unknown_ASV_11098
Control__Ct0861	ASV_11099	Bacteria	Bdellovibrionota	Bdellovibrionia	Bdellovibrionales	Bdellovibrionaceae	OM27 clade	Unknown_ASV_11099
Control__Ct0861	ASV_11102	Bacteria	Sumerlaeota	Sumerlaeia	Sumerlaeales	Sumerlaeaceae	Sumerlaea	Unknown_ASV_11102
Control__Ct0861	ASV_11103	Bacteria	Proteobacteria	Gammaproteobacteria	Burkholderiales	Oxalobacteraceae	Unknown_ASV_11103	Unknown_ASV_11103
Control__Ct0861	ASV_11104	Bacteria	Proteobacteria	Gammaproteobacteria	Burkholderiales	Nitrosomonadaceae	MND1	Unknown_ASV_11104
Control__Ct0861	ASV_11105	Bacteria	Planctomycetota	Planctomycetes	Gemmatales	Gemmataceae	Unknown_ASV_11105	Unknown_ASV_11105
Control__Ct0861	ASV_11106	Bacteria	Bdellovibrionota	Bdellovibrionia	Bdellovibrionales	Bdellovibrionaceae	OM27 clade	Unknown_ASV_11106
Control__Ct0861	ASV_11108	Bacteria	Proteobacteria	Alphaproteobacteria	Rhizobiales	Pleomorphomonadaceae	Chthonobacter	Unknown_ASV_11108
Control__Ct0861	ASV_11109	Bacteria	Bacteroidota	Bacteroidia	Chitinophagales	Chitinophagaceae	Unknown_ASV_11109	Unknown_ASV_11109
Control__Ct0861	ASV_11110	Bacteria	Planctomycetota	Phycisphaerae	Tepidisphaerales	WD2101 soil group	Unknown_ASV_11110	Unknown_ASV_11110
Control	ASV_11112	Bacteria	Proteobacteria	Gammaproteobacteria	Burkholderiales	Nitrosomonadaceae	MND1	Unknown_ASV_11112
Control__Ct0861	ASV_11114	Bacteria	Planctomycetota	Planctomycetes	Pirellulales	Pirellulaceae	Unknown_ASV_11114	Unknown_ASV_11114
Control__Ct0861	ASV_11115	Bacteria	Proteobacteria	Alphaproteobacteria	Rickettsiales	SM2D12	Unknown_ASV_11115	Unknown_ASV_11115
Control__Ct0861	ASV_11118	Bacteria	Myxococcota	Polyangia	Haliangiales	Haliangiaceae	Haliangium	Unknown_ASV_11118
Control__Ct0861	ASV_11119	Bacteria	Gemmatimonadota	Longimicrobia	Longimicrobiales	Longimicrobiaceae	YC-ZSS-LKJ147	Unknown_ASV_11119
Control__Ct0861	ASV_11121	Bacteria	Proteobacteria	Gammaproteobacteria	Pseudomonadales	Pseudohongiellaceae	BIyi10	Unknown_ASV_11121
Control__Ct0861	ASV_11122	Bacteria	Proteobacteria	Gammaproteobacteria	Burkholderiales	Comamonadaceae	Hydrogenophaga	Unknown_ASV_11122
Ct0861	ASV_11123	Bacteria	Bacteroidota	Bacteroidia	Chitinophagales	Chitinophagaceae	Unknown_ASV_11123	Unknown_ASV_11123
Control__Ct0861	ASV_11124	Bacteria	Bdellovibrionota	Bdellovibrionia	Bdellovibrionales	Bdellovibrionaceae	OM27 clade	Unknown_ASV_11124
Control__Ct0861	ASV_11126	Bacteria	Bdellovibrionota	Bdellovibrionia	Bdellovibrionales	Bdellovibrionaceae	Bdellovibrio	Unknown_ASV_11126
Control__Ct0861	ASV_11129	Bacteria	Proteobacteria	Gammaproteobacteria	Legionellales	Legionellaceae	Legionella	Unknown_ASV_11129
Control__Ct0861	ASV_1113	Bacteria	Proteobacteria	Alphaproteobacteria	Caulobacterales	Caulobacteraceae	Brevundimonas	Unknown_ASV_1113
Control__Ct0861	ASV_11130	Bacteria	Verrucomicrobiota	Omnitrophia	Omnitrophales	Omnitrophaceae	Candidatus Omnitrophus	Unknown_ASV_11130
Control__Ct0861	ASV_11131	Bacteria	Acidobacteriota	Blastocatellia	Blastocatellales	Blastocatellaceae	Blastocatella	Unknown_ASV_11131
Control__Ct0861	ASV_11132	Bacteria	Actinobacteriota	Thermoleophilia	Solirubrobacterales	Solirubrobacteraceae	Conexibacter	Unknown_ASV_11132
Control__Ct0861	ASV_11133	Bacteria	Firmicutes	Limnochordia	Limnochordales	Limnochordaceae	Unknown_ASV_11133	Unknown_ASV_11133
Control__Ct0861	ASV_11136	Bacteria	Proteobacteria	Alphaproteobacteria	Rhodospirillales	Magnetospiraceae	Unknown_ASV_11136	Unknown_ASV_11136
Control__Ct0861	ASV_1114	Bacteria	Nitrospirota	Nitrospiria	Nitrospirales	Nitrospiraceae	Nitrospira	Unknown_ASV_1114
Ct0861	ASV_11141	Bacteria	Bdellovibrionota	Bdellovibrionia	Bacteriovoracales	Bacteriovoracaceae	Unknown_ASV_11141	Unknown_ASV_11141
Control__Ct0861	ASV_11142	Bacteria	Bdellovibrionota	Bdellovibrionia	Bacteriovoracales	Bacteriovoracaceae	Unknown_ASV_11142	Unknown_ASV_11142
Control	ASV_11143	Bacteria	Firmicutes	Bacilli	Paenibacillales	Paenibacillaceae	Paenibacillus	Unknown_ASV_11143
Control__Ct0861	ASV_11145	Bacteria	Planctomycetota	Phycisphaerae	Phycisphaerales	Phycisphaeraceae	SM1A02	Unknown_ASV_11145
Control__Ct0861	ASV_11146	Bacteria	Planctomycetota	Planctomycetes	Gemmatales	Gemmataceae	Unknown_ASV_11146	Unknown_ASV_11146
Control__Ct0861	ASV_11148	Bacteria	Verrucomicrobiota	Verrucomicrobiae	Opitutales	Opitutaceae	Lacunisphaera	Unknown_ASV_11148
Control__Ct0861	ASV_11151	Bacteria	Bacteroidota	Rhodothermia	Rhodothermales	Rhodothermaceae	Unknown_ASV_11151	Unknown_ASV_11151
Control__Ct0861	ASV_11159	Bacteria	Proteobacteria	Gammaproteobacteria	Steroidobacterales	Woeseiaceae	Woeseia	Unknown_ASV_11159
Control__Ct0861	ASV_1116	Bacteria	Firmicutes	Bacilli	Bacillales	Bacillaceae	Halobacillus	Unknown_ASV_1116
Control__Ct0861	ASV_11160	Bacteria	Verrucomicrobiota	Verrucomicrobiae	Chthoniobacterales	Chthoniobacteraceae	Chthoniobacter	Unknown_ASV_11160
Control__Ct0861	ASV_11161	Bacteria	Proteobacteria	Alphaproteobacteria	Sphingomonadales	Sphingomonadaceae	Novosphingobium	Unknown_ASV_11161
Control	ASV_11162	Bacteria	Bacteroidota	Bacteroidia	Chitinophagales	Chitinophagaceae	Edaphobaculum	Unknown_ASV_11162
Control__Ct0861	ASV_11163	Bacteria	Planctomycetota	Planctomycetes	Planctomycetales	Schlesneriaceae	Planctopirus	Unknown_ASV_11163
Control__Ct0861	ASV_11167	Bacteria	Myxococcota	Myxococcia	Myxococcales	Myxococcaceae	Unknown_ASV_11167	Unknown_ASV_11167
Control__Ct0861	ASV_11168	Bacteria	Gemmatimonadota	Gemmatimonadetes	Gemmatimonadales	Gemmatimonadaceae	Unknown_ASV_11168	Unknown_ASV_11168
Control__Ct0861	ASV_11169	Bacteria	Chloroflexi	Anaerolineae	Ardenticatenales	Ardenticatenaceae	Unknown_ASV_11169	Unknown_ASV_11169
Control__Ct0861	ASV_11172	Bacteria	Planctomycetota	Phycisphaerae	Phycisphaerales	Phycisphaeraceae	SM1A02	Unknown_ASV_11172
Control__Ct0861	ASV_11175	Bacteria	Bdellovibrionota	Oligoflexia	Oligoflexales	Oligoflexaceae	Unknown_ASV_11175	Unknown_ASV_11175
Control__Ct0861	ASV_11177	Bacteria	Bdellovibrionota	Bdellovibrionia	Bdellovibrionales	Bdellovibrionaceae	OM27 clade	Unknown_ASV_11177
Control__Ct0861	ASV_1118	Bacteria	Myxococcota	Polyangia	Polyangiales	BIrii41	Unknown_ASV_1118	Unknown_ASV_1118
Control__Ct0861	ASV_11180	Bacteria	Planctomycetota	Planctomycetes	Gemmatales	Gemmataceae	Fimbriiglobus	Unknown_ASV_11180
Control__Ct0861	ASV_11181	Bacteria	Verrucomicrobiota	Verrucomicrobiae	Opitutales	Puniceicoccaceae	Unknown_ASV_11181	Unknown_ASV_11181
Control	ASV_11184	Bacteria	Bacteroidota	Bacteroidia	Cytophagales	Microscillaceae	Ohtaekwangia	Unknown_ASV_11184
Control__Ct0861	ASV_11185	Bacteria	Firmicutes	Bacilli	Paenibacillales	Paenibacillaceae	Cohnella	Unknown_ASV_11185
Control__Ct0861	ASV_11186	Bacteria	Myxococcota	Myxococcia	Myxococcales	Myxococcaceae	KD3-10	Unknown_ASV_11186
Control	ASV_11190	Bacteria	Verrucomicrobiota	Verrucomicrobiae	Chthoniobacterales	Chthoniobacteraceae	Chthoniobacter	Unknown_ASV_11190
Control__Ct0861	ASV_11191	Bacteria	Chloroflexi	Anaerolineae	Anaerolineales	Anaerolineaceae	Unknown_ASV_11191	Unknown_ASV_11191
Control__Ct0861	ASV_11194	Bacteria	Planctomycetota	Phycisphaerae	Phycisphaerales	Phycisphaeraceae	SM1A02	Unknown_ASV_11194
Control__Ct0861	ASV_11197	Bacteria	Proteobacteria	Gammaproteobacteria	Enterobacterales	Idiomarinaceae	Idiomarina	Unknown_ASV_11197
Control__Ct0861	ASV_11198	Bacteria	Proteobacteria	Gammaproteobacteria	Pseudomonadales	Pseudomonadaceae	Unknown_ASV_11198	Unknown_ASV_11198
Control__Ct0861	ASV_11199	Bacteria	Bacteroidota	Bacteroidia	Cytophagales	Hymenobacteraceae	Adhaeribacter	Unknown_ASV_11199
Control__Ct0861	ASV_112	Bacteria	Planctomycetota	Planctomycetes	Gemmatales	Gemmataceae	Gemmata	Unknown_ASV_112
Control__Ct0861	ASV_11201	Bacteria	Verrucomicrobiota	Verrucomicrobiae	Chthoniobacterales	Chthoniobacteraceae	Chthoniobacter	Unknown_ASV_11201
Control__Ct0861	ASV_11203	Bacteria	Patescibacteria	Saccharimonadia	Saccharimonadales	Saccharimonadaceae	TM7a	Unknown_ASV_11203
Control__Ct0861	ASV_11204	Bacteria	Proteobacteria	Alphaproteobacteria	Sphingomonadales	Sphingomonadaceae	Sphingosinicella	microcystinivorans/xenopeptidilytica
Control__Ct0861	ASV_11206	Bacteria	Bacteroidota	Bacteroidia	Cytophagales	Cytophagaceae	Unknown_ASV_11206	Unknown_ASV_11206
Control__Ct0861	ASV_11207	Bacteria	Chloroflexi	Anaerolineae	Ardenticatenales	Ardenticatenaceae	Unknown_ASV_11207	Unknown_ASV_11207
Control__Ct0861	ASV_1121	Bacteria	Myxococcota	Polyangia	Polyangiales	BIrii41	Unknown_ASV_1121	Unknown_ASV_1121
Ct0861	ASV_11210	Bacteria	Proteobacteria	Gammaproteobacteria	Salinisphaerales	Solimonadaceae	Polycyclovorans	Unknown_ASV_11210
Control__Ct0861	ASV_11211	Bacteria	Actinobacteriota	Acidimicrobiia	Microtrichales	Ilumatobacteraceae	Unknown_ASV_11211	Unknown_ASV_11211
Control__Ct0861	ASV_11213	Bacteria	Acidobacteriota	Acidobacteriae	Bryobacterales	Bryobacteraceae	Bryobacter	Unknown_ASV_11213
Control__Ct0861	ASV_11215	Bacteria	Verrucomicrobiota	Verrucomicrobiae	Chthoniobacterales	Chthoniobacteraceae	Chthoniobacter	Unknown_ASV_11215
Control__Ct0861	ASV_11217	Bacteria	Verrucomicrobiota	Verrucomicrobiae	Methylacidiphilales	Methylacidiphilaceae	Unknown_ASV_11217	Unknown_ASV_11217
Control__Ct0861	ASV_11219	Bacteria	Proteobacteria	Alphaproteobacteria	Sphingomonadales	Sphingomonadaceae	Unknown_ASV_11219	Unknown_ASV_11219
Control__Ct0861	ASV_1122	Bacteria	Proteobacteria	Alphaproteobacteria	Sphingomonadales	Sphingomonadaceae	Qipengyuania	Unknown_ASV_1122
Control__Ct0861	ASV_11222	Bacteria	Myxococcota	Myxococcia	Myxococcales	Myxococcaceae	P3OB-42	Unknown_ASV_11222
Control	ASV_11225	Bacteria	Bdellovibrionota	Bdellovibrionia	Bdellovibrionales	Bdellovibrionaceae	Bdellovibrio	Unknown_ASV_11225
Control__Ct0861	ASV_11226	Bacteria	Bdellovibrionota	Bdellovibrionia	Bacteriovoracales	Bacteriovoracaceae	Peredibacter	Unknown_ASV_11226
Control__Ct0861	ASV_11227	Bacteria	Proteobacteria	Alphaproteobacteria	Azospirillales	Azospirillaceae	Unknown_ASV_11227	Unknown_ASV_11227
Control__Ct0861	ASV_11229	Bacteria	Abditibacteriota	Abditibacteria	Abditibacteriales	Abditibacteriaceae	Abditibacterium	Unknown_ASV_11229
Control__Ct0861	ASV_1123	Bacteria	Planctomycetota	Planctomycetes	Planctomycetales	Rubinisphaeraceae	SH-PL14	Unknown_ASV_1123
Control__Ct0861	ASV_11230	Bacteria	Chloroflexi	Anaerolineae	Caldilineales	Caldilineaceae	Unknown_ASV_11230	Unknown_ASV_11230
Control__Ct0861	ASV_11235	Bacteria	Verrucomicrobiota	Chlamydiae	Chlamydiales	Parachlamydiaceae	Unknown_ASV_11235	Unknown_ASV_11235
Control__Ct0861	ASV_11236	Bacteria	Chloroflexi	Chloroflexia	Chloroflexales	Chloroflexaceae	Candidatus Chloroploca	Unknown_ASV_11236
Control__Ct0861	ASV_11237	Bacteria	Planctomycetota	Planctomycetes	Pirellulales	Pirellulaceae	Unknown_ASV_11237	Unknown_ASV_11237
Control__Ct0861	ASV_11238	Bacteria	Proteobacteria	Alphaproteobacteria	Sphingomonadales	Sphingomonadaceae	Novosphingobium	Unknown_ASV_11238
Control__Ct0861	ASV_11240	Bacteria	Proteobacteria	Alphaproteobacteria	Rhizobiales	Hyphomicrobiaceae	Pedomicrobium	Unknown_ASV_11240
Control__Ct0861	ASV_11241	Bacteria	Myxococcota	Polyangia	Haliangiales	Haliangiaceae	Haliangium	Unknown_ASV_11241
Control__Ct0861	ASV_11248	Bacteria	Planctomycetota	Planctomycetes	Isosphaerales	Isosphaeraceae	Unknown_ASV_11248	Unknown_ASV_11248
Control__Ct0861	ASV_1125	Bacteria	Proteobacteria	Alphaproteobacteria	Sphingomonadales	Sphingomonadaceae	Ellin6055	Unknown_ASV_1125
Control	ASV_11250	Bacteria	Proteobacteria	Alphaproteobacteria	Rickettsiales	SM2D12	Unknown_ASV_11250	Unknown_ASV_11250
Control__Ct0861	ASV_11251	Bacteria	Proteobacteria	Gammaproteobacteria	Legionellales	Legionellaceae	Legionella	Unknown_ASV_11251
Control__Ct0861	ASV_11252	Bacteria	Gemmatimonadota	Longimicrobia	Longimicrobiales	Longimicrobiaceae	YC-ZSS-LKJ147	Unknown_ASV_11252
Control__Ct0861	ASV_11253	Bacteria	Bdellovibrionota	Bdellovibrionia	Bdellovibrionales	Bdellovibrionaceae	Bdellovibrio	Unknown_ASV_11253
Control__Ct0861	ASV_11254	Bacteria	Firmicutes	Clostridia	Peptostreptococcales-Tissierellales	Alkaliphilus	Unknown_ASV_11254	Unknown_ASV_11254
Control__Ct0861	ASV_11255	Bacteria	Planctomycetota	Planctomycetes	Gemmatales	Gemmataceae	Fimbriiglobus	Unknown_ASV_11255
Control__Ct0861	ASV_11257	Bacteria	Bacteroidota	Bacteroidia	Cytophagales	Microscillaceae	Ohtaekwangia	Unknown_ASV_11257
Control__Ct0861	ASV_11258	Bacteria	Proteobacteria	Alphaproteobacteria	Rickettsiales	Rickettsiaceae	Unknown_ASV_11258	Unknown_ASV_11258
Control__Ct0861	ASV_1126	Bacteria	Bacteroidota	Bacteroidia	Cytophagales	Hymenobacteraceae	Adhaeribacter	Unknown_ASV_1126
Control__Ct0861	ASV_11260	Bacteria	Planctomycetota	Planctomycetes	Gemmatales	Gemmataceae	Unknown_ASV_11260	Unknown_ASV_11260
Control__Ct0861	ASV_11261	Bacteria	Patescibacteria	Saccharimonadia	Saccharimonadales	WWH38	Unknown_ASV_11261	Unknown_ASV_11261
Control__Ct0861	ASV_11263	Bacteria	Proteobacteria	Alphaproteobacteria	Rickettsiales	Rickettsiaceae	Candidatus Megaira	Unknown_ASV_11263
Control__Ct0861	ASV_11265	Bacteria	Chloroflexi	Anaerolineae	SBR1031	A4b	Unknown_ASV_11265	Unknown_ASV_11265
Control__Ct0861	ASV_11266	Bacteria	Myxococcota	Myxococcia	Myxococcales	Myxococcaceae	P3OB-42	Unknown_ASV_11266
Control__Ct0861	ASV_11269	Bacteria	Bdellovibrionota	Bdellovibrionia	Bacteriovoracales	Bacteriovoracaceae	Unknown_ASV_11269	Unknown_ASV_11269
Control__Ct0861	ASV_1127	Bacteria	Planctomycetota	Planctomycetes	Pirellulales	Pirellulaceae	Blastopirellula	Unknown_ASV_1127
Control__Ct0861	ASV_11271	Bacteria	Proteobacteria	Gammaproteobacteria	Legionellales	Legionellaceae	Legionella	Unknown_ASV_11271
Control__Ct0861	ASV_11273	Bacteria	Myxococcota	Myxococcia	Myxococcales	Myxococcaceae	P3OB-42	Unknown_ASV_11273
Control__Ct0861	ASV_11275	Bacteria	Bacteroidota	Bacteroidia	Cytophagales	Microscillaceae	Unknown_ASV_11275	Unknown_ASV_11275
Control__Ct0861	ASV_11276	Bacteria	Myxococcota	Myxococcia	Myxococcales	Myxococcaceae	KD3-10	Unknown_ASV_11276
Control__Ct0861	ASV_11277	Bacteria	Bdellovibrionota	Oligoflexia	Oligoflexales	Oligoflexaceae	Unknown_ASV_11277	Unknown_ASV_11277
Control__Ct0861	ASV_11280	Bacteria	Bacteroidota	Bacteroidia	Cytophagales	Microscillaceae	Unknown_ASV_11280	Unknown_ASV_11280
Control__Ct0861	ASV_11281	Bacteria	Bdellovibrionota	Bdellovibrionia	Bacteriovoracales	Bacteriovoracaceae	Peredibacter	Unknown_ASV_11281
Control__Ct0861	ASV_11282	Bacteria	Bdellovibrionota	Oligoflexia	Oligoflexales	Oligoflexaceae	Oligoflexus	Unknown_ASV_11282
Ct0861	ASV_11283	Bacteria	Patescibacteria	Saccharimonadia	Saccharimonadales	YM_S32_TM7_50_20	Unknown_ASV_11283	Unknown_ASV_11283
Control__Ct0861	ASV_11284	Bacteria	Acidobacteriota	Acidobacteriae	Solibacterales	Solibacteraceae	Candidatus Solibacter	Unknown_ASV_11284
Control__Ct0861	ASV_11285	Bacteria	Actinobacteriota	Actinobacteria	Micromonosporales	Micromonosporaceae	Stackebrandtia	endophytica
Ct0861	ASV_11286	Bacteria	Firmicutes	Bacilli	Brevibacillales	Brevibacillaceae	Brevibacillus	Unknown_ASV_11286
Control__Ct0861	ASV_11287	Bacteria	Cyanobacteria	Vampirivibrionia	Vampirovibrionales	Vampirovibrionaceae	Vampirovibrio	Unknown_ASV_11287
Control__Ct0861	ASV_11288	Bacteria	Planctomycetota	Planctomycetes	Pirellulales	Pirellulaceae	Unknown_ASV_11288	Unknown_ASV_11288
Control__Ct0861	ASV_1129	Bacteria	Proteobacteria	Alphaproteobacteria	Rhizobiales	Hyphomicrobiaceae	Pedomicrobium	Unknown_ASV_1129
Control__Ct0861	ASV_11290	Bacteria	Myxococcota	Myxococcia	Myxococcales	Myxococcaceae	P3OB-42	Unknown_ASV_11290
Control__Ct0861	ASV_11291	Bacteria	Bacteroidota	Rhodothermia	Balneolales	Balneolaceae	Gracilimonas	Unknown_ASV_11291
Control__Ct0861	ASV_11292	Bacteria	Actinobacteriota	Thermoleophilia	Solirubrobacterales	67-14	Unknown_ASV_11292	Unknown_ASV_11292
Control__Ct0861	ASV_11294	Bacteria	Chloroflexi	Anaerolineae	Caldilineales	Caldilineaceae	Litorilinea	Unknown_ASV_11294
Control__Ct0861	ASV_11296	Bacteria	Firmicutes	Bacilli	Paenibacillales	Paenibacillaceae	Oxalophagus	Unknown_ASV_11296
Control__Ct0861	ASV_11297	Bacteria	Planctomycetota	Planctomycetes	Gemmatales	Gemmataceae	Unknown_ASV_11297	Unknown_ASV_11297
Control__Ct0861	ASV_11298	Bacteria	Proteobacteria	Alphaproteobacteria	Sphingomonadales	Sphingomonadaceae	Sphingoaurantiacus	Unknown_ASV_11298
Control__Ct0861	ASV_1130	Bacteria	Actinobacteriota	Actinobacteria	Streptomycetales	Streptomycetaceae	Streptomyces	Unknown_ASV_1130
Ct0861	ASV_11301	Bacteria	Bacteroidota	Bacteroidia	Sphingobacteriales	env.OPS 17	Unknown_ASV_11301	Unknown_ASV_11301
Control__Ct0861	ASV_11303	Bacteria	Proteobacteria	Alphaproteobacteria	Caulobacterales	Caulobacteraceae	Unknown_ASV_11303	Unknown_ASV_11303
Control__Ct0861	ASV_11304	Bacteria	Proteobacteria	Alphaproteobacteria	Rhizobiales	D05-2	Unknown_ASV_11304	Unknown_ASV_11304
Control__Ct0861	ASV_11307	Bacteria	Planctomycetota	Planctomycetes	Pirellulales	Pirellulaceae	Pir4 lineage	Unknown_ASV_11307
Control__Ct0861	ASV_11308	Bacteria	Patescibacteria	Saccharimonadia	Saccharimonadales	Saccharimonadaceae	TM7a	Unknown_ASV_11308
Control__Ct0861	ASV_11309	Bacteria	Verrucomicrobiota	Verrucomicrobiae	Opitutales	Opitutaceae	Unknown_ASV_11309	Unknown_ASV_11309
Control__Ct0861	ASV_1131	Bacteria	Planctomycetota	Planctomycetes	Planctomycetales	Gimesiaceae	Unknown_ASV_1131	Unknown_ASV_1131
Control__Ct0861	ASV_11311	Bacteria	Planctomycetota	Planctomycetes	Pirellulales	Pirellulaceae	Unknown_ASV_11311	Unknown_ASV_11311
Control__Ct0861	ASV_11312	Bacteria	Planctomycetota	Phycisphaerae	Phycisphaerales	Phycisphaeraceae	SM1A02	Unknown_ASV_11312
Control	ASV_11316	Bacteria	Planctomycetota	Planctomycetes	Gemmatales	Gemmataceae	Unknown_ASV_11316	Unknown_ASV_11316
Control__Ct0861	ASV_11317	Bacteria	Planctomycetota	Phycisphaerae	Tepidisphaerales	WD2101 soil group	Unknown_ASV_11317	Unknown_ASV_11317
Control__Ct0861	ASV_11318	Bacteria	Proteobacteria	Alphaproteobacteria	Paracaedibacterales	Paracaedibacteraceae	Candidatus Captivus	Unknown_ASV_11318
Control__Ct0861	ASV_11319	Bacteria	Proteobacteria	Alphaproteobacteria	Micavibrionales	Micavibrionaceae	Unknown_ASV_11319	Unknown_ASV_11319
Control__Ct0861	ASV_1132	Bacteria	Proteobacteria	Alphaproteobacteria	Sphingomonadales	Sphingomonadaceae	Erythrobacter	Unknown_ASV_1132
Control__Ct0861	ASV_11321	Bacteria	Planctomycetota	Planctomycetes	Gemmatales	Gemmataceae	Gemmata	Unknown_ASV_11321
Control__Ct0861	ASV_11323	Bacteria	Proteobacteria	Gammaproteobacteria	Pseudomonadales	Moraxellaceae	Unknown_ASV_11323	Unknown_ASV_11323
Control__Ct0861	ASV_11325	Bacteria	Myxococcota	Polyangia	Polyangiales	BIrii41	Unknown_ASV_11325	Unknown_ASV_11325
Control__Ct0861	ASV_11329	Bacteria	Proteobacteria	Gammaproteobacteria	Diplorickettsiales	Diplorickettsiaceae	Aquicella	Unknown_ASV_11329
Control__Ct0861	ASV_1133	Bacteria	Myxococcota	Polyangia	Polyangiales	Sandaracinaceae	Unknown_ASV_1133	Unknown_ASV_1133
Control__Ct0861	ASV_11330	Bacteria	Myxococcota	Polyangia	Nannocystales	Nannocystaceae	Enhygromyxa	Unknown_ASV_11330
Control__Ct0861	ASV_11332	Bacteria	Proteobacteria	Gammaproteobacteria	Diplorickettsiales	Diplorickettsiaceae	Aquicella	Unknown_ASV_11332
Control__Ct0861	ASV_11333	Bacteria	Proteobacteria	Alphaproteobacteria	Rhizobiales	Beijerinckiaceae	Microvirga	Unknown_ASV_11333
Control__Ct0861	ASV_11336	Bacteria	Myxococcota	Polyangia	Haliangiales	Haliangiaceae	Haliangium	Unknown_ASV_11336
Control__Ct0861	ASV_11338	Bacteria	Planctomycetota	Phycisphaerae	Phycisphaerales	Phycisphaeraceae	Unknown_ASV_11338	Unknown_ASV_11338
Control__Ct0861	ASV_11339	Bacteria	Bdellovibrionota	Bdellovibrionia	Bdellovibrionales	Bdellovibrionaceae	OM27 clade	Unknown_ASV_11339
Control__Ct0861	ASV_1134	Bacteria	Bacteroidota	Bacteroidia	Chitinophagales	Chitinophagaceae	Terrimonas	Unknown_ASV_1134
Control__Ct0861	ASV_11341	Bacteria	Bacteroidota	Bacteroidia	Sphingobacteriales	env.OPS 17	Unknown_ASV_11341	Unknown_ASV_11341
Control__Ct0861	ASV_11344	Bacteria	Proteobacteria	Alphaproteobacteria	Rhodobacterales	Rhodobacteraceae	Unknown_ASV_11344	Unknown_ASV_11344
Control__Ct0861	ASV_11349	Bacteria	Actinobacteriota	Actinobacteria	Propionibacteriales	Nocardioidaceae	Nocardioides	Unknown_ASV_11349
Control__Ct0861	ASV_11350	Bacteria	Planctomycetota	Phycisphaerae	Phycisphaerales	Phycisphaeraceae	SM1A02	Unknown_ASV_11350
Control__Ct0861	ASV_11352	Bacteria	Proteobacteria	Gammaproteobacteria	Burkholderiales	Nitrosomonadaceae	MND1	Unknown_ASV_11352
Control__Ct0861	ASV_11354	Bacteria	Bdellovibrionota	Bdellovibrionia	Bdellovibrionales	Bdellovibrionaceae	Bdellovibrio	Unknown_ASV_11354
Control__Ct0861	ASV_11355	Bacteria	Acidobacteriota	Acidobacteriae	Bryobacterales	Bryobacteraceae	Bryobacter	Unknown_ASV_11355
Control__Ct0861	ASV_11356	Bacteria	Verrucomicrobiota	Verrucomicrobiae	Opitutales	Opitutaceae	Lacunisphaera	Unknown_ASV_11356
Control__Ct0861	ASV_11358	Bacteria	Actinobacteriota	Actinobacteria	Euzebyales	Euzebyaceae	Unknown_ASV_11358	Unknown_ASV_11358
Control__Ct0861	ASV_1136	Bacteria	Proteobacteria	Alphaproteobacteria	Rhizobiales	Rhizobiaceae	Shinella	Unknown_ASV_1136
Control__Ct0861	ASV_11361	Bacteria	Actinobacteriota	Actinobacteria	Micrococcales	Micrococcaceae	Unknown_ASV_11361	Unknown_ASV_11361
Control__Ct0861	ASV_11362	Bacteria	Bacteroidota	Bacteroidia	Cytophagales	Microscillaceae	Ohtaekwangia	Unknown_ASV_11362
Control__Ct0861	ASV_11366	Bacteria	Bacteroidota	Bacteroidia	Flavobacteriales	Flavobacteriaceae	Salinimicrobium	Unknown_ASV_11366
Ct0861	ASV_11368	Bacteria	Proteobacteria	Gammaproteobacteria	Pseudomonadales	Pseudomonadaceae	Pseudomonas	Unknown_ASV_11368
Control__Ct0861	ASV_1137	Bacteria	Actinobacteriota	Actinobacteria	Pseudonocardiales	Pseudonocardiaceae	Saccharopolyspora	Unknown_ASV_1137
Control__Ct0861	ASV_11370	Bacteria	Planctomycetota	Planctomycetes	Pirellulales	Pirellulaceae	Pirellula	Unknown_ASV_11370
Ct0861	ASV_11372	Bacteria	Proteobacteria	Gammaproteobacteria	Legionellales	Legionellaceae	Legionella	Unknown_ASV_11372
Control__Ct0861	ASV_11373	Bacteria	Bdellovibrionota	Bdellovibrionia	Bdellovibrionales	Bdellovibrionaceae	Bdellovibrio	Unknown_ASV_11373
Control__Ct0861	ASV_11374	Bacteria	Bdellovibrionota	Bdellovibrionia	Bdellovibrionales	Bdellovibrionaceae	Bdellovibrio	Unknown_ASV_11374
Control__Ct0861	ASV_11376	Bacteria	Myxococcota	Polyangia	Polyangiales	Sandaracinaceae	Unknown_ASV_11376	Unknown_ASV_11376
Control__Ct0861	ASV_11377	Bacteria	Proteobacteria	Alphaproteobacteria	Paracaedibacterales	Paracaedibacteraceae	Unknown_ASV_11377	Unknown_ASV_11377
Control__Ct0861	ASV_11378	Bacteria	Proteobacteria	Alphaproteobacteria	Caulobacterales	Caulobacteraceae	Phenylobacterium	Unknown_ASV_11378
Control	ASV_11379	Bacteria	Acidobacteriota	Vicinamibacteria	Vicinamibacterales	Vicinamibacteraceae	Unknown_ASV_11379	Unknown_ASV_11379
Control__Ct0861	ASV_1138	Bacteria	Acidobacteriota	Vicinamibacteria	Vicinamibacterales	Vicinamibacteraceae	Luteitalea	Unknown_ASV_1138
Control__Ct0861	ASV_11381	Bacteria	Proteobacteria	Alphaproteobacteria	Rhizobiales	Rhizobiales Incertae Sedis	Unknown_ASV_11381	Unknown_ASV_11381
Control__Ct0861	ASV_11382	Bacteria	Planctomycetota	Planctomycetes	Gemmatales	Gemmataceae	Unknown_ASV_11382	Unknown_ASV_11382
Control__Ct0861	ASV_11383	Bacteria	Proteobacteria	Gammaproteobacteria	Diplorickettsiales	Diplorickettsiaceae	Unknown_ASV_11383	Unknown_ASV_11383
Control__Ct0861	ASV_11384	Bacteria	Proteobacteria	Alphaproteobacteria	Paracaedibacterales	Paracaedibacteraceae	Unknown_ASV_11384	Unknown_ASV_11384
Control__Ct0861	ASV_11385	Bacteria	Firmicutes	Clostridia	Clostridiales	Clostridiaceae	Clostridium sensu stricto 18	Unknown_ASV_11385
Control__Ct0861	ASV_1139	Bacteria	Proteobacteria	Alphaproteobacteria	Sphingomonadales	Sphingomonadaceae	Qipengyuania	Unknown_ASV_1139
Control__Ct0861	ASV_11390	Bacteria	Planctomycetota	Planctomycetes	Pirellulales	Pirellulaceae	Rhodopirellula	Unknown_ASV_11390
Control__Ct0861	ASV_11395	Bacteria	Bacteroidota	Rhodothermia	Rhodothermales	Rhodothermaceae	Unknown_ASV_11395	Unknown_ASV_11395
Control__Ct0861	ASV_11397	Bacteria	Proteobacteria	Alphaproteobacteria	Rickettsiales	Rickettsiaceae	Unknown_ASV_11397	Unknown_ASV_11397
Control__Ct0861	ASV_11399	Bacteria	Planctomycetota	Planctomycetes	Gemmatales	Gemmataceae	Unknown_ASV_11399	Unknown_ASV_11399
Ct0861	ASV_11401	Bacteria	Myxococcota	Myxococcia	Myxococcales	Myxococcaceae	KD3-10	Unknown_ASV_11401
Control__Ct0861	ASV_11402	Bacteria	Bacteroidota	Bacteroidia	Cytophagales	Hymenobacteraceae	Unknown_ASV_11402	Unknown_ASV_11402
Control__Ct0861	ASV_11403	Bacteria	Planctomycetota	Planctomycetes	Gemmatales	Gemmataceae	Unknown_ASV_11403	Unknown_ASV_11403
Control__Ct0861	ASV_11405	Bacteria	Proteobacteria	Alphaproteobacteria	Rhizobiales	Xanthobacteraceae	Pseudolabrys	Unknown_ASV_11405
Control__Ct0861	ASV_11406	Bacteria	Firmicutes	Bacilli	Paenibacillales	Paenibacillaceae	Unknown_ASV_11406	Unknown_ASV_11406
Control__Ct0861	ASV_1141	Bacteria	Proteobacteria	Gammaproteobacteria	Gammaproteobacteria Incertae Sedis	Unknown Family	Acidibacter	Unknown_ASV_1141
Control__Ct0861	ASV_11410	Bacteria	Planctomycetota	Planctomycetes	Gemmatales	Gemmataceae	Unknown_ASV_11410	Unknown_ASV_11410
Control__Ct0861	ASV_11411	Bacteria	Proteobacteria	Gammaproteobacteria	Gammaproteobacteria Incertae Sedis	Unknown Family	Candidatus Ovatusbacter	Unknown_ASV_11411
Control__Ct0861	ASV_11413	Bacteria	Gemmatimonadota	Gemmatimonadetes	Gemmatimonadales	Gemmatimonadaceae	Unknown_ASV_11413	Unknown_ASV_11413
Control__Ct0861	ASV_11414	Bacteria	Verrucomicrobiota	Verrucomicrobiae	Pedosphaerales	Pedosphaeraceae	Unknown_ASV_11414	Unknown_ASV_11414
Control__Ct0861	ASV_11415	Bacteria	Acidobacteriota	Acidobacteriae	Bryobacterales	Bryobacteraceae	Bryobacter	Unknown_ASV_11415
Ct0861	ASV_11417	Bacteria	Planctomycetota	Phycisphaerae	Tepidisphaerales	WD2101 soil group	Unknown_ASV_11417	Unknown_ASV_11417
Ct0861	ASV_11418	Bacteria	Firmicutes	Bacilli	Bacillales	Bacillaceae	Sinibacillus	Unknown_ASV_11418
Control__Ct0861	ASV_11419	Bacteria	Firmicutes	Limnochordia	Limnochordales	Limnochordaceae	Unknown_ASV_11419	Unknown_ASV_11419
Control__Ct0861	ASV_1142	Bacteria	Planctomycetota	Planctomycetes	Pirellulales	Pirellulaceae	Unknown_ASV_1142	Unknown_ASV_1142
Control__Ct0861	ASV_11421	Bacteria	Proteobacteria	Alphaproteobacteria	Azospirillales	Azospirillaceae	Azospirillum	brasilense/formosense/lipoferum
Control__Ct0861	ASV_11422	Bacteria	Proteobacteria	Gammaproteobacteria	Diplorickettsiales	Diplorickettsiaceae	Aquicella	Unknown_ASV_11422
Ct0861	ASV_11423	Bacteria	Proteobacteria	Gammaproteobacteria	Enterobacterales	Pseudoalteromonadaceae	Pseudoalteromonas	Unknown_ASV_11423
Control__Ct0861	ASV_11426	Bacteria	Proteobacteria	Alphaproteobacteria	Rickettsiales	SM2D12	Unknown_ASV_11426	Unknown_ASV_11426
Control__Ct0861	ASV_11427	Bacteria	Bdellovibrionota	Bdellovibrionia	Bdellovibrionales	Bdellovibrionaceae	OM27 clade	Unknown_ASV_11427
Ct0861	ASV_11429	Bacteria	Chloroflexi	Anaerolineae	SBR1031	A4b	Unknown_ASV_11429	Unknown_ASV_11429
Control__Ct0861	ASV_11430	Bacteria	Bacteroidota	Bacteroidia	Sphingobacteriales	Sphingobacteriaceae	Parapedobacter	Unknown_ASV_11430
Control__Ct0861	ASV_11431	Bacteria	Bacteroidota	Rhodothermia	Rhodothermales	Rhodothermaceae	Rubrivirga	Unknown_ASV_11431
Control__Ct0861	ASV_11432	Bacteria	Proteobacteria	Alphaproteobacteria	Rhizobiales	Beijerinckiaceae	Microvirga	Unknown_ASV_11432
Control__Ct0861	ASV_11433	Bacteria	Chloroflexi	Chloroflexia	Chloroflexales	Roseiflexaceae	Unknown_ASV_11433	Unknown_ASV_11433
Control	ASV_11437	Bacteria	Gemmatimonadota	Longimicrobia	Longimicrobiales	Longimicrobiaceae	Unknown_ASV_11437	Unknown_ASV_11437
Control__Ct0861	ASV_11439	Bacteria	Bdellovibrionota	Oligoflexia	Oligoflexales	Oligoflexaceae	Oligoflexus	Unknown_ASV_11439
Control__Ct0861	ASV_1144	Bacteria	Proteobacteria	Gammaproteobacteria	Nitrosococcales	Nitrosococcaceae	SZB85	Unknown_ASV_1144
Control__Ct0861	ASV_11440	Bacteria	Myxococcota	Myxococcia	Myxococcales	Myxococcaceae	Unknown_ASV_11440	Unknown_ASV_11440
Control__Ct0861	ASV_11441	Bacteria	Bdellovibrionota	Bdellovibrionia	Bacteriovoracales	Bacteriovoracaceae	Peredibacter	Unknown_ASV_11441
Control__Ct0861	ASV_11443	Bacteria	Proteobacteria	Alphaproteobacteria	Micropepsales	Micropepsaceae	Unknown_ASV_11443	Unknown_ASV_11443
Control__Ct0861	ASV_11445	Bacteria	Sumerlaeota	Sumerlaeia	Sumerlaeales	Sumerlaeaceae	Sumerlaea	Unknown_ASV_11445
Control__Ct0861	ASV_11446	Bacteria	Proteobacteria	Alphaproteobacteria	Caulobacterales	Caulobacteraceae	PMMR1	Unknown_ASV_11446
Control__Ct0861	ASV_11448	Bacteria	Planctomycetota	Planctomycetes	Gemmatales	Gemmataceae	Unknown_ASV_11448	Unknown_ASV_11448
Control__Ct0861	ASV_1145	Bacteria	Actinobacteriota	Thermoleophilia	Gaiellales	Gaiellaceae	Gaiella	Unknown_ASV_1145
Control__Ct0861	ASV_11450	Bacteria	Bacteroidota	Bacteroidia	Sphingobacteriales	KD3-93	Unknown_ASV_11450	Unknown_ASV_11450
Control__Ct0861	ASV_11452	Bacteria	Actinobacteriota	Actinobacteria	Propionibacteriales	Nocardioidaceae	Nocardioides	insulae
Control__Ct0861	ASV_11454	Bacteria	Bdellovibrionota	Bdellovibrionia	Bdellovibrionales	Bdellovibrionaceae	Bdellovibrio	Unknown_ASV_11454
Control__Ct0861	ASV_11455	Bacteria	Planctomycetota	Planctomycetes	Gemmatales	Gemmataceae	Unknown_ASV_11455	Unknown_ASV_11455
Control__Ct0861	ASV_11456	Bacteria	Actinobacteriota	Actinobacteria	Micrococcales	Microbacteriaceae	Unknown_ASV_11456	Unknown_ASV_11456
Control__Ct0861	ASV_11458	Bacteria	Proteobacteria	Alphaproteobacteria	Rhizobiales	Devosiaceae	Arsenicitalea	Unknown_ASV_11458
Control__Ct0861	ASV_11459	Bacteria	Gemmatimonadota	Gemmatimonadetes	Gemmatimonadales	Gemmatimonadaceae	Unknown_ASV_11459	Unknown_ASV_11459
Control__Ct0861	ASV_11460	Bacteria	Planctomycetota	Planctomycetes	Gemmatales	Gemmataceae	Unknown_ASV_11460	Unknown_ASV_11460
Control__Ct0861	ASV_11464	Bacteria	Bdellovibrionota	Bdellovibrionia	Bdellovibrionales	Bdellovibrionaceae	Bdellovibrio	Unknown_ASV_11464
Control__Ct0861	ASV_11465	Bacteria	Bacteroidota	Bacteroidia	Chitinophagales	Chitinophagaceae	Edaphobaculum	Unknown_ASV_11465
Control__Ct0861	ASV_11466	Bacteria	Planctomycetota	Planctomycetes	Gemmatales	Gemmataceae	Unknown_ASV_11466	Unknown_ASV_11466
Control__Ct0861	ASV_11468	Bacteria	Chloroflexi	Anaerolineae	SBR1031	A4b	Unknown_ASV_11468	Unknown_ASV_11468
Control__Ct0861	ASV_1147	Bacteria	Proteobacteria	Gammaproteobacteria	Burkholderiales	Comamonadaceae	Unknown_ASV_1147	Unknown_ASV_1147
Control	ASV_11470	Bacteria	Proteobacteria	Gammaproteobacteria	Diplorickettsiales	Diplorickettsiaceae	Unknown_ASV_11470	Unknown_ASV_11470
Control__Ct0861	ASV_11471	Bacteria	Bacteroidota	Bacteroidia	Cytophagales	Cytophagaceae	Sporocytophaga	Unknown_ASV_11471
Control__Ct0861	ASV_11473	Bacteria	Planctomycetota	Planctomycetes	Gemmatales	Gemmataceae	Unknown_ASV_11473	Unknown_ASV_11473
Control__Ct0861	ASV_11475	Bacteria	Bdellovibrionota	Bdellovibrionia	Bacteriovoracales	Bacteriovoracaceae	Peredibacter	Unknown_ASV_11475
Control__Ct0861	ASV_11476	Bacteria	Bdellovibrionota	Bdellovibrionia	Bdellovibrionales	Bdellovibrionaceae	Bdellovibrio	Unknown_ASV_11476
Control__Ct0861	ASV_11478	Bacteria	Chloroflexi	Chloroflexia	Kallotenuales	AKIW781	Unknown_ASV_11478	Unknown_ASV_11478
Control__Ct0861	ASV_11479	Bacteria	Verrucomicrobiota	Verrucomicrobiae	Chthoniobacterales	Chthoniobacteraceae	Candidatus Udaeobacter	Unknown_ASV_11479
Control__Ct0861	ASV_11482	Bacteria	Verrucomicrobiota	Verrucomicrobiae	Pedosphaerales	Pedosphaeraceae	Unknown_ASV_11482	Unknown_ASV_11482
Control__Ct0861	ASV_11485	Bacteria	Proteobacteria	Alphaproteobacteria	Sphingomonadales	Sphingomonadaceae	Unknown_ASV_11485	Unknown_ASV_11485
Control__Ct0861	ASV_11489	Bacteria	Proteobacteria	Alphaproteobacteria	Sphingomonadales	Sphingomonadaceae	Unknown_ASV_11489	Unknown_ASV_11489
Control__Ct0861	ASV_1149	Bacteria	Gemmatimonadota	Gemmatimonadetes	Gemmatimonadales	Gemmatimonadaceae	Gemmatimonas	Unknown_ASV_1149
Control	ASV_11490	Bacteria	Actinobacteriota	Thermoleophilia	Solirubrobacterales	Solirubrobacteraceae	Solirubrobacter	Unknown_ASV_11490
Control__Ct0861	ASV_11492	Bacteria	Planctomycetota	Phycisphaerae	Phycisphaerales	Phycisphaeraceae	Unknown_ASV_11492	Unknown_ASV_11492
Control	ASV_11494	Bacteria	Bacteroidota	Bacteroidia	Chitinophagales	Chitinophagaceae	Terrimonas	Unknown_ASV_11494
Control__Ct0861	ASV_11495	Bacteria	Bacteroidota	Bacteroidia	Cytophagales	Microscillaceae	Unknown_ASV_11495	Unknown_ASV_11495
Control__Ct0861	ASV_11496	Bacteria	Chloroflexi	Chloroflexia	Chloroflexales	Roseiflexaceae	Unknown_ASV_11496	Unknown_ASV_11496
Control__Ct0861	ASV_1150	Bacteria	Chloroflexi	Anaerolineae	SBR1031	A4b	Unknown_ASV_1150	Unknown_ASV_1150
Control__Ct0861	ASV_11500	Bacteria	Abditibacteriota	Abditibacteria	Abditibacteriales	Abditibacteriaceae	Abditibacterium	Unknown_ASV_11500
Control__Ct0861	ASV_11501	Bacteria	Chloroflexi	Anaerolineae	SBR1031	A4b	Unknown_ASV_11501	Unknown_ASV_11501
Control__Ct0861	ASV_11502	Bacteria	Bdellovibrionota	Oligoflexia	Oligoflexales	Oligoflexaceae	Unknown_ASV_11502	Unknown_ASV_11502
Control__Ct0861	ASV_11503	Bacteria	Actinobacteriota	Actinobacteria	Micrococcales	Bogoriellaceae	Georgenia	Unknown_ASV_11503
Control__Ct0861	ASV_11504	Bacteria	Firmicutes	Bacilli	Paenibacillales	Paenibacillaceae	Unknown_ASV_11504	Unknown_ASV_11504
Control__Ct0861	ASV_11505	Bacteria	Proteobacteria	Gammaproteobacteria	Burkholderiales	Burkholderiaceae	Limnobacter	Unknown_ASV_11505
Control	ASV_11506	Bacteria	Bacteroidota	Bacteroidia	Chitinophagales	Saprospiraceae	Unknown_ASV_11506	Unknown_ASV_11506
Control__Ct0861	ASV_1151	Bacteria	Bdellovibrionota	Bdellovibrionia	Bacteriovoracales	Bacteriovoracaceae	Peredibacter	starrii
Control__Ct0861	ASV_11511	Bacteria	Proteobacteria	Gammaproteobacteria	Burkholderiales	Nitrosomonadaceae	Unknown_ASV_11511	Unknown_ASV_11511
Control__Ct0861	ASV_11512	Bacteria	Bdellovibrionota	Bdellovibrionia	Bdellovibrionales	Bdellovibrionaceae	OM27 clade	Unknown_ASV_11512
Control__Ct0861	ASV_11513	Bacteria	Gemmatimonadota	Longimicrobia	Longimicrobiales	Longimicrobiaceae	Unknown_ASV_11513	Unknown_ASV_11513
Control__Ct0861	ASV_11514	Bacteria	Bacteroidota	Bacteroidia	Sphingobacteriales	Sphingobacteriaceae	Unknown_ASV_11514	Unknown_ASV_11514
Control__Ct0861	ASV_11515	Bacteria	Bdellovibrionota	Bdellovibrionia	Bdellovibrionales	Bdellovibrionaceae	OM27 clade	Unknown_ASV_11515
Control__Ct0861	ASV_11518	Bacteria	Bdellovibrionota	Bdellovibrionia	Bdellovibrionales	Bdellovibrionaceae	Bdellovibrio	Unknown_ASV_11518
Control__Ct0861	ASV_11521	Bacteria	Actinobacteriota	Acidimicrobiia	Microtrichales	Ilumatobacteraceae	Ilumatobacter	Unknown_ASV_11521
Control__Ct0861	ASV_11522	Bacteria	Bacteroidota	Bacteroidia	Chitinophagales	Chitinophagaceae	Flavitalea	Unknown_ASV_11522
Control__Ct0861	ASV_11523	Bacteria	Bacteroidota	Bacteroidia	Sphingobacteriales	Sphingobacteriaceae	Solitalea	Unknown_ASV_11523
Control__Ct0861	ASV_11528	Bacteria	Nitrospirota	Nitrospiria	Nitrospirales	Nitrospiraceae	Nitrospira	Unknown_ASV_11528
Control__Ct0861	ASV_11529	Bacteria	Firmicutes	Bacilli	Bacillales	Bacillaceae	Halalkalibacillus	Unknown_ASV_11529
Control__Ct0861	ASV_1153	Bacteria	Proteobacteria	Alphaproteobacteria	Rhizobiales	Devosiaceae	Unknown_ASV_1153	Unknown_ASV_1153
Control__Ct0861	ASV_11531	Bacteria	Verrucomicrobiota	Verrucomicrobiae	Verrucomicrobiales	Verrucomicrobiaceae	Unknown_ASV_11531	Unknown_ASV_11531
Control__Ct0861	ASV_11533	Bacteria	Planctomycetota	Planctomycetes	Gemmatales	Gemmataceae	Unknown_ASV_11533	Unknown_ASV_11533
Control__Ct0861	ASV_11534	Bacteria	Chloroflexi	Anaerolineae	Caldilineales	Caldilineaceae	Unknown_ASV_11534	Unknown_ASV_11534
Control__Ct0861	ASV_11536	Bacteria	Chloroflexi	Chloroflexia	Chloroflexales	Roseiflexaceae	Unknown_ASV_11536	Unknown_ASV_11536
Control__Ct0861	ASV_11537	Bacteria	Chloroflexi	Anaerolineae	SBR1031	A4b	Unknown_ASV_11537	Unknown_ASV_11537
Control__Ct0861	ASV_11538	Bacteria	Bdellovibrionota	Bdellovibrionia	Bdellovibrionales	Bdellovibrionaceae	Bdellovibrio	Unknown_ASV_11538
Control__Ct0861	ASV_11539	Bacteria	Myxococcota	Polyangia	Polyangiales	BIrii41	Unknown_ASV_11539	Unknown_ASV_11539
Control__Ct0861	ASV_1154	Bacteria	Actinobacteriota	Thermoleophilia	Solirubrobacterales	67-14	Unknown_ASV_1154	Unknown_ASV_1154
Control	ASV_11540	Bacteria	Planctomycetota	Planctomycetes	Gemmatales	Gemmataceae	Gemmata	Unknown_ASV_11540
Control__Ct0861	ASV_11541	Bacteria	Acidobacteriota	Thermoanaerobaculia	Thermoanaerobaculales	Thermoanaerobaculaceae	Subgroup 10	Unknown_ASV_11541
Control__Ct0861	ASV_11543	Bacteria	Proteobacteria	Gammaproteobacteria	Diplorickettsiales	Diplorickettsiaceae	Unknown_ASV_11543	Unknown_ASV_11543
Control	ASV_11545	Bacteria	Proteobacteria	Gammaproteobacteria	Pseudomonadales	Pseudohongiellaceae	BIyi10	Unknown_ASV_11545
Control__Ct0861	ASV_11547	Bacteria	Verrucomicrobiota	Omnitrophia	Omnitrophales	Omnitrophaceae	Candidatus Omnitrophus	Unknown_ASV_11547
Control__Ct0861	ASV_11548	Bacteria	Myxococcota	Polyangia	Haliangiales	Haliangiaceae	Haliangium	Unknown_ASV_11548
Control__Ct0861	ASV_11549	Bacteria	Bacteroidota	Bacteroidia	Cytophagales	Cytophagaceae	Unknown_ASV_11549	Unknown_ASV_11549
Control__Ct0861	ASV_11550	Bacteria	Myxococcota	Polyangia	Haliangiales	Haliangiaceae	Haliangium	Unknown_ASV_11550
Control__Ct0861	ASV_11551	Bacteria	Proteobacteria	Gammaproteobacteria	Nitrosococcales	Nitrosococcaceae	SZB85	Unknown_ASV_11551
Control__Ct0861	ASV_11552	Bacteria	Proteobacteria	Alphaproteobacteria	Rhizobiales	Amb-16S-1323	Unknown_ASV_11552	Unknown_ASV_11552
Control__Ct0861	ASV_11553	Bacteria	Bacteroidota	Bacteroidia	Sphingobacteriales	NS11-12 marine group	Unknown_ASV_11553	Unknown_ASV_11553
Control__Ct0861	ASV_11555	Bacteria	Firmicutes	Clostridia	Peptostreptococcales-Tissierellales	Alkaliphilus	Unknown_ASV_11555	Unknown_ASV_11555
Control__Ct0861	ASV_11556	Bacteria	Firmicutes	Bacilli	Paenibacillales	Paenibacillaceae	Unknown_ASV_11556	Unknown_ASV_11556
Control__Ct0861	ASV_11560	Bacteria	Planctomycetota	Phycisphaerae	Tepidisphaerales	WD2101 soil group	Unknown_ASV_11560	Unknown_ASV_11560
Control__Ct0861	ASV_11562	Bacteria	Planctomycetota	Phycisphaerae	Phycisphaerales	Phycisphaeraceae	Unknown_ASV_11562	Unknown_ASV_11562
Control	ASV_11564	Bacteria	Gemmatimonadota	Gemmatimonadetes	Gemmatimonadales	Gemmatimonadaceae	Unknown_ASV_11564	Unknown_ASV_11564
Ct0861	ASV_11570	Bacteria	Myxococcota	Myxococcia	Myxococcales	Myxococcaceae	Unknown_ASV_11570	Unknown_ASV_11570
Control__Ct0861	ASV_11572	Bacteria	Myxococcota	Myxococcia	Myxococcales	Myxococcaceae	KD3-10	Unknown_ASV_11572
Control__Ct0861	ASV_11573	Bacteria	Myxococcota	Polyangia	Polyangiales	Sandaracinaceae	Sandaracinus	Unknown_ASV_11573
Control__Ct0861	ASV_11574	Bacteria	Bdellovibrionota	Bdellovibrionia	Bacteriovoracales	Bacteriovoracaceae	Peredibacter	Unknown_ASV_11574
Control__Ct0861	ASV_11575	Bacteria	Firmicutes	Symbiobacteriia	Symbiobacteriales	Symbiobacteraceae	Symbiobacterium	Unknown_ASV_11575
Control__Ct0861	ASV_11576	Bacteria	Myxococcota	Polyangia	Nannocystales	Nannocystaceae	Nannocystis	Unknown_ASV_11576
Control__Ct0861	ASV_11577	Bacteria	Proteobacteria	Alphaproteobacteria	Rhizobiales	Rhizobiaceae	Allorhizobium-Neorhizobium-Pararhizobium-Rhizobium	Unknown_ASV_11577
Control__Ct0861	ASV_1158	Bacteria	Actinobacteriota	Acidimicrobiia	Microtrichales	Iamiaceae	Iamia	Unknown_ASV_1158
Ct0861	ASV_11580	Bacteria	Gemmatimonadota	Gemmatimonadetes	Gemmatimonadales	Gemmatimonadaceae	Unknown_ASV_11580	Unknown_ASV_11580
Control__Ct0861	ASV_11586	Bacteria	Myxococcota	Myxococcia	Myxococcales	Vulgatibacteraceae	Vulgatibacter	Unknown_ASV_11586
Control__Ct0861	ASV_11587	Bacteria	Planctomycetota	Planctomycetes	Gemmatales	Gemmataceae	Unknown_ASV_11587	Unknown_ASV_11587
Control__Ct0861	ASV_1159	Bacteria	Acidobacteriota	Blastocatellia	Blastocatellales	Blastocatellaceae	Unknown_ASV_1159	Unknown_ASV_1159
Control__Ct0861	ASV_11590	Bacteria	Bdellovibrionota	Bdellovibrionia	Bdellovibrionales	Bdellovibrionaceae	Bdellovibrio	Unknown_ASV_11590
Control__Ct0861	ASV_11592	Bacteria	Firmicutes	Bacilli	Paenibacillales	Paenibacillaceae	Paenibacillus	Unknown_ASV_11592
Control__Ct0861	ASV_11593	Bacteria	Proteobacteria	Gammaproteobacteria	Gammaproteobacteria Incertae Sedis	Unknown Family	Acidibacter	Unknown_ASV_11593
Control__Ct0861	ASV_11594	Bacteria	Bdellovibrionota	Oligoflexia	Oligoflexales	Oligoflexaceae	Unknown_ASV_11594	Unknown_ASV_11594
Control__Ct0861	ASV_11595	Bacteria	Verrucomicrobiota	Verrucomicrobiae	Opitutales	Opitutaceae	Lacunisphaera	Unknown_ASV_11595
Ct0861	ASV_11597	Bacteria	Proteobacteria	Alphaproteobacteria	Tistrellales	Geminicoccaceae	Unknown_ASV_11597	Unknown_ASV_11597
Control__Ct0861	ASV_11598	Bacteria	Proteobacteria	Alphaproteobacteria	Alphaproteobacteria Incertae Sedis	Unknown Family	Unknown_ASV_11598	Unknown_ASV_11598
Control	ASV_11599	Bacteria	Firmicutes	Bacilli	Paenibacillales	Paenibacillaceae	Cohnella	damuensis/panacarvi/soli
Control__Ct0861	ASV_116	Bacteria	Proteobacteria	Alphaproteobacteria	Sphingomonadales	Sphingomonadaceae	Sphingomonas	limnosediminicola/parvus
Control__Ct0861	ASV_1160	Bacteria	Planctomycetota	Planctomycetes	Gemmatales	Gemmataceae	Gemmata	Unknown_ASV_1160
Control__Ct0861	ASV_11601	Bacteria	Actinobacteriota	Thermoleophilia	Solirubrobacterales	67-14	Unknown_ASV_11601	Unknown_ASV_11601
Control__Ct0861	ASV_11602	Bacteria	Proteobacteria	Alphaproteobacteria	Sphingomonadales	Sphingomonadaceae	Unknown_ASV_11602	Unknown_ASV_11602
Control__Ct0861	ASV_11603	Bacteria	Bacteroidota	Bacteroidia	Cytophagales	Hymenobacteraceae	Hymenobacter	seoulensis/tenuis/xinjiangensis
Control__Ct0861	ASV_11604	Bacteria	Proteobacteria	Alphaproteobacteria	Rhizobiales	Beijerinckiaceae	Microvirga	Unknown_ASV_11604
Control__Ct0861	ASV_11605	Bacteria	Proteobacteria	Alphaproteobacteria	Acetobacterales	Acetobacteraceae	Unknown_ASV_11605	Unknown_ASV_11605
Control__Ct0861	ASV_11607	Bacteria	Proteobacteria	Alphaproteobacteria	Azospirillales	Azospirillaceae	Unknown_ASV_11607	Unknown_ASV_11607
Control__Ct0861	ASV_11608	Bacteria	Proteobacteria	Alphaproteobacteria	Tistrellales	Geminicoccaceae	Candidatus Alysiosphaera	Unknown_ASV_11608
Control__Ct0861	ASV_11609	Bacteria	Planctomycetota	Planctomycetes	Isosphaerales	Isosphaeraceae	Unknown_ASV_11609	Unknown_ASV_11609
Control__Ct0861	ASV_1161	Bacteria	Bacteroidota	Rhodothermia	Rhodothermales	Rhodothermaceae	Unknown_ASV_1161	Unknown_ASV_1161
Control__Ct0861	ASV_11610	Bacteria	Actinobacteriota	Thermoleophilia	Solirubrobacterales	Solirubrobacteraceae	Patulibacter	Unknown_ASV_11610
Control__Ct0861	ASV_11612	Bacteria	Armatimonadota	Fimbriimonadia	Fimbriimonadales	Fimbriimonadaceae	Unknown_ASV_11612	Unknown_ASV_11612
Control__Ct0861	ASV_11615	Bacteria	Myxococcota	Myxococcia	Myxococcales	Myxococcaceae	P3OB-42	Unknown_ASV_11615
Control__Ct0861	ASV_11618	Bacteria	Proteobacteria	Alphaproteobacteria	Rhizobiales	Methylopilaceae	Hansschlegelia	Unknown_ASV_11618
Control__Ct0861	ASV_11619	Bacteria	Bdellovibrionota	Bdellovibrionia	Bdellovibrionales	Bdellovibrionaceae	Bdellovibrio	Unknown_ASV_11619
Control__Ct0861	ASV_1162	Bacteria	Proteobacteria	Gammaproteobacteria	Pseudomonadales	Cellvibrionaceae	Cellvibrio	fulvus
Control__Ct0861	ASV_11620	Bacteria	Proteobacteria	Gammaproteobacteria	Pseudomonadales	211ds20	Unknown_ASV_11620	Unknown_ASV_11620
Control__Ct0861	ASV_11622	Bacteria	Bacteroidota	Bacteroidia	Cytophagales	Hymenobacteraceae	Adhaeribacter	Unknown_ASV_11622
Control__Ct0861	ASV_11623	Bacteria	Acidobacteriota	Thermoanaerobaculia	Thermoanaerobaculales	Thermoanaerobaculaceae	Subgroup 10	Unknown_ASV_11623
Control__Ct0861	ASV_11626	Bacteria	Proteobacteria	Alphaproteobacteria	Azospirillales	Azospirillaceae	Skermanella	Unknown_ASV_11626
Control	ASV_11627	Bacteria	Bdellovibrionota	Bdellovibrionia	Bdellovibrionales	Bdellovibrionaceae	OM27 clade	Unknown_ASV_11627
Control__Ct0861	ASV_11628	Bacteria	Proteobacteria	Alphaproteobacteria	Paracaedibacterales	Paracaedibacteraceae	Candidatus Captivus	Unknown_ASV_11628
Control__Ct0861	ASV_1163	Bacteria	Actinobacteriota	Thermoleophilia	Gaiellales	Gaiellaceae	Gaiella	Unknown_ASV_1163
Control__Ct0861	ASV_11631	Bacteria	Gemmatimonadota	Longimicrobia	Longimicrobiales	Longimicrobiaceae	Unknown_ASV_11631	Unknown_ASV_11631
Control__Ct0861	ASV_11636	Bacteria	Bacteroidota	Bacteroidia	Flavobacteriales	Flavobacteriaceae	Salinimicrobium	Unknown_ASV_11636
Control__Ct0861	ASV_11637	Bacteria	Proteobacteria	Gammaproteobacteria	Burkholderiales	Burkholderiaceae	Mycoavidus	cysteinexigens
Control__Ct0861	ASV_11638	Bacteria	Myxococcota	Polyangia	Polyangiales	BIrii41	Unknown_ASV_11638	Unknown_ASV_11638
Control__Ct0861	ASV_11639	Bacteria	Planctomycetota	Planctomycetes	Pirellulales	Pirellulaceae	Pirellula	Unknown_ASV_11639
Control__Ct0861	ASV_1164	Bacteria	Actinobacteriota	Thermoleophilia	Solirubrobacterales	Solirubrobacteraceae	Solirubrobacter	Unknown_ASV_1164
Control__Ct0861	ASV_11640	Bacteria	Acidobacteriota	Vicinamibacteria	Vicinamibacterales	Vicinamibacteraceae	Unknown_ASV_11640	Unknown_ASV_11640
Control__Ct0861	ASV_11641	Bacteria	Bacteroidota	Bacteroidia	Cytophagales	Microscillaceae	Ohtaekwangia	Unknown_ASV_11641
Control__Ct0861	ASV_11643	Bacteria	Firmicutes	Bacilli	Paenibacillales	Paenibacillaceae	Paenibacillus	Unknown_ASV_11643
Control__Ct0861	ASV_11644	Bacteria	Chloroflexi	Chloroflexia	Kallotenuales	AKIW781	Unknown_ASV_11644	Unknown_ASV_11644
Control__Ct0861	ASV_11646	Bacteria	Bacteroidota	Bacteroidia	Cytophagales	Microscillaceae	Unknown_ASV_11646	Unknown_ASV_11646
Control__Ct0861	ASV_11648	Bacteria	Actinobacteriota	Actinobacteria	Micromonosporales	Micromonosporaceae	Unknown_ASV_11648	Unknown_ASV_11648
Control__Ct0861	ASV_11649	Bacteria	Proteobacteria	Alphaproteobacteria	Rhizobiales	Devosiaceae	Unknown_ASV_11649	Unknown_ASV_11649
Control__Ct0861	ASV_11650	Bacteria	Planctomycetota	Phycisphaerae	Phycisphaerales	Phycisphaeraceae	I-8	Unknown_ASV_11650
Control__Ct0861	ASV_11651	Bacteria	Proteobacteria	Alphaproteobacteria	Azospirillales	Azospirillaceae	Unknown_ASV_11651	Unknown_ASV_11651
Control__Ct0861	ASV_11654	Bacteria	Firmicutes	Bacilli	Paenibacillales	Paenibacillaceae	Paenibacillus	Unknown_ASV_11654
Control__Ct0861	ASV_11657	Bacteria	Myxococcota	Myxococcia	Myxococcales	Myxococcaceae	KD3-10	Unknown_ASV_11657
Control__Ct0861	ASV_11659	Bacteria	Chloroflexi	Anaerolineae	SBR1031	A4b	Unknown_ASV_11659	Unknown_ASV_11659
Control__Ct0861	ASV_1166	Bacteria	Proteobacteria	Alphaproteobacteria	Tistrellales	Geminicoccaceae	Unknown_ASV_1166	Unknown_ASV_1166
Control__Ct0861	ASV_11663	Bacteria	Planctomycetota	Planctomycetes	Isosphaerales	Isosphaeraceae	Unknown_ASV_11663	Unknown_ASV_11663
Control__Ct0861	ASV_11665	Bacteria	Proteobacteria	Alphaproteobacteria	Acetobacterales	Acetobacteraceae	Roseomonas	Unknown_ASV_11665
Control__Ct0861	ASV_11667	Bacteria	Myxococcota	Myxococcia	Myxococcales	Myxococcaceae	Unknown_ASV_11667	Unknown_ASV_11667
Control__Ct0861	ASV_11668	Bacteria	Bacteroidota	Bacteroidia	Sphingobacteriales	env.OPS 17	Unknown_ASV_11668	Unknown_ASV_11668
Control__Ct0861	ASV_1167	Bacteria	Gemmatimonadota	Gemmatimonadetes	Gemmatimonadales	Gemmatimonadaceae	Gemmatimonas	Unknown_ASV_1167
Ct0861	ASV_11670	Bacteria	Verrucomicrobiota	Chlamydiae	Chlamydiales	Parachlamydiaceae	Neochlamydia	Unknown_ASV_11670
Control__Ct0861	ASV_11671	Bacteria	Proteobacteria	Gammaproteobacteria	Legionellales	Legionellaceae	Legionella	Unknown_ASV_11671
Control__Ct0861	ASV_11673	Bacteria	Proteobacteria	Alphaproteobacteria	Rhizobiales	Devosiaceae	Arsenicitalea	Unknown_ASV_11673
Ct0861	ASV_11676	Bacteria	Myxococcota	Myxococcia	Myxococcales	Myxococcaceae	P3OB-42	Unknown_ASV_11676
Control__Ct0861	ASV_11679	Bacteria	Bacteroidota	Bacteroidia	Cytophagales	Microscillaceae	Unknown_ASV_11679	Unknown_ASV_11679
Control__Ct0861	ASV_11680	Bacteria	Planctomycetota	Planctomycetes	Pirellulales	Pirellulaceae	Pir4 lineage	Unknown_ASV_11680
Control__Ct0861	ASV_11681	Bacteria	Bdellovibrionota	Oligoflexia	Oligoflexales	Oligoflexaceae	Unknown_ASV_11681	Unknown_ASV_11681
Ct0861	ASV_11682	Bacteria	Proteobacteria	Gammaproteobacteria	Steroidobacterales	Steroidobacteraceae	Unknown_ASV_11682	Unknown_ASV_11682
Control__Ct0861	ASV_11683	Bacteria	Cyanobacteria	Vampirivibrionia	Obscuribacterales	Obscuribacteraceae	Unknown_ASV_11683	Unknown_ASV_11683
Control__Ct0861	ASV_11685	Bacteria	Bdellovibrionota	Bdellovibrionia	Bdellovibrionales	Bdellovibrionaceae	Bdellovibrio	Unknown_ASV_11685
Control__Ct0861	ASV_11686	Bacteria	Proteobacteria	Alphaproteobacteria	Rhodobacterales	Rhodobacteraceae	Unknown_ASV_11686	Unknown_ASV_11686
Control__Ct0861	ASV_11688	Bacteria	Myxococcota	Myxococcia	Myxococcales	Myxococcaceae	P3OB-42	Unknown_ASV_11688
Control__Ct0861	ASV_11689	Bacteria	Planctomycetota	Phycisphaerae	Tepidisphaerales	WD2101 soil group	Unknown_ASV_11689	Unknown_ASV_11689
Control__Ct0861	ASV_1169	Bacteria	Bacteroidota	Bacteroidia	Chitinophagales	Chitinophagaceae	Niastella	hibisci
Control__Ct0861	ASV_11690	Bacteria	Proteobacteria	Alphaproteobacteria	Caulobacterales	Caulobacteraceae	Caulobacter	Unknown_ASV_11690
Control__Ct0861	ASV_11691	Bacteria	Gemmatimonadota	Longimicrobia	Longimicrobiales	Longimicrobiaceae	YC-ZSS-LKJ147	Unknown_ASV_11691
Control__Ct0861	ASV_11692	Bacteria	Proteobacteria	Alphaproteobacteria	Sphingomonadales	Sphingomonadaceae	Ellin6055	Unknown_ASV_11692
Control__Ct0861	ASV_11695	Bacteria	Bacteroidota	Bacteroidia	Chitinophagales	Chitinophagaceae	Niastella	yeongjuensis
Ct0861	ASV_11696	Bacteria	Bacteroidota	Bacteroidia	Chitinophagales	Chitinophagaceae	Unknown_ASV_11696	Unknown_ASV_11696
Control__Ct0861	ASV_11697	Bacteria	Gemmatimonadota	Longimicrobia	Longimicrobiales	Longimicrobiaceae	Unknown_ASV_11697	Unknown_ASV_11697
Control__Ct0861	ASV_11699	Bacteria	Armatimonadota	Armatimonadia	Armatimonadales	Armatimonadaceae	Armatimonas	Unknown_ASV_11699
Control__Ct0861	ASV_117	Bacteria	Proteobacteria	Alphaproteobacteria	Rhizobiales	Devosiaceae	Unknown_ASV_117	Unknown_ASV_117
Control__Ct0861	ASV_1170	Bacteria	Proteobacteria	Gammaproteobacteria	Burkholderiales	Comamonadaceae	Unknown_ASV_1170	Unknown_ASV_1170
Control__Ct0861	ASV_11704	Bacteria	Bacteroidota	Bacteroidia	Chitinophagales	Chitinophagaceae	Terrimonas	Unknown_ASV_11704
Control__Ct0861	ASV_11706	Bacteria	Planctomycetota	Planctomycetes	Gemmatales	Gemmataceae	Unknown_ASV_11706	Unknown_ASV_11706
Control__Ct0861	ASV_1171	Bacteria	Armatimonadota	Fimbriimonadia	Fimbriimonadales	Fimbriimonadaceae	Unknown_ASV_1171	Unknown_ASV_1171
Control__Ct0861	ASV_11710	Bacteria	Acidobacteriota	Vicinamibacteria	Vicinamibacterales	Vicinamibacteraceae	Unknown_ASV_11710	Unknown_ASV_11710
Control__Ct0861	ASV_11711	Bacteria	Planctomycetota	Planctomycetes	Isosphaerales	Isosphaeraceae	Unknown_ASV_11711	Unknown_ASV_11711
Control__Ct0861	ASV_11713	Bacteria	Planctomycetota	Planctomycetes	Gemmatales	Gemmataceae	Unknown_ASV_11713	Unknown_ASV_11713
Control__Ct0861	ASV_11714	Bacteria	Bacteroidota	Bacteroidia	Sphingobacteriales	AKYH767	Unknown_ASV_11714	Unknown_ASV_11714
Control__Ct0861	ASV_11715	Bacteria	Firmicutes	Bacilli	Bacillales	Bacillaceae	Filobacillus	milosensis
Control__Ct0861	ASV_11716	Bacteria	Myxococcota	Polyangia	Polyangiales	BIrii41	Unknown_ASV_11716	Unknown_ASV_11716
Control__Ct0861	ASV_11717	Bacteria	Myxococcota	Myxococcia	Myxococcales	Myxococcaceae	P3OB-42	Unknown_ASV_11717
Control__Ct0861	ASV_1172	Bacteria	Planctomycetota	Planctomycetes	Pirellulales	Pirellulaceae	Unknown_ASV_1172	Unknown_ASV_1172
Control__Ct0861	ASV_11720	Bacteria	Actinobacteriota	Actinobacteria	Propionibacteriales	Nocardioidaceae	Aeromicrobium	choanae
Control__Ct0861	ASV_11722	Bacteria	Planctomycetota	Planctomycetes	Pirellulales	Pirellulaceae	Pirellula	Unknown_ASV_11722
Control__Ct0861	ASV_11723	Bacteria	Firmicutes	Bacilli	Paenibacillales	Paenibacillaceae	Paenibacillus	Unknown_ASV_11723
Control__Ct0861	ASV_11724	Bacteria	Actinobacteriota	Actinobacteria	Micrococcales	Micrococcaceae	Unknown_ASV_11724	Unknown_ASV_11724
Control	ASV_11726	Bacteria	Planctomycetota	Planctomycetes	Isosphaerales	Isosphaeraceae	Unknown_ASV_11726	Unknown_ASV_11726
Control__Ct0861	ASV_11728	Bacteria	Planctomycetota	Planctomycetes	Gemmatales	Gemmataceae	Gemmata	Unknown_ASV_11728
Control__Ct0861	ASV_11729	Bacteria	Proteobacteria	Alphaproteobacteria	Rickettsiales	SM2D12	Unknown_ASV_11729	Unknown_ASV_11729
Control__Ct0861	ASV_11730	Bacteria	Proteobacteria	Alphaproteobacteria	Rhizobiales	Xanthobacteraceae	Rhodoplanes	Unknown_ASV_11730
Control__Ct0861	ASV_11731	Bacteria	Myxococcota	Polyangia	Polyangiales	Sandaracinaceae	Unknown_ASV_11731	Unknown_ASV_11731
Control	ASV_11732	Bacteria	Actinobacteriota	Acidimicrobiia	Microtrichales	Ilumatobacteraceae	Unknown_ASV_11732	Unknown_ASV_11732
Control__Ct0861	ASV_11733	Bacteria	Bdellovibrionota	Bdellovibrionia	Bacteriovoracales	Bacteriovoracaceae	Unknown_ASV_11733	Unknown_ASV_11733
Control__Ct0861	ASV_11735	Bacteria	Actinobacteriota	Thermoleophilia	Solirubrobacterales	Solirubrobacteraceae	Unknown_ASV_11735	Unknown_ASV_11735
Control__Ct0861	ASV_11737	Bacteria	Bdellovibrionota	Bdellovibrionia	Bdellovibrionales	Bdellovibrionaceae	Bdellovibrio	Unknown_ASV_11737
Control__Ct0861	ASV_1174	Bacteria	Planctomycetota	Phycisphaerae	Tepidisphaerales	WD2101 soil group	Unknown_ASV_1174	Unknown_ASV_1174
Control__Ct0861	ASV_11740	Bacteria	Proteobacteria	Gammaproteobacteria	Salinisphaerales	Solimonadaceae	Unknown_ASV_11740	Unknown_ASV_11740
Control__Ct0861	ASV_11741	Bacteria	Chloroflexi	Chloroflexia	Kallotenuales	AKIW781	Unknown_ASV_11741	Unknown_ASV_11741
Control__Ct0861	ASV_11742	Bacteria	Bacteroidota	Bacteroidia	Chitinophagales	Saprospiraceae	Unknown_ASV_11742	Unknown_ASV_11742
Control__Ct0861	ASV_11744	Bacteria	Cyanobacteria	Vampirivibrionia	Obscuribacterales	Obscuribacteraceae	Unknown_ASV_11744	Unknown_ASV_11744
Control__Ct0861	ASV_11750	Bacteria	Verrucomicrobiota	Verrucomicrobiae	Pedosphaerales	Pedosphaeraceae	Unknown_ASV_11750	Unknown_ASV_11750
Control__Ct0861	ASV_11752	Bacteria	Myxococcota	Myxococcia	Myxococcales	Myxococcaceae	Unknown_ASV_11752	Unknown_ASV_11752
Control__Ct0861	ASV_11755	Bacteria	Proteobacteria	Alphaproteobacteria	Tistrellales	Geminicoccaceae	Unknown_ASV_11755	Unknown_ASV_11755
Control__Ct0861	ASV_11756	Bacteria	Acidobacteriota	Thermoanaerobaculia	Thermoanaerobaculales	Thermoanaerobaculaceae	Subgroup 10	Unknown_ASV_11756
Control__Ct0861	ASV_11757	Bacteria	Armatimonadota	Chthonomonadetes	Chthonomonadales	Chthonomonadaceae	Chthonomonas	Unknown_ASV_11757
Control__Ct0861	ASV_11758	Bacteria	Chloroflexi	Chloroflexia	Chloroflexales	Chloroflexaceae	FFCH7168	Unknown_ASV_11758
Control__Ct0861	ASV_1176	Bacteria	Chloroflexi	Chloroflexia	Kallotenuales	AKIW781	Unknown_ASV_1176	Unknown_ASV_1176
Control__Ct0861	ASV_11760	Bacteria	Verrucomicrobiota	Verrucomicrobiae	Chthoniobacterales	Chthoniobacteraceae	Chthoniobacter	Unknown_ASV_11760
Control__Ct0861	ASV_11761	Bacteria	Bdellovibrionota	Bdellovibrionia	Bacteriovoracales	Bacteriovoracaceae	Peredibacter	Unknown_ASV_11761
Control__Ct0861	ASV_11762	Bacteria	Proteobacteria	Gammaproteobacteria	Diplorickettsiales	Diplorickettsiaceae	Aquicella	Unknown_ASV_11762
Control__Ct0861	ASV_11764	Bacteria	Proteobacteria	Alphaproteobacteria	Caulobacterales	Caulobacteraceae	Unknown_ASV_11764	Unknown_ASV_11764
Control__Ct0861	ASV_11765	Bacteria	Planctomycetota	Planctomycetes	Gemmatales	Gemmataceae	Unknown_ASV_11765	Unknown_ASV_11765
Control__Ct0861	ASV_11766	Bacteria	Myxococcota	Myxococcia	Myxococcales	Myxococcaceae	Unknown_ASV_11766	Unknown_ASV_11766
Control__Ct0861	ASV_11767	Bacteria	Myxococcota	Myxococcia	Myxococcales	Anaeromyxobacteraceae	Anaeromyxobacter	Unknown_ASV_11767
Control__Ct0861	ASV_11768	Bacteria	Myxococcota	Polyangia	Haliangiales	Haliangiaceae	Haliangium	Unknown_ASV_11768
Control__Ct0861	ASV_11769	Bacteria	Planctomycetota	Planctomycetes	Gemmatales	Gemmataceae	Unknown_ASV_11769	Unknown_ASV_11769
Control__Ct0861	ASV_1177	Bacteria	Myxococcota	Polyangia	Haliangiales	Haliangiaceae	Haliangium	Unknown_ASV_1177
Control__Ct0861	ASV_11774	Bacteria	Gemmatimonadota	Longimicrobia	Longimicrobiales	Longimicrobiaceae	Unknown_ASV_11774	Unknown_ASV_11774
Control__Ct0861	ASV_11776	Bacteria	Firmicutes	Bacilli	Paenibacillales	Paenibacillaceae	Unknown_ASV_11776	Unknown_ASV_11776
Control__Ct0861	ASV_11777	Bacteria	Firmicutes	Bacilli	Paenibacillales	Paenibacillaceae	Unknown_ASV_11777	Unknown_ASV_11777
Control__Ct0861	ASV_11780	Bacteria	Gemmatimonadota	Gemmatimonadetes	Gemmatimonadales	Gemmatimonadaceae	Unknown_ASV_11780	Unknown_ASV_11780
Control	ASV_11782	Bacteria	Bacteroidota	Bacteroidia	Chitinophagales	Chitinophagaceae	Flavisolibacter	tropicus
Control__Ct0861	ASV_11786	Bacteria	Proteobacteria	Gammaproteobacteria	Diplorickettsiales	Diplorickettsiaceae	Unknown_ASV_11786	Unknown_ASV_11786
Control__Ct0861	ASV_11788	Bacteria	Planctomycetota	Planctomycetes	Gemmatales	Gemmataceae	Unknown_ASV_11788	Unknown_ASV_11788
Control__Ct0861	ASV_11789	Bacteria	Planctomycetota	Planctomycetes	Pirellulales	Pirellulaceae	Unknown_ASV_11789	Unknown_ASV_11789
Control__Ct0861	ASV_1179	Bacteria	Actinobacteriota	Actinobacteria	Propionibacteriales	Nocardioidaceae	Nocardioides	Unknown_ASV_1179
Control__Ct0861	ASV_11791	Bacteria	Verrucomicrobiota	Omnitrophia	Omnitrophales	Omnitrophaceae	Candidatus Omnitrophus	Unknown_ASV_11791
Ct0861	ASV_11793	Bacteria	Bacteroidota	Bacteroidia	Chitinophagales	Chitinophagaceae	Unknown_ASV_11793	Unknown_ASV_11793
Control__Ct0861	ASV_11794	Bacteria	Actinobacteriota	Actinobacteria	Pseudonocardiales	Pseudonocardiaceae	Unknown_ASV_11794	Unknown_ASV_11794
Control	ASV_11795	Bacteria	Myxococcota	Polyangia	Polyangiales	Sandaracinaceae	Sandaracinus	Unknown_ASV_11795
Control__Ct0861	ASV_11796	Bacteria	Myxococcota	Polyangia	Nannocystales	Nannocystaceae	Enhygromyxa	Unknown_ASV_11796
Control__Ct0861	ASV_118	Bacteria	Actinobacteriota	Actinobacteria	Micrococcales	Micrococcaceae	Kocuria	Unknown_ASV_118
Control__Ct0861	ASV_1180	Bacteria	Bacteroidota	Bacteroidia	Chitinophagales	Chitinophagaceae	Flavisolibacter	Unknown_ASV_1180
Ct0861	ASV_11801	Bacteria	Myxococcota	Polyangia	Polyangiales	Sandaracinaceae	Unknown_ASV_11801	Unknown_ASV_11801
Control	ASV_11805	Bacteria	Verrucomicrobiota	Chlamydiae	Chlamydiales	Simkaniaceae	Unknown_ASV_11805	Unknown_ASV_11805
Control__Ct0861	ASV_11807	Bacteria	Bacteroidota	Bacteroidia	Chitinophagales	Chitinophagaceae	Rurimicrobium	Unknown_ASV_11807
Control	ASV_11808	Bacteria	Bacteroidota	Bacteroidia	Sphingobacteriales	Sphingobacteriaceae	Unknown_ASV_11808	Unknown_ASV_11808
Control__Ct0861	ASV_11811	Bacteria	Planctomycetota	Phycisphaerae	Phycisphaerales	Phycisphaeraceae	SM1A02	Unknown_ASV_11811
Control__Ct0861	ASV_11812	Bacteria	Myxococcota	Polyangia	Polyangiales	Sandaracinaceae	Sandaracinus	Unknown_ASV_11812
Control	ASV_11813	Bacteria	Entotheonellaeota	Entotheonellia	Entotheonellales	Entotheonellaceae	Candidatus Entotheonella	Unknown_ASV_11813
Control__Ct0861	ASV_11814	Bacteria	Planctomycetota	Phycisphaerae	Tepidisphaerales	WD2101 soil group	Unknown_ASV_11814	Unknown_ASV_11814
Control__Ct0861	ASV_11815	Bacteria	Actinobacteriota	Thermoleophilia	Solirubrobacterales	Solirubrobacteraceae	Unknown_ASV_11815	Unknown_ASV_11815
Control	ASV_11816	Bacteria	Planctomycetota	Planctomycetes	Gemmatales	Gemmataceae	Unknown_ASV_11816	Unknown_ASV_11816
Control	ASV_11818	Bacteria	Bacteroidota	Bacteroidia	Flavobacteriales	Cryomorphaceae	Owenweeksia	Unknown_ASV_11818
Control__Ct0861	ASV_11819	Bacteria	Firmicutes	Bacilli	Paenibacillales	Paenibacillaceae	Paenibacillus	Unknown_ASV_11819
Control__Ct0861	ASV_1182	Bacteria	Proteobacteria	Gammaproteobacteria	Burkholderiales	SC-I-84	Unknown_ASV_1182	Unknown_ASV_1182
Control__Ct0861	ASV_11821	Bacteria	Bacteroidota	Bacteroidia	Sphingobacteriales	Sphingobacteriaceae	Arcticibacter	Unknown_ASV_11821
Control__Ct0861	ASV_11824	Bacteria	Proteobacteria	Gammaproteobacteria	Burkholderiales	Sutterellaceae	Unknown_ASV_11824	Unknown_ASV_11824
Control__Ct0861	ASV_11827	Bacteria	Bdellovibrionota	Bdellovibrionia	Bdellovibrionales	Bdellovibrionaceae	Bdellovibrio	Unknown_ASV_11827
Control__Ct0861	ASV_1183	Bacteria	Chloroflexi	Anaerolineae	Caldilineales	Caldilineaceae	Unknown_ASV_1183	Unknown_ASV_1183
Control__Ct0861	ASV_11830	Bacteria	Bacteroidota	Bacteroidia	Cytophagales	Microscillaceae	Hassallia	Unknown_ASV_11830
Control__Ct0861	ASV_11833	Bacteria	Proteobacteria	Alphaproteobacteria	Holosporales	Holosporaceae	Unknown_ASV_11833	Unknown_ASV_11833
Control	ASV_11834	Bacteria	Actinobacteriota	Actinobacteria	Micromonosporales	Micromonosporaceae	Actinoplanes	Unknown_ASV_11834
Ct0861	ASV_11835	Bacteria	Verrucomicrobiota	Omnitrophia	Omnitrophales	Omnitrophaceae	Candidatus Omnitrophus	Unknown_ASV_11835
Control__Ct0861	ASV_11836	Bacteria	Proteobacteria	Gammaproteobacteria	Coxiellales	Coxiellaceae	Coxiella	Unknown_ASV_11836
Control__Ct0861	ASV_11837	Bacteria	Bdellovibrionota	Bdellovibrionia	Bdellovibrionales	Bdellovibrionaceae	Bdellovibrio	Unknown_ASV_11837
Control__Ct0861	ASV_11839	Bacteria	Proteobacteria	Alphaproteobacteria	Sphingomonadales	Sphingomonadaceae	Unknown_ASV_11839	Unknown_ASV_11839
Control__Ct0861	ASV_1184	Bacteria	Deinococcota	Deinococci	Deinococcales	Trueperaceae	Truepera	Unknown_ASV_1184
Control__Ct0861	ASV_11841	Bacteria	Verrucomicrobiota	Verrucomicrobiae	Opitutales	Opitutaceae	Unknown_ASV_11841	Unknown_ASV_11841
Control__Ct0861	ASV_11844	Bacteria	Cyanobacteria	Vampirivibrionia	Obscuribacterales	Obscuribacteraceae	Unknown_ASV_11844	Unknown_ASV_11844
Control__Ct0861	ASV_11845	Bacteria	Bacteroidota	Bacteroidia	Cytophagales	Cyclobacteriaceae	Marivirga	Unknown_ASV_11845
Control__Ct0861	ASV_11846	Bacteria	Planctomycetota	Planctomycetes	Gemmatales	Gemmataceae	Unknown_ASV_11846	Unknown_ASV_11846
Control__Ct0861	ASV_11848	Bacteria	Firmicutes	Clostridia	Clostridiales	Clostridiaceae	Clostridium sensu stricto 10	Unknown_ASV_11848
Control__Ct0861	ASV_1185	Bacteria	Planctomycetota	Phycisphaerae	Tepidisphaerales	WD2101 soil group	Unknown_ASV_1185	Unknown_ASV_1185
Control__Ct0861	ASV_11850	Bacteria	Patescibacteria	Saccharimonadia	Saccharimonadales	LWQ8	Unknown_ASV_11850	Unknown_ASV_11850
Control__Ct0861	ASV_11851	Bacteria	Firmicutes	Bacilli	Paenibacillales	Paenibacillaceae	Unknown_ASV_11851	Unknown_ASV_11851
Control__Ct0861	ASV_11854	Bacteria	Proteobacteria	Alphaproteobacteria	Puniceispirillales	Puniceispirillales Incertae Sedis	Constrictibacter	Unknown_ASV_11854
Control__Ct0861	ASV_11855	Bacteria	Sumerlaeota	Sumerlaeia	Sumerlaeales	Sumerlaeaceae	Sumerlaea	Unknown_ASV_11855
Control__Ct0861	ASV_1186	Bacteria	Proteobacteria	Alphaproteobacteria	Sphingomonadales	Sphingomonadaceae	Sphingomonas	Unknown_ASV_1186
Control__Ct0861	ASV_11861	Bacteria	Bdellovibrionota	Oligoflexia	Oligoflexales	Oligoflexaceae	Unknown_ASV_11861	Unknown_ASV_11861
Control	ASV_11863	Bacteria	Gemmatimonadota	Gemmatimonadetes	Gemmatimonadales	Gemmatimonadaceae	Unknown_ASV_11863	Unknown_ASV_11863
Control__Ct0861	ASV_11867	Bacteria	Myxococcota	Polyangia	Polyangiales	Sandaracinaceae	Unknown_ASV_11867	Unknown_ASV_11867
Control__Ct0861	ASV_1187	Bacteria	Myxococcota	Polyangia	Polyangiales	BIrii41	Unknown_ASV_1187	Unknown_ASV_1187
Control__Ct0861	ASV_11870	Bacteria	Planctomycetota	Planctomycetes	Planctomycetales	Schlesneriaceae	Planctopirus	Unknown_ASV_11870
Control__Ct0861	ASV_11871	Bacteria	Proteobacteria	Gammaproteobacteria	Diplorickettsiales	Diplorickettsiaceae	Aquicella	Unknown_ASV_11871
Control__Ct0861	ASV_11872	Bacteria	Myxococcota	Myxococcia	Myxococcales	Myxococcaceae	P3OB-42	Unknown_ASV_11872
Control__Ct0861	ASV_11875	Bacteria	Planctomycetota	Planctomycetes	Gemmatales	Gemmataceae	Unknown_ASV_11875	Unknown_ASV_11875
Control__Ct0861	ASV_11876	Bacteria	Actinobacteriota	Thermoleophilia	Solirubrobacterales	Solirubrobacteraceae	Solirubrobacter	Unknown_ASV_11876
Control__Ct0861	ASV_11877	Bacteria	Planctomycetota	Planctomycetes	Gemmatales	Gemmataceae	Gemmata	Unknown_ASV_11877
Control	ASV_11878	Bacteria	Planctomycetota	Planctomycetes	Pirellulales	Pirellulaceae	Pir4 lineage	Unknown_ASV_11878
Control__Ct0861	ASV_11879	Bacteria	Planctomycetota	Planctomycetes	Gemmatales	Gemmataceae	Unknown_ASV_11879	Unknown_ASV_11879
Control__Ct0861	ASV_1188	Bacteria	Proteobacteria	Alphaproteobacteria	Rhizobiales	Rhizobiales Incertae Sedis	Bauldia	Unknown_ASV_1188
Control__Ct0861	ASV_11880	Bacteria	Bacteroidota	Bacteroidia	Cytophagales	Cytophagaceae	Sporocytophaga	Unknown_ASV_11880
Control__Ct0861	ASV_11882	Bacteria	Planctomycetota	Phycisphaerae	Phycisphaerales	Phycisphaeraceae	AKYG587	Unknown_ASV_11882
Control	ASV_11883	Bacteria	Planctomycetota	Planctomycetes	Gemmatales	Gemmataceae	Unknown_ASV_11883	Unknown_ASV_11883
Control__Ct0861	ASV_11884	Bacteria	Proteobacteria	Alphaproteobacteria	Tistrellales	Geminicoccaceae	Unknown_ASV_11884	Unknown_ASV_11884
Control__Ct0861	ASV_11885	Bacteria	Planctomycetota	Planctomycetes	Pirellulales	Pirellulaceae	Unknown_ASV_11885	Unknown_ASV_11885
Control__Ct0861	ASV_11887	Bacteria	Planctomycetota	Planctomycetes	Gemmatales	Gemmataceae	Unknown_ASV_11887	Unknown_ASV_11887
Control__Ct0861	ASV_11888	Bacteria	Bacteroidota	Bacteroidia	Cytophagales	Cytophagaceae	Cytophaga	Unknown_ASV_11888
Control__Ct0861	ASV_11890	Bacteria	Cyanobacteria	Vampirivibrionia	Vampirovibrionales	Vampirovibrionaceae	Vampirovibrio	Unknown_ASV_11890
Ct0861	ASV_11891	Bacteria	Proteobacteria	Alphaproteobacteria	Sphingomonadales	Sphingomonadaceae	Unknown_ASV_11891	Unknown_ASV_11891
Control__Ct0861	ASV_11893	Bacteria	Planctomycetota	Phycisphaerae	Phycisphaerales	Phycisphaeraceae	CL500-3	Unknown_ASV_11893
Control__Ct0861	ASV_11894	Bacteria	Proteobacteria	Alphaproteobacteria	Rickettsiales	SM2D12	Unknown_ASV_11894	Unknown_ASV_11894
Control__Ct0861	ASV_11895	Bacteria	Proteobacteria	Gammaproteobacteria	Burkholderiales	TRA3-20	Unknown_ASV_11895	Unknown_ASV_11895
Control__Ct0861	ASV_11896	Bacteria	Bacteroidota	Rhodothermia	Rhodothermales	Rhodothermaceae	Unknown_ASV_11896	Unknown_ASV_11896
Control__Ct0861	ASV_11897	Bacteria	Myxococcota	Myxococcia	Myxococcales	Myxococcaceae	KD3-10	Unknown_ASV_11897
Control__Ct0861	ASV_119	Bacteria	Actinobacteriota	Thermoleophilia	Solirubrobacterales	Solirubrobacteraceae	Solirubrobacter	Unknown_ASV_119
Control__Ct0861	ASV_1190	Bacteria	Planctomycetota	Planctomycetes	Gemmatales	Gemmataceae	Unknown_ASV_1190	Unknown_ASV_1190
Control__Ct0861	ASV_11903	Bacteria	Acidobacteriota	Vicinamibacteria	Vicinamibacterales	Vicinamibacteraceae	Unknown_ASV_11903	Unknown_ASV_11903
Control__Ct0861	ASV_11904	Bacteria	Planctomycetota	Phycisphaerae	Tepidisphaerales	WD2101 soil group	Unknown_ASV_11904	Unknown_ASV_11904
Control__Ct0861	ASV_11905	Bacteria	Proteobacteria	Gammaproteobacteria	Burkholderiales	Nitrosomonadaceae	MND1	Unknown_ASV_11905
Control__Ct0861	ASV_11907	Bacteria	Bdellovibrionota	Bdellovibrionia	Bdellovibrionales	Bdellovibrionaceae	Bdellovibrio	Unknown_ASV_11907
Control__Ct0861	ASV_11910	Bacteria	Actinobacteriota	Acidimicrobiia	Microtrichales	Iamiaceae	Iamia	Unknown_ASV_11910
Control__Ct0861	ASV_11911	Bacteria	Acidobacteriota	Vicinamibacteria	Vicinamibacterales	Vicinamibacteraceae	Unknown_ASV_11911	Unknown_ASV_11911
Ct0861	ASV_11915	Bacteria	Proteobacteria	Alphaproteobacteria	Tistrellales	Geminicoccaceae	Unknown_ASV_11915	Unknown_ASV_11915
Control__Ct0861	ASV_1192	Bacteria	Planctomycetota	Phycisphaerae	Tepidisphaerales	WD2101 soil group	Unknown_ASV_1192	Unknown_ASV_1192
Control__Ct0861	ASV_11926	Bacteria	Firmicutes	Limnochordia	Limnochordales	Limnochordaceae	Unknown_ASV_11926	Unknown_ASV_11926
Control__Ct0861	ASV_11928	Bacteria	Firmicutes	Bacilli	Lactobacillales	Enterococcaceae	Enterococcus	Unknown_ASV_11928
Control__Ct0861	ASV_1193	Bacteria	Gemmatimonadota	Gemmatimonadetes	Gemmatimonadales	Gemmatimonadaceae	Gemmatirosa	Unknown_ASV_1193
Control	ASV_11930	Bacteria	Bacteroidota	Rhodothermia	Rhodothermales	Rhodothermaceae	Unknown_ASV_11930	Unknown_ASV_11930
Control__Ct0861	ASV_11931	Bacteria	Bdellovibrionota	Bdellovibrionia	Bdellovibrionales	Bdellovibrionaceae	Bdellovibrio	Unknown_ASV_11931
Control__Ct0861	ASV_11934	Bacteria	Proteobacteria	Alphaproteobacteria	Kiloniellales	Kiloniellaceae	Tagaea	Unknown_ASV_11934
Control__Ct0861	ASV_11936	Bacteria	Proteobacteria	Gammaproteobacteria	Burkholderiales	Nitrosomonadaceae	MND1	Unknown_ASV_11936
Control__Ct0861	ASV_11938	Bacteria	Planctomycetota	Phycisphaerae	Tepidisphaerales	WD2101 soil group	Unknown_ASV_11938	Unknown_ASV_11938
Control__Ct0861	ASV_1194	Bacteria	Proteobacteria	Alphaproteobacteria	Rhodobacterales	Rhodobacteraceae	Limibaculum	Unknown_ASV_1194
Control__Ct0861	ASV_11940	Bacteria	Bdellovibrionota	Bdellovibrionia	Bdellovibrionales	Bdellovibrionaceae	OM27 clade	Unknown_ASV_11940
Control__Ct0861	ASV_11941	Bacteria	Firmicutes	Bacilli	Paenibacillales	Paenibacillaceae	Unknown_ASV_11941	Unknown_ASV_11941
Control__Ct0861	ASV_11942	Bacteria	Proteobacteria	Gammaproteobacteria	Burkholderiales	Alcaligenaceae	Unknown_ASV_11942	Unknown_ASV_11942
Control__Ct0861	ASV_11943	Bacteria	Actinobacteriota	Actinobacteria	Micrococcales	Micrococcaceae	Unknown_ASV_11943	Unknown_ASV_11943
Control	ASV_11944	Bacteria	Bacteroidota	Bacteroidia	Cytophagales	Cyclobacteriaceae	Echinicola	Unknown_ASV_11944
Control__Ct0861	ASV_11946	Bacteria	Verrucomicrobiota	Chlamydiae	Chlamydiales	Parachlamydiaceae	Unknown_ASV_11946	Unknown_ASV_11946
Control	ASV_11947	Bacteria	Bacteroidota	Bacteroidia	Chitinophagales	Chitinophagaceae	Niabella	Unknown_ASV_11947
Control__Ct0861	ASV_11948	Bacteria	Actinobacteriota	Actinobacteria	Propionibacteriales	Propionibacteriaceae	Haloactinopolyspora	Unknown_ASV_11948
Control__Ct0861	ASV_11951	Bacteria	Proteobacteria	Alphaproteobacteria	Rickettsiales	Rickettsiaceae	Rickettsia	Unknown_ASV_11951
Control__Ct0861	ASV_11955	Bacteria	Bdellovibrionota	Oligoflexia	Oligoflexales	Oligoflexaceae	Unknown_ASV_11955	Unknown_ASV_11955
Control__Ct0861	ASV_11956	Bacteria	Firmicutes	Bacilli	Bacillales	Planococcaceae	Unknown_ASV_11956	Unknown_ASV_11956
Control__Ct0861	ASV_11957	Bacteria	Gemmatimonadota	Longimicrobia	Longimicrobiales	Longimicrobiaceae	YC-ZSS-LKJ147	Unknown_ASV_11957
Control__Ct0861	ASV_11959	Bacteria	Acidobacteriota	Blastocatellia	Blastocatellales	Blastocatellaceae	Unknown_ASV_11959	Unknown_ASV_11959
Control__Ct0861	ASV_1196	Bacteria	Proteobacteria	Alphaproteobacteria	Rhizobiales	Rhizobiales Incertae Sedis	Bauldia	Unknown_ASV_1196
Control__Ct0861	ASV_11960	Bacteria	Proteobacteria	Gammaproteobacteria	Pseudomonadales	Pseudohongiellaceae	BIyi10	Unknown_ASV_11960
Control__Ct0861	ASV_11961	Bacteria	Proteobacteria	Alphaproteobacteria	Holosporales	Holosporaceae	Unknown_ASV_11961	Unknown_ASV_11961
Control__Ct0861	ASV_11963	Bacteria	Planctomycetota	Planctomycetes	Planctomycetales	Schlesneriaceae	Planctopirus	Unknown_ASV_11963
Control__Ct0861	ASV_11967	Bacteria	Proteobacteria	Gammaproteobacteria	Burkholderiales	Nitrosomonadaceae	Unknown_ASV_11967	Unknown_ASV_11967
Control__Ct0861	ASV_11968	Bacteria	Firmicutes	Bacilli	Bacillales	Bacillaceae	Pseudogracilibacillus	endophyticus
Control__Ct0861	ASV_11969	Bacteria	Chloroflexi	Anaerolineae	SBR1031	A4b	Unknown_ASV_11969	Unknown_ASV_11969
Control__Ct0861	ASV_11972	Bacteria	Planctomycetota	Planctomycetes	Pirellulales	Pirellulaceae	Unknown_ASV_11972	Unknown_ASV_11972
Control__Ct0861	ASV_11973	Bacteria	Bacteroidota	Bacteroidia	Chitinophagales	Chitinophagaceae	Lacibacter	Unknown_ASV_11973
Ct0861	ASV_11974	Bacteria	Planctomycetota	Planctomycetes	Pirellulales	Pirellulaceae	Unknown_ASV_11974	Unknown_ASV_11974
Control__Ct0861	ASV_11976	Bacteria	Myxococcota	Polyangia	Polyangiales	Polyangiaceae	Unknown_ASV_11976	Unknown_ASV_11976
Control__Ct0861	ASV_11977	Bacteria	Proteobacteria	Alphaproteobacteria	Tistrellales	Geminicoccaceae	Arboricoccus	Unknown_ASV_11977
Control__Ct0861	ASV_11978	Bacteria	Planctomycetota	Planctomycetes	Gemmatales	Gemmataceae	Unknown_ASV_11978	Unknown_ASV_11978
Control__Ct0861	ASV_11979	Bacteria	Bacteroidota	Bacteroidia	Cytophagales	MWH-CFBk5	Unknown_ASV_11979	Unknown_ASV_11979
Control__Ct0861	ASV_1198	Bacteria	Chloroflexi	Chloroflexia	Thermomicrobiales	JG30-KF-CM45	Unknown_ASV_1198	Unknown_ASV_1198
Control__Ct0861	ASV_11982	Bacteria	Bacteroidota	Rhodothermia	Balneolales	Balneolaceae	Unknown_ASV_11982	Unknown_ASV_11982
Control__Ct0861	ASV_11984	Bacteria	Firmicutes	Limnochordia	Limnochordales	Limnochordaceae	Unknown_ASV_11984	Unknown_ASV_11984
Control__Ct0861	ASV_11986	Bacteria	Myxococcota	Polyangia	Haliangiales	Haliangiaceae	Haliangium	Unknown_ASV_11986
Control__Ct0861	ASV_11987	Bacteria	Verrucomicrobiota	Verrucomicrobiae	Chthoniobacterales	Chthoniobacteraceae	Chthoniobacter	Unknown_ASV_11987
Control__Ct0861	ASV_11988	Bacteria	Myxococcota	Myxococcia	Myxococcales	Myxococcaceae	Unknown_ASV_11988	Unknown_ASV_11988
Control__Ct0861	ASV_11989	Bacteria	Verrucomicrobiota	Verrucomicrobiae	Chthoniobacterales	Chthoniobacteraceae	Chthoniobacter	Unknown_ASV_11989
Control__Ct0861	ASV_1199	Bacteria	Myxococcota	Myxococcia	Myxococcales	Myxococcaceae	Myxococcus	Unknown_ASV_1199
Control__Ct0861	ASV_11990	Bacteria	Proteobacteria	Gammaproteobacteria	Burkholderiales	Comamonadaceae	Unknown_ASV_11990	Unknown_ASV_11990
Control	ASV_11991	Bacteria	Actinobacteriota	Actinobacteria	Streptomycetales	Streptomycetaceae	Unknown_ASV_11991	Unknown_ASV_11991
Control__Ct0861	ASV_11992	Bacteria	Planctomycetota	Planctomycetes	Gemmatales	Gemmataceae	Unknown_ASV_11992	Unknown_ASV_11992
Control__Ct0861	ASV_11994	Bacteria	Bacteroidota	Bacteroidia	Cytophagales	Microscillaceae	Unknown_ASV_11994	Unknown_ASV_11994
Control__Ct0861	ASV_11995	Bacteria	Patescibacteria	Saccharimonadia	Saccharimonadales	LWQ8	Unknown_ASV_11995	Unknown_ASV_11995
Control__Ct0861	ASV_11998	Bacteria	Bdellovibrionota	Oligoflexia	Oligoflexales	Oligoflexaceae	Unknown_ASV_11998	Unknown_ASV_11998
Control__Ct0861	ASV_1200	Bacteria	Proteobacteria	Alphaproteobacteria	Rhizobiales	Rhizobiaceae	Phyllobacterium	Unknown_ASV_1200
Control__Ct0861	ASV_12000	Bacteria	Myxococcota	Myxococcia	Myxococcales	Myxococcaceae	P3OB-42	Unknown_ASV_12000
Control__Ct0861	ASV_12001	Bacteria	Proteobacteria	Gammaproteobacteria	Burkholderiales	Alcaligenaceae	Unknown_ASV_12001	Unknown_ASV_12001
Control__Ct0861	ASV_12002	Bacteria	Chloroflexi	Anaerolineae	Caldilineales	Caldilineaceae	Unknown_ASV_12002	Unknown_ASV_12002
Control__Ct0861	ASV_12004	Bacteria	Chloroflexi	Anaerolineae	SBR1031	A4b	Unknown_ASV_12004	Unknown_ASV_12004
Control__Ct0861	ASV_12005	Bacteria	Planctomycetota	Planctomycetes	Isosphaerales	Isosphaeraceae	Singulisphaera	Unknown_ASV_12005
Control__Ct0861	ASV_12006	Bacteria	Proteobacteria	Alphaproteobacteria	Rickettsiales	SM2D12	Unknown_ASV_12006	Unknown_ASV_12006
Ct0861	ASV_12009	Bacteria	Proteobacteria	Gammaproteobacteria	Xanthomonadales	Xanthomonadaceae	Stenotrophomonas	chelatiphaga/maltophilia
Ct0861	ASV_12010	Bacteria	Proteobacteria	Gammaproteobacteria	Salinisphaerales	Solimonadaceae	Polycyclovorans	Unknown_ASV_12010
Control__Ct0861	ASV_12012	Bacteria	Gemmatimonadota	Longimicrobia	Longimicrobiales	Longimicrobiaceae	Unknown_ASV_12012	Unknown_ASV_12012
Control	ASV_12013	Bacteria	Acidobacteriota	Vicinamibacteria	Vicinamibacterales	Vicinamibacteraceae	Unknown_ASV_12013	Unknown_ASV_12013
Control__Ct0861	ASV_12014	Bacteria	Actinobacteriota	Thermoleophilia	Solirubrobacterales	Solirubrobacteraceae	Solirubrobacter	Unknown_ASV_12014
Control__Ct0861	ASV_12016	Bacteria	Proteobacteria	Alphaproteobacteria	Rhodobacterales	Rhodobacteraceae	Unknown_ASV_12016	Unknown_ASV_12016
Control__Ct0861	ASV_12017	Bacteria	Planctomycetota	Phycisphaerae	Tepidisphaerales	WD2101 soil group	Unknown_ASV_12017	Unknown_ASV_12017
Control__Ct0861	ASV_12018	Bacteria	Planctomycetota	Planctomycetes	Isosphaerales	Isosphaeraceae	Tundrisphaera	Unknown_ASV_12018
Control__Ct0861	ASV_1202	Bacteria	Chloroflexi	Anaerolineae	Caldilineales	Caldilineaceae	Unknown_ASV_1202	Unknown_ASV_1202
Control__Ct0861	ASV_12023	Bacteria	Bacteroidota	Bacteroidia	Cytophagales	Microscillaceae	Ohtaekwangia	Unknown_ASV_12023
Control	ASV_12026	Bacteria	Myxococcota	Polyangia	Haliangiales	Haliangiaceae	Haliangium	Unknown_ASV_12026
Control__Ct0861	ASV_12027	Bacteria	Verrucomicrobiota	Omnitrophia	Omnitrophales	Omnitrophaceae	Candidatus Omnitrophus	Unknown_ASV_12027
Control__Ct0861	ASV_12028	Bacteria	Bacteroidota	Bacteroidia	Cytophagales	Microscillaceae	Ohtaekwangia	Unknown_ASV_12028
Control	ASV_12029	Bacteria	Planctomycetota	Planctomycetes	Gemmatales	Gemmataceae	Unknown_ASV_12029	Unknown_ASV_12029
Control__Ct0861	ASV_1203	Bacteria	Firmicutes	Bacilli	Bacillales	Salisediminibacteriaceae	Salipaludibacillus	Unknown_ASV_1203
Control__Ct0861	ASV_12030	Bacteria	Verrucomicrobiota	Verrucomicrobiae	Chthoniobacterales	Chthoniobacteraceae	Chthoniobacter	Unknown_ASV_12030
Control__Ct0861	ASV_12031	Bacteria	Bacteroidota	Bacteroidia	Flavobacteriales	Flavobacteriaceae	Flavobacterium	Unknown_ASV_12031
Control__Ct0861	ASV_12032	Bacteria	Gemmatimonadota	Longimicrobia	Longimicrobiales	Longimicrobiaceae	Unknown_ASV_12032	Unknown_ASV_12032
Control__Ct0861	ASV_12033	Bacteria	Myxococcota	Polyangia	Polyangiales	BIrii41	Unknown_ASV_12033	Unknown_ASV_12033
Control__Ct0861	ASV_12034	Bacteria	Hydrogenedentes	Hydrogenedentia	Hydrogenedentiales	Hydrogenedensaceae	Unknown_ASV_12034	Unknown_ASV_12034
Control__Ct0861	ASV_12035	Bacteria	Bdellovibrionota	Bdellovibrionia	Bdellovibrionales	Bdellovibrionaceae	Bdellovibrio	Unknown_ASV_12035
Control	ASV_12036	Bacteria	Verrucomicrobiota	Omnitrophia	Omnitrophales	Omnitrophaceae	Candidatus Omnitrophus	Unknown_ASV_12036
Control__Ct0861	ASV_12037	Bacteria	Actinobacteriota	Thermoleophilia	Solirubrobacterales	67-14	Unknown_ASV_12037	Unknown_ASV_12037
Control__Ct0861	ASV_1204	Bacteria	Firmicutes	Bacilli	Bacillales	Bacillaceae	Bacillus	Unknown_ASV_1204
Control__Ct0861	ASV_12041	Bacteria	Cyanobacteria	Cyanobacteriia	Leptolyngbyales	Leptolyngbyaceae	EcFYyy-200	Unknown_ASV_12041
Ct0861	ASV_12044	Bacteria	Chloroflexi	Anaerolineae	SBR1031	A4b	Unknown_ASV_12044	Unknown_ASV_12044
Control__Ct0861	ASV_12045	Bacteria	Acidobacteriota	Thermoanaerobaculia	Thermoanaerobaculales	Thermoanaerobaculaceae	Subgroup 10	Unknown_ASV_12045
Control__Ct0861	ASV_12046	Bacteria	Bacteroidota	Bacteroidia	Sphingobacteriales	NS11-12 marine group	Unknown_ASV_12046	Unknown_ASV_12046
Control__Ct0861	ASV_12048	Bacteria	Bdellovibrionota	Oligoflexia	Oligoflexales	Oligoflexaceae	Unknown_ASV_12048	Unknown_ASV_12048
Control__Ct0861	ASV_12049	Bacteria	Bdellovibrionota	Bdellovibrionia	Bdellovibrionales	Bdellovibrionaceae	Bdellovibrio	Unknown_ASV_12049
Control__Ct0861	ASV_1205	Bacteria	Bacteroidota	Bacteroidia	Cytophagales	Microscillaceae	Unknown_ASV_1205	Unknown_ASV_1205
Control__Ct0861	ASV_12051	Bacteria	Actinobacteriota	Actinobacteria	Propionibacteriales	Nocardioidaceae	Nocardioides	marinus
Control__Ct0861	ASV_12052	Bacteria	Planctomycetota	Planctomycetes	Pirellulales	Pirellulaceae	Pir4 lineage	Unknown_ASV_12052
Control__Ct0861	ASV_12054	Bacteria	Bdellovibrionota	Oligoflexia	Oligoflexales	Oligoflexaceae	Unknown_ASV_12054	Unknown_ASV_12054
Control__Ct0861	ASV_1206	Bacteria	Proteobacteria	Alphaproteobacteria	Kiloniellales	Kiloniellaceae	Pelagibius	Unknown_ASV_1206
Control__Ct0861	ASV_12061	Bacteria	Proteobacteria	Gammaproteobacteria	Diplorickettsiales	Diplorickettsiaceae	Unknown_ASV_12061	Unknown_ASV_12061
Control__Ct0861	ASV_12062	Bacteria	Planctomycetota	Planctomycetes	Gemmatales	Gemmataceae	Fimbriiglobus	Unknown_ASV_12062
Control	ASV_12064	Bacteria	Planctomycetota	Phycisphaerae	Phycisphaerales	Phycisphaeraceae	Unknown_ASV_12064	Unknown_ASV_12064
Control__Ct0861	ASV_12065	Bacteria	Myxococcota	Polyangia	Haliangiales	Haliangiaceae	Haliangium	Unknown_ASV_12065
Ct0861	ASV_12069	Bacteria	Firmicutes	Limnochordia	Limnochordales	Limnochordaceae	Unknown_ASV_12069	Unknown_ASV_12069
Control__Ct0861	ASV_1207	Bacteria	Firmicutes	Bacilli	Paenibacillales	Paenibacillaceae	Paenibacillus	Unknown_ASV_1207
Control__Ct0861	ASV_12070	Bacteria	Proteobacteria	Alphaproteobacteria	Rhizobiales	Rhizobiaceae	Unknown_ASV_12070	Unknown_ASV_12070
Control__Ct0861	ASV_12072	Bacteria	Planctomycetota	Planctomycetes	Gemmatales	Gemmataceae	Fimbriiglobus	Unknown_ASV_12072
Control__Ct0861	ASV_12073	Bacteria	Proteobacteria	Alphaproteobacteria	Acetobacterales	Acetobacteraceae	Roseomonas	Unknown_ASV_12073
Control__Ct0861	ASV_12077	Bacteria	Myxococcota	Myxococcia	Myxococcales	27F-1492R	Unknown_ASV_12077	Unknown_ASV_12077
Control__Ct0861	ASV_12079	Bacteria	Planctomycetota	Planctomycetes	Gemmatales	Gemmataceae	Unknown_ASV_12079	Unknown_ASV_12079
Control__Ct0861	ASV_12083	Bacteria	Planctomycetota	Planctomycetes	Isosphaerales	Isosphaeraceae	Unknown_ASV_12083	Unknown_ASV_12083
Control__Ct0861	ASV_12084	Bacteria	Bdellovibrionota	Oligoflexia	Oligoflexales	Oligoflexaceae	Unknown_ASV_12084	Unknown_ASV_12084
Control__Ct0861	ASV_12085	Bacteria	Verrucomicrobiota	Verrucomicrobiae	Opitutales	Opitutaceae	Opitutus	Unknown_ASV_12085
Control__Ct0861	ASV_12087	Bacteria	Armatimonadota	Fimbriimonadia	Fimbriimonadales	Fimbriimonadaceae	Unknown_ASV_12087	Unknown_ASV_12087
Control__Ct0861	ASV_1209	Bacteria	Proteobacteria	Gammaproteobacteria	Burkholderiales	Nitrosomonadaceae	MND1	Unknown_ASV_1209
Control__Ct0861	ASV_12090	Bacteria	Proteobacteria	Alphaproteobacteria	Rickettsiales	SM2D12	Unknown_ASV_12090	Unknown_ASV_12090
Control__Ct0861	ASV_12092	Bacteria	Cyanobacteria	Vampirivibrionia	Obscuribacterales	Obscuribacteraceae	Unknown_ASV_12092	Unknown_ASV_12092
Control__Ct0861	ASV_12093	Bacteria	Myxococcota	Myxococcia	Myxococcales	Myxococcaceae	P3OB-42	Unknown_ASV_12093
Control__Ct0861	ASV_12095	Bacteria	Bdellovibrionota	Oligoflexia	Oligoflexales	Oligoflexaceae	Unknown_ASV_12095	Unknown_ASV_12095
Control	ASV_12097	Bacteria	Bacteroidota	Bacteroidia	Chitinophagales	Chitinophagaceae	Edaphobaculum	Unknown_ASV_12097
Control	ASV_12098	Bacteria	Bdellovibrionota	Oligoflexia	Oligoflexales	Oligoflexaceae	Unknown_ASV_12098	Unknown_ASV_12098
Control__Ct0861	ASV_1210	Bacteria	Chloroflexi	Anaerolineae	SBR1031	A4b	Unknown_ASV_1210	Unknown_ASV_1210
Control__Ct0861	ASV_12100	Bacteria	Myxococcota	Polyangia	Polyangiales	BIrii41	Unknown_ASV_12100	Unknown_ASV_12100
Ct0861	ASV_12102	Bacteria	Proteobacteria	Gammaproteobacteria	Steroidobacterales	Steroidobacteraceae	Steroidobacter	Unknown_ASV_12102
Control__Ct0861	ASV_12107	Bacteria	Proteobacteria	Gammaproteobacteria	Burkholderiales	TRA3-20	Unknown_ASV_12107	Unknown_ASV_12107
Control__Ct0861	ASV_12108	Bacteria	Proteobacteria	Gammaproteobacteria	Diplorickettsiales	Diplorickettsiaceae	Aquicella	Unknown_ASV_12108
Control__Ct0861	ASV_1211	Bacteria	Proteobacteria	Alphaproteobacteria	Caulobacterales	Caulobacteraceae	Phenylobacterium	Unknown_ASV_1211
Control__Ct0861	ASV_12112	Bacteria	Gemmatimonadota	Longimicrobia	Longimicrobiales	Longimicrobiaceae	Unknown_ASV_12112	Unknown_ASV_12112
Control__Ct0861	ASV_12117	Bacteria	Armatimonadota	Fimbriimonadia	Fimbriimonadales	Fimbriimonadaceae	Unknown_ASV_12117	Unknown_ASV_12117
Control__Ct0861	ASV_12118	Bacteria	Bdellovibrionota	Bdellovibrionia	Bdellovibrionales	Bdellovibrionaceae	Bdellovibrio	Unknown_ASV_12118
Control__Ct0861	ASV_12119	Bacteria	Firmicutes	Bacilli	Staphylococcales	Staphylococcaceae	Salinicoccus	roseus/sesuvii
Control__Ct0861	ASV_1212	Bacteria	Planctomycetota	Planctomycetes	Planctomycetales	Rubinisphaeraceae	SH-PL14	Unknown_ASV_1212
Control__Ct0861	ASV_12120	Bacteria	Bacteroidota	Bacteroidia	Cytophagales	Microscillaceae	Ohtaekwangia	Unknown_ASV_12120
Control__Ct0861	ASV_12121	Bacteria	Bacteroidota	Bacteroidia	Chitinophagales	Chitinophagaceae	Unknown_ASV_12121	Unknown_ASV_12121
Control__Ct0861	ASV_12122	Bacteria	Planctomycetota	Phycisphaerae	Tepidisphaerales	WD2101 soil group	Unknown_ASV_12122	Unknown_ASV_12122
Control__Ct0861	ASV_12123	Bacteria	Firmicutes	Bacilli	Paenibacillales	Paenibacillaceae	Unknown_ASV_12123	Unknown_ASV_12123
Control__Ct0861	ASV_12124	Bacteria	Chloroflexi	Anaerolineae	SBR1031	A4b	Unknown_ASV_12124	Unknown_ASV_12124
Control	ASV_12125	Bacteria	Planctomycetota	Planctomycetes	Pirellulales	Pirellulaceae	Pir4 lineage	Unknown_ASV_12125
Control__Ct0861	ASV_12127	Bacteria	Actinobacteriota	Actinobacteria	Micromonosporales	Micromonosporaceae	Stackebrandtia	albiflava
Control__Ct0861	ASV_12128	Bacteria	Proteobacteria	Alphaproteobacteria	Rhodospirillales	Rhodospirillaceae	Unknown_ASV_12128	Unknown_ASV_12128
Control__Ct0861	ASV_12129	Bacteria	Bacteroidota	Bacteroidia	Cytophagales	Cytophagaceae	Sporocytophaga	Unknown_ASV_12129
Control__Ct0861	ASV_1213	Bacteria	Planctomycetota	Planctomycetes	Gemmatales	Gemmataceae	Unknown_ASV_1213	Unknown_ASV_1213
Control__Ct0861	ASV_12132	Bacteria	Bacteroidota	Bacteroidia	Chitinophagales	Chitinophagaceae	Unknown_ASV_12132	Unknown_ASV_12132
Control__Ct0861	ASV_12135	Bacteria	Sumerlaeota	Sumerlaeia	Sumerlaeales	Sumerlaeaceae	Sumerlaea	Unknown_ASV_12135
Control__Ct0861	ASV_12139	Bacteria	Actinobacteriota	Acidimicrobiia	Microtrichales	Microtrichaceae	Sva0996 marine group	Unknown_ASV_12139
Control__Ct0861	ASV_1214	Bacteria	Actinobacteriota	Actinobacteria	Pseudonocardiales	Pseudonocardiaceae	Amycolatopsis	lactamdurans/magusensis
Control__Ct0861	ASV_12142	Bacteria	Entotheonellaeota	Entotheonellia	Entotheonellales	Entotheonellaceae	Candidatus Entotheonella	Unknown_ASV_12142
Control__Ct0861	ASV_12144	Bacteria	Cyanobacteria	Vampirivibrionia	Vampirovibrionales	Vampirovibrionaceae	Vampirovibrio	Unknown_ASV_12144
Control__Ct0861	ASV_12145	Bacteria	Acidobacteriota	Vicinamibacteria	Vicinamibacterales	Vicinamibacteraceae	Unknown_ASV_12145	Unknown_ASV_12145
Control__Ct0861	ASV_12147	Bacteria	Bacteroidota	Bacteroidia	Sphingobacteriales	Sphingobacteriaceae	Unknown_ASV_12147	Unknown_ASV_12147
Ct0861	ASV_12149	Bacteria	Acidobacteriota	Thermoanaerobaculia	Thermoanaerobaculales	Thermoanaerobaculaceae	Subgroup 10	Unknown_ASV_12149
Control__Ct0861	ASV_12150	Bacteria	Bdellovibrionota	Oligoflexia	Oligoflexales	Oligoflexaceae	Unknown_ASV_12150	Unknown_ASV_12150
Control__Ct0861	ASV_12151	Bacteria	Bdellovibrionota	Bdellovibrionia	Bdellovibrionales	Bdellovibrionaceae	Bdellovibrio	Unknown_ASV_12151
Control__Ct0861	ASV_12152	Bacteria	Bdellovibrionota	Bdellovibrionia	Bdellovibrionales	Bdellovibrionaceae	Bdellovibrio	Unknown_ASV_12152
Control__Ct0861	ASV_12153	Bacteria	Proteobacteria	Gammaproteobacteria	Diplorickettsiales	Diplorickettsiaceae	Aquicella	Unknown_ASV_12153
Control__Ct0861	ASV_12154	Bacteria	Patescibacteria	Saccharimonadia	Saccharimonadales	Saccharimonadaceae	TM7a	Unknown_ASV_12154
Control__Ct0861	ASV_12156	Bacteria	Bacteroidota	Bacteroidia	Chitinophagales	Chitinophagaceae	Edaphobaculum	Unknown_ASV_12156
Control__Ct0861	ASV_12157	Bacteria	Proteobacteria	Gammaproteobacteria	Legionellales	Legionellaceae	Legionella	Unknown_ASV_12157
Control__Ct0861	ASV_12158	Bacteria	Cyanobacteria	Vampirivibrionia	Obscuribacterales	Obscuribacteraceae	Unknown_ASV_12158	Unknown_ASV_12158
Control__Ct0861	ASV_1216	Bacteria	Acidobacteriota	Vicinamibacteria	Vicinamibacterales	Vicinamibacteraceae	Unknown_ASV_1216	Unknown_ASV_1216
Control__Ct0861	ASV_12160	Bacteria	Proteobacteria	Gammaproteobacteria	Burkholderiales	Burkholderiaceae	Unknown_ASV_12160	Unknown_ASV_12160
Control__Ct0861	ASV_12161	Bacteria	Myxococcota	Polyangia	Haliangiales	Haliangiaceae	Haliangium	Unknown_ASV_12161
Control__Ct0861	ASV_12162	Bacteria	Sumerlaeota	Sumerlaeia	Sumerlaeales	Sumerlaeaceae	Sumerlaea	Unknown_ASV_12162
Control__Ct0861	ASV_12163	Bacteria	Myxococcota	Myxococcia	Myxococcales	Myxococcaceae	P3OB-42	Unknown_ASV_12163
Control__Ct0861	ASV_12165	Bacteria	Proteobacteria	Alphaproteobacteria	Rickettsiales	SM2D12	Unknown_ASV_12165	Unknown_ASV_12165
Control__Ct0861	ASV_12166	Bacteria	Proteobacteria	Gammaproteobacteria	Pseudomonadales	Pseudohongiellaceae	Pseudohongiella	Unknown_ASV_12166
Control__Ct0861	ASV_12168	Bacteria	Myxococcota	Myxococcia	Myxococcales	Myxococcaceae	KD3-10	Unknown_ASV_12168
Control__Ct0861	ASV_1217	Bacteria	Bacteroidota	Bacteroidia	Cytophagales	Hymenobacteraceae	Nibribacter	koreensis
Control__Ct0861	ASV_12173	Bacteria	Firmicutes	Thermacetogenia	Thermacetogeniales	Thermacetogeniaceae	Syntrophaceticus	Unknown_ASV_12173
Control__Ct0861	ASV_12174	Bacteria	Proteobacteria	Alphaproteobacteria	Micavibrionales	Micavibrionaceae	Unknown_ASV_12174	Unknown_ASV_12174
Control__Ct0861	ASV_12175	Bacteria	Patescibacteria	Saccharimonadia	Saccharimonadales	Saccharimonadaceae	TM7a	Unknown_ASV_12175
Control__Ct0861	ASV_1218	Bacteria	Actinobacteriota	Actinobacteria	Frankiales	Geodermatophilaceae	Unknown_ASV_1218	Unknown_ASV_1218
Control__Ct0861	ASV_12180	Bacteria	Firmicutes	Bacilli	Entomoplasmatales	type III	Unknown_ASV_12180	Unknown_ASV_12180
Control__Ct0861	ASV_12181	Bacteria	Actinobacteriota	Actinobacteria	Pseudonocardiales	Pseudonocardiaceae	Prauserella	Unknown_ASV_12181
Control	ASV_12182	Bacteria	Acidobacteriota	Thermoanaerobaculia	Thermoanaerobaculales	Thermoanaerobaculaceae	Subgroup 10	Unknown_ASV_12182
Control__Ct0861	ASV_12183	Bacteria	Sumerlaeota	Sumerlaeia	Sumerlaeales	Sumerlaeaceae	Sumerlaea	Unknown_ASV_12183
Control__Ct0861	ASV_12184	Bacteria	Proteobacteria	Gammaproteobacteria	Burkholderiales	Comamonadaceae	Paucibacter	Unknown_ASV_12184
Control__Ct0861	ASV_12187	Bacteria	Patescibacteria	Saccharimonadia	Saccharimonadales	LWQ8	Unknown_ASV_12187	Unknown_ASV_12187
Control__Ct0861	ASV_12188	Bacteria	Proteobacteria	Alphaproteobacteria	Kiloniellales	Kiloniellaceae	Tagaea	Unknown_ASV_12188
Control__Ct0861	ASV_12189	Bacteria	Proteobacteria	Gammaproteobacteria	Coxiellales	Coxiellaceae	Coxiella	Unknown_ASV_12189
Ct0861	ASV_12190	Bacteria	Firmicutes	Bacilli	Paenibacillales	Paenibacillaceae	Paenibacillus	Unknown_ASV_12190
Control__Ct0861	ASV_12194	Bacteria	Planctomycetota	Planctomycetes	Gemmatales	Gemmataceae	Gemmata	Unknown_ASV_12194
Control__Ct0861	ASV_12196	Bacteria	Planctomycetota	Planctomycetes	Pirellulales	Pirellulaceae	Pir4 lineage	Unknown_ASV_12196
Control__Ct0861	ASV_12197	Bacteria	Bdellovibrionota	Oligoflexia	Oligoflexales	Oligoflexaceae	Unknown_ASV_12197	Unknown_ASV_12197
Control__Ct0861	ASV_122	Bacteria	Proteobacteria	Alphaproteobacteria	Rhizobiales	Rhizobiaceae	Unknown_ASV_122	Unknown_ASV_122
Control__Ct0861	ASV_1220	Bacteria	Planctomycetota	Phycisphaerae	Tepidisphaerales	WD2101 soil group	Unknown_ASV_1220	Unknown_ASV_1220
Control__Ct0861	ASV_12202	Bacteria	Firmicutes	Bacilli	Paenibacillales	Paenibacillaceae	Unknown_ASV_12202	Unknown_ASV_12202
Control__Ct0861	ASV_12203	Bacteria	Sumerlaeota	Sumerlaeia	Sumerlaeales	Sumerlaeaceae	Sumerlaea	Unknown_ASV_12203
Control__Ct0861	ASV_12204	Bacteria	Proteobacteria	Gammaproteobacteria	Pseudomonadales	Porticoccaceae	Porticoccus	Unknown_ASV_12204
Control	ASV_12206	Bacteria	Myxococcota	Polyangia	Haliangiales	Haliangiaceae	Haliangium	Unknown_ASV_12206
Control__Ct0861	ASV_12208	Bacteria	Proteobacteria	Gammaproteobacteria	Nitrosococcales	Nitrosococcaceae	Nitrosococcus	Unknown_ASV_12208
Control__Ct0861	ASV_12209	Bacteria	Planctomycetota	Planctomycetes	Gemmatales	Gemmataceae	Unknown_ASV_12209	Unknown_ASV_12209
Control__Ct0861	ASV_1221	Bacteria	Bacteroidota	Bacteroidia	Sphingobacteriales	Sphingobacteriaceae	Mucilaginibacter	dorajii/puniceus/soyangensis
Control__Ct0861	ASV_12210	Bacteria	Planctomycetota	Planctomycetes	Gemmatales	Gemmataceae	Gemmata	Unknown_ASV_12210
Control__Ct0861	ASV_12212	Bacteria	Planctomycetota	Planctomycetes	Gemmatales	Gemmataceae	Fimbriiglobus	Unknown_ASV_12212
Control__Ct0861	ASV_12213	Bacteria	Actinobacteriota	Actinobacteria	Propionibacteriales	Nocardioidaceae	Nocardioides	Unknown_ASV_12213
Control__Ct0861	ASV_12219	Bacteria	Bacteroidota	Bacteroidia	Flavobacteriales	Flavobacteriaceae	Flavobacterium	Unknown_ASV_12219
Control__Ct0861	ASV_1222	Bacteria	Proteobacteria	Alphaproteobacteria	Azospirillales	Azospirillaceae	Skermanella	Unknown_ASV_1222
Control__Ct0861	ASV_12220	Bacteria	Chloroflexi	Anaerolineae	Ardenticatenales	Ardenticatenaceae	Unknown_ASV_12220	Unknown_ASV_12220
Control	ASV_12221	Bacteria	Firmicutes	Bacilli	Paenibacillales	Paenibacillaceae	Paenibacillus	Unknown_ASV_12221
Control__Ct0861	ASV_12223	Bacteria	Firmicutes	Limnochordia	Limnochordales	Limnochordaceae	Unknown_ASV_12223	Unknown_ASV_12223
Control__Ct0861	ASV_12224	Bacteria	Verrucomicrobiota	Chlamydiae	Chlamydiales	Parachlamydiaceae	Unknown_ASV_12224	Unknown_ASV_12224
Control__Ct0861	ASV_12226	Bacteria	Bacteroidota	Bacteroidia	Chitinophagales	Chitinophagaceae	Unknown_ASV_12226	Unknown_ASV_12226
Control__Ct0861	ASV_12227	Bacteria	Planctomycetota	Planctomycetes	Gemmatales	Gemmataceae	Unknown_ASV_12227	Unknown_ASV_12227
Control__Ct0861	ASV_12228	Bacteria	Actinobacteriota	Actinobacteria	Micrococcales	Microbacteriaceae	Unknown_ASV_12228	Unknown_ASV_12228
Control__Ct0861	ASV_1223	Bacteria	Proteobacteria	Gammaproteobacteria	Burkholderiales	Oxalobacteraceae	Unknown_ASV_1223	Unknown_ASV_1223
Control__Ct0861	ASV_12230	Bacteria	Myxococcota	Polyangia	Haliangiales	Haliangiaceae	Haliangium	Unknown_ASV_12230
Control__Ct0861	ASV_12231	Bacteria	Myxococcota	Polyangia	Polyangiales	BIrii41	Unknown_ASV_12231	Unknown_ASV_12231
Control__Ct0861	ASV_12232	Bacteria	Planctomycetota	Planctomycetes	Gemmatales	Gemmataceae	Gemmata	Unknown_ASV_12232
Control__Ct0861	ASV_12234	Bacteria	Planctomycetota	Planctomycetes	Pirellulales	Pirellulaceae	Pir4 lineage	Unknown_ASV_12234
Control__Ct0861	ASV_12235	Bacteria	Planctomycetota	Planctomycetes	Gemmatales	Gemmataceae	Unknown_ASV_12235	Unknown_ASV_12235
Ct0861	ASV_12236	Bacteria	Bdellovibrionota	Oligoflexia	Oligoflexales	Oligoflexaceae	Unknown_ASV_12236	Unknown_ASV_12236
Control__Ct0861	ASV_12237	Bacteria	Proteobacteria	Alphaproteobacteria	Puniceispirillales	Puniceispirillales Incertae Sedis	Constrictibacter	Unknown_ASV_12237
Control__Ct0861	ASV_12238	Bacteria	Myxococcota	Polyangia	Polyangiales	Sandaracinaceae	Unknown_ASV_12238	Unknown_ASV_12238
Control__Ct0861	ASV_12239	Bacteria	Proteobacteria	Alphaproteobacteria	Caulobacterales	Caulobacteraceae	Caulobacter	Unknown_ASV_12239
Control__Ct0861	ASV_1224	Bacteria	Fibrobacterota	Fibrobacteria	Fibrobacterales	Fibrobacteraceae	Unknown_ASV_1224	Unknown_ASV_1224
Control__Ct0861	ASV_12240	Bacteria	Actinobacteriota	Thermoleophilia	Solirubrobacterales	67-14	Unknown_ASV_12240	Unknown_ASV_12240
Control__Ct0861	ASV_12251	Bacteria	Planctomycetota	Planctomycetes	Gemmatales	Gemmataceae	Unknown_ASV_12251	Unknown_ASV_12251
Control__Ct0861	ASV_12252	Bacteria	Myxococcota	Myxococcia	Myxococcales	Anaeromyxobacteraceae	Anaeromyxobacter	Unknown_ASV_12252
Control__Ct0861	ASV_12253	Bacteria	Bdellovibrionota	Oligoflexia	Oligoflexales	Oligoflexaceae	Oligoflexus	Unknown_ASV_12253
Control__Ct0861	ASV_12254	Bacteria	Planctomycetota	Planctomycetes	Pirellulales	Pirellulaceae	Pirellula	Unknown_ASV_12254
Control__Ct0861	ASV_12258	Bacteria	Bacteroidota	Rhodothermia	Rhodothermales	Rhodothermaceae	Unknown_ASV_12258	Unknown_ASV_12258
Control__Ct0861	ASV_1226	Bacteria	Gemmatimonadota	Gemmatimonadetes	Gemmatimonadales	Gemmatimonadaceae	Unknown_ASV_1226	Unknown_ASV_1226
Ct0861	ASV_12261	Bacteria	Bdellovibrionota	Bdellovibrionia	Bdellovibrionales	Bdellovibrionaceae	OM27 clade	Unknown_ASV_12261
Control__Ct0861	ASV_12262	Bacteria	Proteobacteria	Alphaproteobacteria	Dongiales	Dongiaceae	Dongia	Unknown_ASV_12262
Control__Ct0861	ASV_12265	Bacteria	Planctomycetota	Planctomycetes	Gemmatales	Gemmataceae	Unknown_ASV_12265	Unknown_ASV_12265
Control__Ct0861	ASV_12266	Bacteria	Proteobacteria	Gammaproteobacteria	Diplorickettsiales	Diplorickettsiaceae	Unknown_ASV_12266	Unknown_ASV_12266
Control__Ct0861	ASV_12267	Bacteria	Planctomycetota	Planctomycetes	Pirellulales	Pirellulaceae	Pir4 lineage	Unknown_ASV_12267
Control__Ct0861	ASV_12270	Bacteria	Bacteroidota	Bacteroidia	Sphingobacteriales	env.OPS 17	Unknown_ASV_12270	Unknown_ASV_12270
Control__Ct0861	ASV_12271	Bacteria	Abditibacteriota	Abditibacteria	Abditibacteriales	Abditibacteriaceae	Abditibacterium	Unknown_ASV_12271
Control__Ct0861	ASV_12276	Bacteria	Verrucomicrobiota	Verrucomicrobiae	Pedosphaerales	Pedosphaeraceae	Unknown_ASV_12276	Unknown_ASV_12276
Control__Ct0861	ASV_12278	Bacteria	Actinobacteriota	Thermoleophilia	Solirubrobacterales	67-14	Unknown_ASV_12278	Unknown_ASV_12278
Control__Ct0861	ASV_12279	Bacteria	Proteobacteria	Alphaproteobacteria	Rickettsiales	Rickettsiaceae	Unknown_ASV_12279	Unknown_ASV_12279
Control	ASV_12281	Bacteria	Proteobacteria	Alphaproteobacteria	Rhodobacterales	Rhodobacteraceae	Unknown_ASV_12281	Unknown_ASV_12281
Control__Ct0861	ASV_12283	Bacteria	Actinobacteriota	Actinobacteria	Propionibacteriales	Propionibacteriaceae	Microlunatus	Unknown_ASV_12283
Control__Ct0861	ASV_12286	Bacteria	Proteobacteria	Gammaproteobacteria	Diplorickettsiales	Diplorickettsiaceae	Aquicella	Unknown_ASV_12286
Control	ASV_12288	Bacteria	Bacteroidota	Bacteroidia	Chitinophagales	Chitinophagaceae	Edaphobaculum	flavum
Control__Ct0861	ASV_1229	Bacteria	Planctomycetota	Planctomycetes	Planctomycetales	Rubinisphaeraceae	SH-PL14	Unknown_ASV_1229
Control__Ct0861	ASV_12292	Bacteria	Proteobacteria	Gammaproteobacteria	Enterobacterales	Idiomarinaceae	Idiomarina	Unknown_ASV_12292
Control	ASV_12294	Bacteria	Myxococcota	Myxococcia	Myxococcales	Myxococcaceae	Unknown_ASV_12294	Unknown_ASV_12294
Control	ASV_12295	Bacteria	Bdellovibrionota	Bdellovibrionia	Bdellovibrionales	Bdellovibrionaceae	Bdellovibrio	Unknown_ASV_12295
Control__Ct0861	ASV_12296	Bacteria	Planctomycetota	Planctomycetes	Pirellulales	Pirellulaceae	Pirellula	Unknown_ASV_12296
Control__Ct0861	ASV_12297	Bacteria	Proteobacteria	Gammaproteobacteria	Burkholderiales	Oxalobacteraceae	Unknown_ASV_12297	Unknown_ASV_12297
Control__Ct0861	ASV_12298	Bacteria	Proteobacteria	Gammaproteobacteria	Burkholderiales	Nitrosomonadaceae	MND1	Unknown_ASV_12298
Control__Ct0861	ASV_12299	Bacteria	Chloroflexi	Anaerolineae	Ardenticatenales	Ardenticatenaceae	Unknown_ASV_12299	Unknown_ASV_12299
Control__Ct0861	ASV_123	Bacteria	Proteobacteria	Gammaproteobacteria	Pseudomonadales	Pseudomonadaceae	Pseudomonas	Unknown_ASV_123
Control__Ct0861	ASV_12300	Bacteria	Myxococcota	Polyangia	Polyangiales	Sandaracinaceae	Sandaracinus	Unknown_ASV_12300
Control__Ct0861	ASV_12302	Bacteria	Myxococcota	Myxococcia	Myxococcales	Myxococcaceae	KD3-10	Unknown_ASV_12302
Control__Ct0861	ASV_12303	Bacteria	Proteobacteria	Gammaproteobacteria	Diplorickettsiales	Diplorickettsiaceae	Aquicella	Unknown_ASV_12303
Control__Ct0861	ASV_12305	Bacteria	Bdellovibrionota	Oligoflexia	Oligoflexales	Oligoflexaceae	Oligoflexus	Unknown_ASV_12305
Ct0861	ASV_12306	Bacteria	Myxococcota	Myxococcia	Myxococcales	Myxococcaceae	Unknown_ASV_12306	Unknown_ASV_12306
Control__Ct0861	ASV_12307	Bacteria	Proteobacteria	Gammaproteobacteria	Gammaproteobacteria Incertae Sedis	Unknown Family	Candidatus Ovatusbacter	Unknown_ASV_12307
Ct0861	ASV_12312	Bacteria	Actinobacteriota	Actinobacteria	Propionibacteriales	Nocardioidaceae	Aeromicrobium	Unknown_ASV_12312
Control__Ct0861	ASV_12313	Bacteria	Myxococcota	Polyangia	Polyangiales	Sandaracinaceae	Sandaracinus	Unknown_ASV_12313
Control__Ct0861	ASV_12315	Bacteria	Myxococcota	Myxococcia	Myxococcales	Myxococcaceae	P3OB-42	Unknown_ASV_12315
Control__Ct0861	ASV_12316	Bacteria	Sumerlaeota	Sumerlaeia	Sumerlaeales	Sumerlaeaceae	Sumerlaea	Unknown_ASV_12316
Control__Ct0861	ASV_12317	Bacteria	Acidobacteriota	Vicinamibacteria	Vicinamibacterales	Vicinamibacteraceae	Unknown_ASV_12317	Unknown_ASV_12317
Control__Ct0861	ASV_12319	Bacteria	Proteobacteria	Gammaproteobacteria	Pseudomonadales	Cellvibrionaceae	Cellvibrio	Unknown_ASV_12319
Control__Ct0861	ASV_12320	Bacteria	Proteobacteria	Alphaproteobacteria	Acetobacterales	Acetobacteraceae	Roseomonas	Unknown_ASV_12320
Control__Ct0861	ASV_12322	Bacteria	Actinobacteriota	Actinobacteria	Propionibacteriales	Nocardioidaceae	Nocardioides	Unknown_ASV_12322
Ct0861	ASV_12323	Bacteria	Myxococcota	Myxococcia	Myxococcales	Anaeromyxobacteraceae	Anaeromyxobacter	Unknown_ASV_12323
Control__Ct0861	ASV_12325	Bacteria	Bacteroidota	Bacteroidia	Cytophagales	Cytophagaceae	Cytophaga	Unknown_ASV_12325
Control	ASV_12326	Bacteria	Bdellovibrionota	Bdellovibrionia	Bdellovibrionales	Bdellovibrionaceae	Bdellovibrio	Unknown_ASV_12326
Control__Ct0861	ASV_12327	Bacteria	Proteobacteria	Alphaproteobacteria	Rhizobiales	Beijerinckiaceae	Unknown_ASV_12327	Unknown_ASV_12327
Control__Ct0861	ASV_12328	Bacteria	Bacteroidota	Bacteroidia	Sphingobacteriales	Sphingobacteriaceae	Unknown_ASV_12328	Unknown_ASV_12328
Control__Ct0861	ASV_1233	Bacteria	Planctomycetota	Phycisphaerae	Tepidisphaerales	WD2101 soil group	Unknown_ASV_1233	Unknown_ASV_1233
Control__Ct0861	ASV_12331	Bacteria	Planctomycetota	Planctomycetes	Pirellulales	Pirellulaceae	Pirellula	Unknown_ASV_12331
Control__Ct0861	ASV_12332	Bacteria	Myxococcota	Polyangia	Polyangiales	BIrii41	Unknown_ASV_12332	Unknown_ASV_12332
Control__Ct0861	ASV_12334	Bacteria	Bdellovibrionota	Bdellovibrionia	Bdellovibrionales	Bdellovibrionaceae	OM27 clade	Unknown_ASV_12334
Control__Ct0861	ASV_12335	Bacteria	Bdellovibrionota	Bdellovibrionia	Bdellovibrionales	Bdellovibrionaceae	OM27 clade	Unknown_ASV_12335
Control__Ct0861	ASV_12336	Bacteria	Verrucomicrobiota	Verrucomicrobiae	Chthoniobacterales	Chthoniobacteraceae	Chthoniobacter	Unknown_ASV_12336
Control__Ct0861	ASV_12337	Bacteria	Planctomycetota	Planctomycetes	Gemmatales	Gemmataceae	Unknown_ASV_12337	Unknown_ASV_12337
Control__Ct0861	ASV_12338	Bacteria	Bacteroidota	Bacteroidia	Cytophagales	Cytophagaceae	Sporocytophaga	Unknown_ASV_12338
Control__Ct0861	ASV_12339	Bacteria	Bacteroidota	Bacteroidia	Chitinophagales	Chitinophagaceae	Unknown_ASV_12339	Unknown_ASV_12339
Ct0861	ASV_12340	Bacteria	Proteobacteria	Gammaproteobacteria	Diplorickettsiales	Diplorickettsiaceae	Unknown_ASV_12340	Unknown_ASV_12340
Control__Ct0861	ASV_12347	Bacteria	Proteobacteria	Alphaproteobacteria	Rhodobacterales	Rhodobacteraceae	Unknown_ASV_12347	Unknown_ASV_12347
Control__Ct0861	ASV_12349	Bacteria	Bacteroidota	Bacteroidia	Sphingobacteriales	NS11-12 marine group	Unknown_ASV_12349	Unknown_ASV_12349
Control__Ct0861	ASV_1235	Bacteria	Myxococcota	Polyangia	Polyangiales	Sandaracinaceae	Unknown_ASV_1235	Unknown_ASV_1235
Control__Ct0861	ASV_12350	Bacteria	Firmicutes	Symbiobacteriia	Symbiobacteriales	Symbiobacteraceae	Unknown_ASV_12350	Unknown_ASV_12350
Control	ASV_12352	Bacteria	Proteobacteria	Gammaproteobacteria	Salinisphaerales	Solimonadaceae	Fontimonas	Unknown_ASV_12352
Control	ASV_12353	Bacteria	Bacteroidota	Bacteroidia	Cytophagales	Microscillaceae	Unknown_ASV_12353	Unknown_ASV_12353
Control__Ct0861	ASV_12355	Bacteria	Proteobacteria	Gammaproteobacteria	Gammaproteobacteria Incertae Sedis	Unknown Family	Candidatus Ovatusbacter	Unknown_ASV_12355
Ct0861	ASV_12356	Bacteria	Actinobacteriota	Thermoleophilia	Solirubrobacterales	67-14	Unknown_ASV_12356	Unknown_ASV_12356
Control	ASV_12357	Bacteria	Bdellovibrionota	Bdellovibrionia	Bdellovibrionales	Bdellovibrionaceae	Bdellovibrio	Unknown_ASV_12357
Control	ASV_12359	Bacteria	Planctomycetota	Phycisphaerae	Tepidisphaerales	WD2101 soil group	Unknown_ASV_12359	Unknown_ASV_12359
Control__Ct0861	ASV_1236	Bacteria	Myxococcota	Myxococcia	Myxococcales	Myxococcaceae	Unknown_ASV_1236	Unknown_ASV_1236
Control__Ct0861	ASV_12360	Bacteria	Planctomycetota	Planctomycetes	Gemmatales	Gemmataceae	Unknown_ASV_12360	Unknown_ASV_12360
Control	ASV_12368	Bacteria	Firmicutes	Symbiobacteriia	Symbiobacteriales	Symbiobacteraceae	Unknown_ASV_12368	Unknown_ASV_12368
Control__Ct0861	ASV_12370	Bacteria	Bdellovibrionota	Bdellovibrionia	Bdellovibrionales	Bdellovibrionaceae	OM27 clade	Unknown_ASV_12370
Control__Ct0861	ASV_12371	Bacteria	Firmicutes	Limnochordia	Limnochordales	Limnochordaceae	Unknown_ASV_12371	Unknown_ASV_12371
Control__Ct0861	ASV_12372	Bacteria	Proteobacteria	Gammaproteobacteria	Legionellales	Legionellaceae	Legionella	Unknown_ASV_12372
Ct0861	ASV_12373	Bacteria	Verrucomicrobiota	Chlamydiae	Chlamydiales	Parachlamydiaceae	Candidatus Protochlamydia	Unknown_ASV_12373
Control__Ct0861	ASV_12374	Bacteria	Firmicutes	Bacilli	Bacillales	Planococcaceae	Unknown_ASV_12374	Unknown_ASV_12374
Control	ASV_12376	Bacteria	Acidobacteriota	Thermoanaerobaculia	Thermoanaerobaculales	Thermoanaerobaculaceae	Subgroup 10	Unknown_ASV_12376
Control__Ct0861	ASV_1238	Bacteria	Verrucomicrobiota	Verrucomicrobiae	Verrucomicrobiales	Verrucomicrobiaceae	Unknown_ASV_1238	Unknown_ASV_1238
Control__Ct0861	ASV_12381	Bacteria	Bacteroidota	Bacteroidia	Sphingobacteriales	NS11-12 marine group	Unknown_ASV_12381	Unknown_ASV_12381
Control__Ct0861	ASV_12382	Bacteria	Bacteroidota	Bacteroidia	Chitinophagales	Chitinophagaceae	Edaphobaculum	Unknown_ASV_12382
Control__Ct0861	ASV_12383	Bacteria	Myxococcota	Myxococcia	Myxococcales	Myxococcaceae	P3OB-42	Unknown_ASV_12383
Control__Ct0861	ASV_12386	Bacteria	Chloroflexi	Anaerolineae	Caldilineales	Caldilineaceae	Unknown_ASV_12386	Unknown_ASV_12386
Control__Ct0861	ASV_12388	Bacteria	Proteobacteria	Gammaproteobacteria	Pseudomonadales	Cellvibrionaceae	Unknown_ASV_12388	Unknown_ASV_12388
Control__Ct0861	ASV_12389	Bacteria	Bacteroidota	Bacteroidia	Flavobacteriales	Flavobacteriaceae	Flavobacterium	lindanitolerans
Control__Ct0861	ASV_1239	Bacteria	Acidobacteriota	Vicinamibacteria	Vicinamibacterales	Vicinamibacteraceae	Unknown_ASV_1239	Unknown_ASV_1239
Control__Ct0861	ASV_12390	Bacteria	Proteobacteria	Alphaproteobacteria	Sphingomonadales	Sphingomonadaceae	Blastomonas	natatoria/ursincola
Control__Ct0861	ASV_12392	Bacteria	Proteobacteria	Gammaproteobacteria	Legionellales	Legionellaceae	Legionella	Unknown_ASV_12392
Control__Ct0861	ASV_12393	Bacteria	Planctomycetota	Phycisphaerae	Phycisphaerales	Phycisphaeraceae	SM1A02	Unknown_ASV_12393
Control__Ct0861	ASV_12397	Bacteria	Proteobacteria	Alphaproteobacteria	Tistrellales	Geminicoccaceae	Unknown_ASV_12397	Unknown_ASV_12397
Control__Ct0861	ASV_124	Bacteria	Proteobacteria	Alphaproteobacteria	Sphingomonadales	Sphingomonadaceae	Altererythrobacter	Unknown_ASV_124
Control__Ct0861	ASV_1240	Bacteria	Gemmatimonadota	Longimicrobia	Longimicrobiales	Longimicrobiaceae	Unknown_ASV_1240	Unknown_ASV_1240
Ct0861	ASV_12400	Bacteria	Planctomycetota	Phycisphaerae	Phycisphaerales	Phycisphaeraceae	AKYG587	Unknown_ASV_12400
Control	ASV_12402	Bacteria	Abditibacteriota	Abditibacteria	Abditibacteriales	Abditibacteriaceae	Abditibacterium	Unknown_ASV_12402
Ct0861	ASV_12403	Bacteria	Chloroflexi	Chloroflexia	Chloroflexales	Chloroflexaceae	Unknown_ASV_12403	Unknown_ASV_12403
Control__Ct0861	ASV_12406	Bacteria	Proteobacteria	Alphaproteobacteria	Paracaedibacterales	Paracaedibacteraceae	Candidatus Paracaedibacter	Unknown_ASV_12406
Control__Ct0861	ASV_12408	Bacteria	Firmicutes	Bacilli	Paenibacillales	Paenibacillaceae	Unknown_ASV_12408	Unknown_ASV_12408
Control__Ct0861	ASV_12409	Bacteria	Firmicutes	Bacilli	Paenibacillales	Paenibacillaceae	Unknown_ASV_12409	Unknown_ASV_12409
Control__Ct0861	ASV_1241	Bacteria	Proteobacteria	Alphaproteobacteria	Rhizobiales	Rhizobiaceae	Shinella	granuli/zoogloeoides
Control__Ct0861	ASV_12410	Bacteria	Proteobacteria	Alphaproteobacteria	Paracaedibacterales	Paracaedibacteraceae	Candidatus Paracaedibacter	Unknown_ASV_12410
Control	ASV_12411	Bacteria	Actinobacteriota	Thermoleophilia	Solirubrobacterales	67-14	Unknown_ASV_12411	Unknown_ASV_12411
Control__Ct0861	ASV_12417	Bacteria	Myxococcota	Polyangia	Haliangiales	Haliangiaceae	Haliangium	Unknown_ASV_12417
Control__Ct0861	ASV_12419	Bacteria	Planctomycetota	Planctomycetes	Gemmatales	Gemmataceae	Unknown_ASV_12419	Unknown_ASV_12419
Control__Ct0861	ASV_1242	Bacteria	Acidobacteriota	Vicinamibacteria	Vicinamibacterales	Vicinamibacteraceae	Unknown_ASV_1242	Unknown_ASV_1242
Control__Ct0861	ASV_12420	Bacteria	Proteobacteria	Gammaproteobacteria	Burkholderiales	Oxalobacteraceae	Unknown_ASV_12420	Unknown_ASV_12420
Control__Ct0861	ASV_12425	Bacteria	Proteobacteria	Gammaproteobacteria	Burkholderiales	Oxalobacteraceae	Unknown_ASV_12425	Unknown_ASV_12425
Control__Ct0861	ASV_12426	Bacteria	Planctomycetota	Phycisphaerae	Phycisphaerales	Phycisphaeraceae	SM1A02	Unknown_ASV_12426
Control__Ct0861	ASV_12427	Bacteria	Planctomycetota	Planctomycetes	Gemmatales	Gemmataceae	Unknown_ASV_12427	Unknown_ASV_12427
Control__Ct0861	ASV_1243	Bacteria	Proteobacteria	Alphaproteobacteria	Kiloniellales	Fodinicurvataceae	Unknown_ASV_1243	Unknown_ASV_1243
Control__Ct0861	ASV_12430	Bacteria	Bdellovibrionota	Oligoflexia	Silvanigrellales	Silvanigrellaceae	Unknown_ASV_12430	Unknown_ASV_12430
Control__Ct0861	ASV_12431	Bacteria	Firmicutes	Bacilli	Bacillales	Planococcaceae	Solibacillus	Unknown_ASV_12431
Control__Ct0861	ASV_12432	Bacteria	Firmicutes	Bacilli	Thermoactinomycetales	Thermoactinomycetaceae	Planifilum	fulgidum/yunnanense
Control__Ct0861	ASV_12435	Bacteria	Planctomycetota	Planctomycetes	Gemmatales	Gemmataceae	Unknown_ASV_12435	Unknown_ASV_12435
Control__Ct0861	ASV_12437	Bacteria	Firmicutes	Bacilli	Paenibacillales	Paenibacillaceae	Thermobacillus	Unknown_ASV_12437
Control__Ct0861	ASV_12439	Bacteria	Proteobacteria	Alphaproteobacteria	Rhodobacterales	Rhodobacteraceae	Unknown_ASV_12439	Unknown_ASV_12439
Control__Ct0861	ASV_1244	Bacteria	Proteobacteria	Gammaproteobacteria	Burkholderiales	Sutterellaceae	Unknown_ASV_1244	Unknown_ASV_1244
Control__Ct0861	ASV_12440	Bacteria	Gemmatimonadota	Longimicrobia	Longimicrobiales	Longimicrobiaceae	Unknown_ASV_12440	Unknown_ASV_12440
Control__Ct0861	ASV_12441	Bacteria	Verrucomicrobiota	Verrucomicrobiae	Opitutales	Opitutaceae	Opitutus	Unknown_ASV_12441
Control__Ct0861	ASV_12443	Bacteria	Proteobacteria	Gammaproteobacteria	Enterobacterales	Alteromonadaceae	Rheinheimera	Unknown_ASV_12443
Control__Ct0861	ASV_12444	Bacteria	Myxococcota	Myxococcia	Myxococcales	Myxococcaceae	P3OB-42	Unknown_ASV_12444
Control__Ct0861	ASV_12446	Bacteria	Planctomycetota	Planctomycetes	Gemmatales	Gemmataceae	Gemmata	Unknown_ASV_12446
Control__Ct0861	ASV_12449	Bacteria	Chloroflexi	Chloroflexia	Chloroflexales	Chloroflexaceae	FFCH7168	Unknown_ASV_12449
Control__Ct0861	ASV_1245	Bacteria	Proteobacteria	Gammaproteobacteria	Burkholderiales	Nitrosomonadaceae	MND1	Unknown_ASV_1245
Control__Ct0861	ASV_12450	Bacteria	Actinobacteriota	Acidimicrobiia	Microtrichales	Ilumatobacteraceae	CL500-29 marine group	Unknown_ASV_12450
Ct0861	ASV_12451	Bacteria	Halanaerobiaeota	Halanaerobiia	Halanaerobiales	Halanaerobiaceae	Halocella	Unknown_ASV_12451
Control__Ct0861	ASV_12452	Bacteria	Bacteroidota	Bacteroidia	Chitinophagales	Chitinophagaceae	Unknown_ASV_12452	Unknown_ASV_12452
Control__Ct0861	ASV_12453	Bacteria	Proteobacteria	Gammaproteobacteria	Burkholderiales	Comamonadaceae	Unknown_ASV_12453	Unknown_ASV_12453
Control__Ct0861	ASV_12454	Bacteria	Planctomycetota	Planctomycetes	Pirellulales	Pirellulaceae	Rhodopirellula	Unknown_ASV_12454
Control__Ct0861	ASV_12455	Bacteria	Proteobacteria	Alphaproteobacteria	Rickettsiales	Rickettsiaceae	Candidatus Megaira	Unknown_ASV_12455
Control__Ct0861	ASV_12456	Bacteria	Planctomycetota	Planctomycetes	Pirellulales	Pirellulaceae	Unknown_ASV_12456	Unknown_ASV_12456
Control__Ct0861	ASV_12457	Bacteria	Proteobacteria	Gammaproteobacteria	Xanthomonadales	Xanthomonadaceae	Pseudoxanthomonas	Unknown_ASV_12457
Control__Ct0861	ASV_12459	Bacteria	Bdellovibrionota	Bdellovibrionia	Bacteriovoracales	Bacteriovoracaceae	Peredibacter	Unknown_ASV_12459
Control__Ct0861	ASV_1246	Bacteria	Myxococcota	Polyangia	Haliangiales	Haliangiaceae	Haliangium	Unknown_ASV_1246
Control__Ct0861	ASV_12460	Bacteria	Actinobacteriota	Actinobacteria	Propionibacteriales	Nocardioidaceae	Aeromicrobium	tamlense
Control__Ct0861	ASV_12462	Bacteria	Bacteroidota	Bacteroidia	Sphingobacteriales	env.OPS 17	Unknown_ASV_12462	Unknown_ASV_12462
Control__Ct0861	ASV_12463	Bacteria	Planctomycetota	Phycisphaerae	Tepidisphaerales	WD2101 soil group	Unknown_ASV_12463	Unknown_ASV_12463
Control__Ct0861	ASV_12464	Bacteria	Proteobacteria	Alphaproteobacteria	Sphingomonadales	Sphingomonadaceae	Altererythrobacter	Unknown_ASV_12464
Control__Ct0861	ASV_12467	Bacteria	Gemmatimonadota	Gemmatimonadetes	Gemmatimonadales	Gemmatimonadaceae	Unknown_ASV_12467	Unknown_ASV_12467
Control__Ct0861	ASV_12468	Bacteria	Proteobacteria	Alphaproteobacteria	Rhodospirillales	Magnetospiraceae	Unknown_ASV_12468	Unknown_ASV_12468
Ct0861	ASV_12469	Bacteria	Proteobacteria	Gammaproteobacteria	Pseudomonadales	Porticoccaceae	C1-B045	Unknown_ASV_12469
Ct0861	ASV_12474	Bacteria	Bacteroidota	Rhodothermia	Rhodothermales	Rhodothermaceae	Unknown_ASV_12474	Unknown_ASV_12474
Control__Ct0861	ASV_12475	Bacteria	Bdellovibrionota	Oligoflexia	Oligoflexales	Oligoflexaceae	Unknown_ASV_12475	Unknown_ASV_12475
Control__Ct0861	ASV_12476	Bacteria	Myxococcota	Myxococcia	Myxococcales	Myxococcaceae	P3OB-42	Unknown_ASV_12476
Control__Ct0861	ASV_12478	Bacteria	Bdellovibrionota	Bdellovibrionia	Bdellovibrionales	Bdellovibrionaceae	Bdellovibrio	Unknown_ASV_12478
Control__Ct0861	ASV_12479	Bacteria	Bdellovibrionota	Oligoflexia	Silvanigrellales	Silvanigrellaceae	Unknown_ASV_12479	Unknown_ASV_12479
Control__Ct0861	ASV_1248	Bacteria	Planctomycetota	Planctomycetes	Pirellulales	Pirellulaceae	Unknown_ASV_1248	Unknown_ASV_1248
Control__Ct0861	ASV_12483	Bacteria	Proteobacteria	Gammaproteobacteria	Pseudomonadales	Cellvibrionaceae	Cellvibrio	Unknown_ASV_12483
Control__Ct0861	ASV_12485	Bacteria	Bacteroidota	Rhodothermia	Rhodothermales	Rhodothermaceae	Unknown_ASV_12485	Unknown_ASV_12485
Control__Ct0861	ASV_12487	Bacteria	Proteobacteria	Alphaproteobacteria	Rhizobiales	Xanthobacteraceae	Unknown_ASV_12487	Unknown_ASV_12487
Ct0861	ASV_12490	Bacteria	Myxococcota	Myxococcia	Myxococcales	Myxococcaceae	P3OB-42	Unknown_ASV_12490
Control__Ct0861	ASV_12492	Bacteria	Myxococcota	Polyangia	Haliangiales	Haliangiaceae	Haliangium	Unknown_ASV_12492
Control__Ct0861	ASV_12496	Bacteria	Bdellovibrionota	Bdellovibrionia	Bdellovibrionales	Bdellovibrionaceae	Bdellovibrio	Unknown_ASV_12496
Control__Ct0861	ASV_12498	Bacteria	Proteobacteria	Alphaproteobacteria	Rhizobiales	Beijerinckiaceae	Unknown_ASV_12498	Unknown_ASV_12498
Control__Ct0861	ASV_125	Bacteria	Actinobacteriota	Thermoleophilia	Gaiellales	Gaiellaceae	Gaiella	Unknown_ASV_125
Control__Ct0861	ASV_12500	Bacteria	Firmicutes	Limnochordia	Limnochordales	Limnochordaceae	Unknown_ASV_12500	Unknown_ASV_12500
Ct0861	ASV_12501	Bacteria	Bacteroidota	Bacteroidia	Flavobacteriales	Flavobacteriaceae	Flavobacterium	Unknown_ASV_12501
Control__Ct0861	ASV_12502	Bacteria	Actinobacteriota	Actinobacteria	Micromonosporales	Micromonosporaceae	Unknown_ASV_12502	Unknown_ASV_12502
Control__Ct0861	ASV_12503	Bacteria	Acidobacteriota	Thermoanaerobaculia	Thermoanaerobaculales	Thermoanaerobaculaceae	Subgroup 10	Unknown_ASV_12503
Control__Ct0861	ASV_12508	Bacteria	Myxococcota	Polyangia	Polyangiales	Sandaracinaceae	Unknown_ASV_12508	Unknown_ASV_12508
Control__Ct0861	ASV_12509	Bacteria	Myxococcota	Polyangia	Haliangiales	Haliangiaceae	Haliangium	Unknown_ASV_12509
Control__Ct0861	ASV_1251	Bacteria	Firmicutes	Bacilli	Exiguobacterales	Exiguobacteraceae	Exiguobacterium	Unknown_ASV_1251
Control	ASV_12511	Bacteria	Proteobacteria	Gammaproteobacteria	Burkholderiales	Nitrosomonadaceae	MND1	Unknown_ASV_12511
Control__Ct0861	ASV_12512	Bacteria	Chloroflexi	Chloroflexia	Chloroflexales	Herpetosiphonaceae	Herpetosiphon	Unknown_ASV_12512
Control__Ct0861	ASV_12515	Bacteria	Proteobacteria	Alphaproteobacteria	Caulobacterales	Caulobacteraceae	Caulobacter	Unknown_ASV_12515
Control__Ct0861	ASV_12517	Bacteria	Planctomycetota	Planctomycetes	Pirellulales	Pirellulaceae	Unknown_ASV_12517	Unknown_ASV_12517
Control__Ct0861	ASV_12518	Bacteria	Verrucomicrobiota	Verrucomicrobiae	Opitutales	Opitutaceae	Opitutus	Unknown_ASV_12518
Control__Ct0861	ASV_1252	Bacteria	Proteobacteria	Alphaproteobacteria	Ferrovibrionales	Ferrovibrionaceae	Ferrovibrio	denitrificans
Control__Ct0861	ASV_12521	Bacteria	Bacteroidota	Bacteroidia	Chitinophagales	Chitinophagaceae	Dinghuibacter	Unknown_ASV_12521
Control__Ct0861	ASV_12522	Bacteria	Actinobacteriota	Thermoleophilia	Solirubrobacterales	Solirubrobacteraceae	Solirubrobacter	Unknown_ASV_12522
Control__Ct0861	ASV_12523	Bacteria	Bacteroidota	Bacteroidia	Sphingobacteriales	env.OPS 17	Unknown_ASV_12523	Unknown_ASV_12523
Control__Ct0861	ASV_12524	Bacteria	Proteobacteria	Gammaproteobacteria	Legionellales	Legionellaceae	Legionella	Unknown_ASV_12524
Control__Ct0861	ASV_12525	Bacteria	Firmicutes	Bacilli	Bacillales	Bacillaceae	Unknown_ASV_12525	Unknown_ASV_12525
Control__Ct0861	ASV_1253	Bacteria	Firmicutes	Bacilli	Bacillales	Planococcaceae	Unknown_ASV_1253	Unknown_ASV_1253
Control__Ct0861	ASV_12530	Bacteria	Verrucomicrobiota	Omnitrophia	Omnitrophales	Omnitrophaceae	Candidatus Omnitrophus	Unknown_ASV_12530
Control__Ct0861	ASV_12532	Bacteria	Planctomycetota	Phycisphaerae	Phycisphaerales	Phycisphaeraceae	SM1A02	Unknown_ASV_12532
Control__Ct0861	ASV_12535	Bacteria	Proteobacteria	Alphaproteobacteria	Acetobacterales	Acetobacteraceae	Unknown_ASV_12535	Unknown_ASV_12535
Control__Ct0861	ASV_12536	Bacteria	Bacteroidota	Bacteroidia	Cytophagales	Hymenobacteraceae	Nibribacter	Unknown_ASV_12536
Control__Ct0861	ASV_12537	Bacteria	Myxococcota	Polyangia	Polyangiales	BIrii41	Unknown_ASV_12537	Unknown_ASV_12537
Control__Ct0861	ASV_12539	Bacteria	Proteobacteria	Alphaproteobacteria	Rickettsiales	SM2D12	Unknown_ASV_12539	Unknown_ASV_12539
Control__Ct0861	ASV_1254	Bacteria	Planctomycetota	Planctomycetes	Planctomycetales	Rubinisphaeraceae	SH-PL14	Unknown_ASV_1254
Control__Ct0861	ASV_12540	Bacteria	Bacteroidota	Bacteroidia	Chitinophagales	Chitinophagaceae	Flavihumibacter	sediminis
Control__Ct0861	ASV_12543	Bacteria	Planctomycetota	Planctomycetes	Gemmatales	Gemmataceae	Unknown_ASV_12543	Unknown_ASV_12543
Control__Ct0861	ASV_12545	Bacteria	Proteobacteria	Gammaproteobacteria	Gammaproteobacteria Incertae Sedis	Unknown Family	Candidatus Ovatusbacter	Unknown_ASV_12545
Control__Ct0861	ASV_12546	Bacteria	Planctomycetota	Planctomycetes	Pirellulales	Pirellulaceae	Pirellula	Unknown_ASV_12546
Control__Ct0861	ASV_12552	Bacteria	Actinobacteriota	Thermoleophilia	Solirubrobacterales	Solirubrobacteraceae	Conexibacter	Unknown_ASV_12552
Control	ASV_12553	Bacteria	Chloroflexi	Anaerolineae	SBR1031	A4b	Unknown_ASV_12553	Unknown_ASV_12553
Control	ASV_12554	Bacteria	Bacteroidota	Bacteroidia	Sphingobacteriales	env.OPS 17	Unknown_ASV_12554	Unknown_ASV_12554
Control__Ct0861	ASV_12555	Bacteria	Planctomycetota	Planctomycetes	Pirellulales	Pirellulaceae	Pirellula	Unknown_ASV_12555
Control__Ct0861	ASV_12556	Bacteria	Bdellovibrionota	Bdellovibrionia	Bacteriovoracales	Bacteriovoracaceae	Peredibacter	Unknown_ASV_12556
Control__Ct0861	ASV_12559	Bacteria	Proteobacteria	Gammaproteobacteria	Pseudomonadales	Porticoccaceae	Porticoccus	Unknown_ASV_12559
Control__Ct0861	ASV_12562	Bacteria	Actinobacteriota	Acidimicrobiia	Microtrichales	Microtrichaceae	Unknown_ASV_12562	Unknown_ASV_12562
Control__Ct0861	ASV_12564	Bacteria	Verrucomicrobiota	Verrucomicrobiae	Opitutales	Opitutaceae	Opitutus	Unknown_ASV_12564
Control__Ct0861	ASV_12565	Bacteria	Proteobacteria	Alphaproteobacteria	Micavibrionales	Micavibrionaceae	Unknown_ASV_12565	Unknown_ASV_12565
Control__Ct0861	ASV_12566	Bacteria	Bdellovibrionota	Bdellovibrionia	Bdellovibrionales	Bdellovibrionaceae	Bdellovibrio	Unknown_ASV_12566
Control__Ct0861	ASV_12568	Bacteria	Actinobacteriota	Actinobacteria	Micromonosporales	Micromonosporaceae	Unknown_ASV_12568	Unknown_ASV_12568
Control__Ct0861	ASV_12569	Bacteria	Verrucomicrobiota	Verrucomicrobiae	Opitutales	Opitutaceae	Lacunisphaera	Unknown_ASV_12569
Control__Ct0861	ASV_1257	Bacteria	Actinobacteriota	Thermoleophilia	Gaiellales	Gaiellaceae	Gaiella	Unknown_ASV_1257
Control__Ct0861	ASV_12570	Bacteria	Proteobacteria	Gammaproteobacteria	Burkholderiales	Alcaligenaceae	Unknown_ASV_12570	Unknown_ASV_12570
Control__Ct0861	ASV_12571	Bacteria	Proteobacteria	Alphaproteobacteria	Sphingomonadales	Sphingomonadaceae	Sphingopyxis	soli/taejonensis
Control__Ct0861	ASV_12572	Bacteria	Planctomycetota	Planctomycetes	Pirellulales	Pirellulaceae	Pirellula	Unknown_ASV_12572
Control__Ct0861	ASV_12573	Bacteria	Actinobacteriota	Thermoleophilia	Solirubrobacterales	Solirubrobacteraceae	Solirubrobacter	Unknown_ASV_12573
Control__Ct0861	ASV_12574	Bacteria	Myxococcota	Polyangia	Polyangiales	Sandaracinaceae	Sandaracinus	Unknown_ASV_12574
Control__Ct0861	ASV_12575	Bacteria	Chloroflexi	Anaerolineae	Caldilineales	Caldilineaceae	Unknown_ASV_12575	Unknown_ASV_12575
Control__Ct0861	ASV_12579	Bacteria	Planctomycetota	Planctomycetes	Gemmatales	Gemmataceae	Unknown_ASV_12579	Unknown_ASV_12579
Control__Ct0861	ASV_1258	Bacteria	Proteobacteria	Alphaproteobacteria	Caulobacterales	Hyphomonadaceae	Hirschia	Unknown_ASV_1258
Control__Ct0861	ASV_12580	Bacteria	Myxococcota	Polyangia	Haliangiales	Haliangiaceae	Haliangium	Unknown_ASV_12580
Control	ASV_12585	Bacteria	Bdellovibrionota	Bdellovibrionia	Bdellovibrionales	Bdellovibrionaceae	Bdellovibrio	Unknown_ASV_12585
Control__Ct0861	ASV_12586	Bacteria	Proteobacteria	Alphaproteobacteria	Azospirillales	Azospirillaceae	Unknown_ASV_12586	Unknown_ASV_12586
Control__Ct0861	ASV_12589	Bacteria	Bdellovibrionota	Oligoflexia	Oligoflexales	Oligoflexaceae	Unknown_ASV_12589	Unknown_ASV_12589
Control__Ct0861	ASV_1259	Bacteria	Planctomycetota	Phycisphaerae	Tepidisphaerales	WD2101 soil group	Unknown_ASV_1259	Unknown_ASV_1259
Control__Ct0861	ASV_12591	Bacteria	Bdellovibrionota	Oligoflexia	Oligoflexales	Oligoflexaceae	Unknown_ASV_12591	Unknown_ASV_12591
Control__Ct0861	ASV_12592	Bacteria	Bacteroidota	Bacteroidia	Cytophagales	Microscillaceae	Ohtaekwangia	Unknown_ASV_12592
Control__Ct0861	ASV_12593	Bacteria	Bacteroidota	Bacteroidia	Flavobacteriales	Weeksellaceae	Moheibacter	Unknown_ASV_12593
Control__Ct0861	ASV_12594	Bacteria	Acidobacteriota	Vicinamibacteria	Vicinamibacterales	Vicinamibacteraceae	Unknown_ASV_12594	Unknown_ASV_12594
Control__Ct0861	ASV_12596	Bacteria	Planctomycetota	Phycisphaerae	Tepidisphaerales	WD2101 soil group	Unknown_ASV_12596	Unknown_ASV_12596
Control__Ct0861	ASV_12599	Bacteria	Bacteroidota	Bacteroidia	Flavobacteriales	Crocinitomicaceae	Crocinitomix	Unknown_ASV_12599
Control__Ct0861	ASV_126	Bacteria	Firmicutes	Bacilli	Paenibacillales	Paenibacillaceae	Ammoniphilus	resinae
Control__Ct0861	ASV_1260	Bacteria	Chloroflexi	Anaerolineae	SBR1031	A4b	Unknown_ASV_1260	Unknown_ASV_1260
Control__Ct0861	ASV_12600	Bacteria	Proteobacteria	Gammaproteobacteria	Diplorickettsiales	Diplorickettsiaceae	Unknown_ASV_12600	Unknown_ASV_12600
Control	ASV_12601	Bacteria	Myxococcota	Myxococcia	Myxococcales	Myxococcaceae	KD3-10	Unknown_ASV_12601
Control__Ct0861	ASV_12605	Bacteria	Cyanobacteria	Cyanobacteriia	Cyanobacteriales	Phormidiaceae	Lyngbya PCC-7419	hieronymusii/majuscula
Control__Ct0861	ASV_12606	Bacteria	Myxococcota	Polyangia	Polyangiales	Sandaracinaceae	Unknown_ASV_12606	Unknown_ASV_12606
Control__Ct0861	ASV_12607	Bacteria	Planctomycetota	Phycisphaerae	Tepidisphaerales	Tepidisphaeraceae	Tepidisphaera	Unknown_ASV_12607
Control	ASV_12608	Bacteria	Firmicutes	Symbiobacteriia	Symbiobacteriales	Symbiobacteraceae	Unknown_ASV_12608	Unknown_ASV_12608
Control__Ct0861	ASV_1261	Bacteria	Proteobacteria	Alphaproteobacteria	Puniceispirillales	EF100-94H03	Unknown_ASV_1261	Unknown_ASV_1261
Control__Ct0861	ASV_12610	Bacteria	Firmicutes	Clostridia	Clostridiales	Clostridiaceae	Clostridium sensu stricto 1	beijerinckii/sartagoforme/tertium
Control__Ct0861	ASV_12611	Bacteria	Bacteroidota	Bacteroidia	Sphingobacteriales	Sphingobacteriaceae	Parapedobacter	Unknown_ASV_12611
Control__Ct0861	ASV_12612	Bacteria	Verrucomicrobiota	Verrucomicrobiae	Opitutales	Opitutaceae	Opitutus	Unknown_ASV_12612
Control__Ct0861	ASV_12613	Bacteria	Planctomycetota	Planctomycetes	Gemmatales	Gemmataceae	Unknown_ASV_12613	Unknown_ASV_12613
Control__Ct0861	ASV_12615	Bacteria	Proteobacteria	Alphaproteobacteria	Rhizobiales	Rhizobiaceae	Unknown_ASV_12615	Unknown_ASV_12615
Control__Ct0861	ASV_12616	Bacteria	Bacteroidota	Bacteroidia	Chitinophagales	37-13	Unknown_ASV_12616	Unknown_ASV_12616
Control__Ct0861	ASV_12617	Bacteria	Proteobacteria	Gammaproteobacteria	Legionellales	Legionellaceae	Legionella	Unknown_ASV_12617
Control__Ct0861	ASV_12619	Bacteria	Bdellovibrionota	Oligoflexia	Oligoflexales	Oligoflexaceae	Unknown_ASV_12619	Unknown_ASV_12619
Control__Ct0861	ASV_1262	Bacteria	Chloroflexi	Anaerolineae	Caldilineales	Caldilineaceae	Unknown_ASV_1262	Unknown_ASV_1262
Control__Ct0861	ASV_12620	Bacteria	Firmicutes	Bacilli	Paenibacillales	Paenibacillaceae	Paenibacillus	Unknown_ASV_12620
Control__Ct0861	ASV_12622	Bacteria	Planctomycetota	Phycisphaerae	Phycisphaerales	Phycisphaeraceae	SM1A02	Unknown_ASV_12622
Control__Ct0861	ASV_12623	Bacteria	Patescibacteria	Saccharimonadia	Saccharimonadales	LWQ8	Unknown_ASV_12623	Unknown_ASV_12623
Control__Ct0861	ASV_12626	Bacteria	Planctomycetota	Planctomycetes	Pirellulales	Pirellulaceae	Pirellula	Unknown_ASV_12626
Control__Ct0861	ASV_12627	Bacteria	Bdellovibrionota	Bdellovibrionia	Bdellovibrionales	Bdellovibrionaceae	OM27 clade	Unknown_ASV_12627
Control__Ct0861	ASV_12628	Bacteria	Acidobacteriota	Vicinamibacteria	Vicinamibacterales	Vicinamibacteraceae	Unknown_ASV_12628	Unknown_ASV_12628
Control__Ct0861	ASV_12629	Bacteria	Chloroflexi	Anaerolineae	SBR1031	A4b	Unknown_ASV_12629	Unknown_ASV_12629
Control__Ct0861	ASV_1263	Bacteria	Planctomycetota	Planctomycetes	Gemmatales	Gemmataceae	Gemmata	Unknown_ASV_1263
Control__Ct0861	ASV_12632	Bacteria	Firmicutes	Bacilli	Alicyclobacillales	Alicyclobacillaceae	Tumebacillus	Unknown_ASV_12632
Control__Ct0861	ASV_12635	Bacteria	Firmicutes	Bacilli	Paenibacillales	Paenibacillaceae	Paenibacillus	Unknown_ASV_12635
Control__Ct0861	ASV_12638	Bacteria	Myxococcota	Myxococcia	Myxococcales	Myxococcaceae	Unknown_ASV_12638	Unknown_ASV_12638
Control__Ct0861	ASV_1264	Bacteria	Planctomycetota	Planctomycetes	Gemmatales	Gemmataceae	Unknown_ASV_1264	Unknown_ASV_1264
Control__Ct0861	ASV_12641	Bacteria	Myxococcota	Myxococcia	Myxococcales	Myxococcaceae	P3OB-42	Unknown_ASV_12641
Control__Ct0861	ASV_12645	Bacteria	Actinobacteriota	Acidimicrobiia	Microtrichales	Ilumatobacteraceae	Unknown_ASV_12645	Unknown_ASV_12645
Control__Ct0861	ASV_12647	Bacteria	Planctomycetota	Phycisphaerae	Tepidisphaerales	WD2101 soil group	Unknown_ASV_12647	Unknown_ASV_12647
Control__Ct0861	ASV_12648	Bacteria	Planctomycetota	Planctomycetes	Pirellulales	Pirellulaceae	Unknown_ASV_12648	Unknown_ASV_12648
Control__Ct0861	ASV_1265	Bacteria	Planctomycetota	Planctomycetes	Gemmatales	Gemmataceae	Gemmata	Unknown_ASV_1265
Control__Ct0861	ASV_12650	Bacteria	Verrucomicrobiota	Verrucomicrobiae	Opitutales	Opitutaceae	Lacunisphaera	Unknown_ASV_12650
Control__Ct0861	ASV_12651	Bacteria	Planctomycetota	Planctomycetes	Isosphaerales	Isosphaeraceae	Unknown_ASV_12651	Unknown_ASV_12651
Control__Ct0861	ASV_12653	Bacteria	Planctomycetota	Planctomycetes	Gemmatales	Gemmataceae	Unknown_ASV_12653	Unknown_ASV_12653
Ct0861	ASV_12655	Bacteria	Chloroflexi	Anaerolineae	SBR1031	A4b	Unknown_ASV_12655	Unknown_ASV_12655
Control__Ct0861	ASV_12658	Bacteria	Bdellovibrionota	Bdellovibrionia	Bacteriovoracales	Bacteriovoracaceae	Unknown_ASV_12658	Unknown_ASV_12658
Control__Ct0861	ASV_12659	Bacteria	Firmicutes	Bacilli	Paenibacillales	Paenibacillaceae	Unknown_ASV_12659	Unknown_ASV_12659
Control__Ct0861	ASV_1266	Bacteria	Planctomycetota	Planctomycetes	Pirellulales	Pirellulaceae	Pir4 lineage	Unknown_ASV_1266
Control__Ct0861	ASV_12660	Bacteria	Bdellovibrionota	Bdellovibrionia	Bacteriovoracales	Bacteriovoracaceae	Peredibacter	Unknown_ASV_12660
Control__Ct0861	ASV_12661	Bacteria	Bacteroidota	Bacteroidia	Cytophagales	Hymenobacteraceae	Hymenobacter	Unknown_ASV_12661
Control__Ct0861	ASV_12662	Bacteria	Firmicutes	Bacilli	Paenibacillales	Paenibacillaceae	Unknown_ASV_12662	Unknown_ASV_12662
Ct0861	ASV_12666	Bacteria	Myxococcota	Polyangia	Polyangiales	Sandaracinaceae	Sandaracinus	Unknown_ASV_12666
Control__Ct0861	ASV_12667	Bacteria	Firmicutes	Clostridia	Peptostreptococcales-Tissierellales	Family XI	Tissierella	Unknown_ASV_12667
Control__Ct0861	ASV_12669	Bacteria	Bacteroidota	Bacteroidia	Cytophagales	Microscillaceae	Ohtaekwangia	Unknown_ASV_12669
Control__Ct0861	ASV_12671	Bacteria	Acidobacteriota	Vicinamibacteria	Vicinamibacterales	Vicinamibacteraceae	Unknown_ASV_12671	Unknown_ASV_12671
Control__Ct0861	ASV_12673	Bacteria	Chloroflexi	Anaerolineae	SBR1031	A4b	Unknown_ASV_12673	Unknown_ASV_12673
Control__Ct0861	ASV_12676	Bacteria	Actinobacteriota	Actinobacteria	Micromonosporales	Micromonosporaceae	Salinispora	Unknown_ASV_12676
Control	ASV_12677	Bacteria	Planctomycetota	Planctomycetes	Gemmatales	Gemmataceae	Unknown_ASV_12677	Unknown_ASV_12677
Control__Ct0861	ASV_12678	Bacteria	Acidobacteriota	Blastocatellia	Blastocatellales	Blastocatellaceae	Unknown_ASV_12678	Unknown_ASV_12678
Control__Ct0861	ASV_12679	Bacteria	Firmicutes	Bacilli	Paenibacillales	Paenibacillaceae	Paenibacillus	aurantiacus/methanolicus
Control__Ct0861	ASV_1268	Bacteria	Verrucomicrobiota	Verrucomicrobiae	Opitutales	Opitutaceae	Opitutus	Unknown_ASV_1268
Control	ASV_12681	Bacteria	Planctomycetota	Planctomycetes	Pirellulales	Pirellulaceae	Unknown_ASV_12681	Unknown_ASV_12681
Control__Ct0861	ASV_12684	Bacteria	Actinobacteriota	Thermoleophilia	Solirubrobacterales	Solirubrobacteraceae	Solirubrobacter	Unknown_ASV_12684
Control__Ct0861	ASV_12686	Bacteria	Actinobacteriota	Thermoleophilia	Solirubrobacterales	67-14	Unknown_ASV_12686	Unknown_ASV_12686
Control__Ct0861	ASV_12687	Bacteria	Chloroflexi	Chloroflexia	Kallotenuales	AKIW781	Unknown_ASV_12687	Unknown_ASV_12687
Control__Ct0861	ASV_12688	Bacteria	Proteobacteria	Alphaproteobacteria	Rhodobacterales	Rhodobacteraceae	Unknown_ASV_12688	Unknown_ASV_12688
Control__Ct0861	ASV_12689	Bacteria	Planctomycetota	Planctomycetes	Isosphaerales	Isosphaeraceae	Singulisphaera	Unknown_ASV_12689
Control__Ct0861	ASV_1269	Bacteria	Planctomycetota	Planctomycetes	Gemmatales	Gemmataceae	Gemmata	Unknown_ASV_1269
Control__Ct0861	ASV_12690	Bacteria	Planctomycetota	Planctomycetes	Gemmatales	Gemmataceae	Unknown_ASV_12690	Unknown_ASV_12690
Control__Ct0861	ASV_12691	Bacteria	Planctomycetota	Planctomycetes	Gemmatales	Gemmataceae	Gemmata	Unknown_ASV_12691
Control__Ct0861	ASV_12692	Bacteria	Chloroflexi	Anaerolineae	Caldilineales	Caldilineaceae	Unknown_ASV_12692	Unknown_ASV_12692
Control__Ct0861	ASV_12693	Bacteria	Planctomycetota	Planctomycetes	Pirellulales	Pirellulaceae	Unknown_ASV_12693	Unknown_ASV_12693
Control__Ct0861	ASV_12694	Bacteria	Bdellovibrionota	Bdellovibrionia	Bdellovibrionales	Bdellovibrionaceae	Bdellovibrio	Unknown_ASV_12694
Control__Ct0861	ASV_12695	Bacteria	Planctomycetota	Planctomycetes	Isosphaerales	Isosphaeraceae	Unknown_ASV_12695	Unknown_ASV_12695
Control__Ct0861	ASV_12696	Bacteria	Bdellovibrionota	Bdellovibrionia	Bdellovibrionales	Bdellovibrionaceae	Bdellovibrio	Unknown_ASV_12696
Control__Ct0861	ASV_12698	Bacteria	Firmicutes	Limnochordia	Limnochordales	Limnochordaceae	Unknown_ASV_12698	Unknown_ASV_12698
Control__Ct0861	ASV_12699	Bacteria	Bacteroidota	Bacteroidia	Cytophagales	Hymenobacteraceae	Hymenobacter	Unknown_ASV_12699
Control__Ct0861	ASV_127	Bacteria	Proteobacteria	Gammaproteobacteria	Steroidobacterales	Steroidobacteraceae	Steroidobacter	Unknown_ASV_127
Control__Ct0861	ASV_12701	Bacteria	Proteobacteria	Gammaproteobacteria	Gammaproteobacteria Incertae Sedis	Unknown Family	Candidatus Berkiella	Unknown_ASV_12701
Control	ASV_12702	Bacteria	Verrucomicrobiota	Chlamydiae	Chlamydiales	Parachlamydiaceae	Unknown_ASV_12702	Unknown_ASV_12702
Control__Ct0861	ASV_12704	Bacteria	Proteobacteria	Alphaproteobacteria	Rhodobacterales	Rhodobacteraceae	Unknown_ASV_12704	Unknown_ASV_12704
Control__Ct0861	ASV_12706	Bacteria	Planctomycetota	Phycisphaerae	Phycisphaerales	Phycisphaeraceae	Unknown_ASV_12706	Unknown_ASV_12706
Control__Ct0861	ASV_1271	Bacteria	Bacteroidota	Bacteroidia	Sphingobacteriales	AKYH767	Unknown_ASV_1271	Unknown_ASV_1271
Control__Ct0861	ASV_12710	Bacteria	Verrucomicrobiota	Verrucomicrobiae	Methylacidiphilales	Methylacidiphilaceae	Unknown_ASV_12710	Unknown_ASV_12710
Control__Ct0861	ASV_12712	Bacteria	Myxococcota	Polyangia	Haliangiales	Haliangiaceae	Haliangium	Unknown_ASV_12712
Control__Ct0861	ASV_12714	Bacteria	Proteobacteria	Gammaproteobacteria	Diplorickettsiales	Diplorickettsiaceae	Unknown_ASV_12714	Unknown_ASV_12714
Control__Ct0861	ASV_12715	Bacteria	Myxococcota	Myxococcia	Myxococcales	Myxococcaceae	P3OB-42	Unknown_ASV_12715
Control__Ct0861	ASV_12716	Bacteria	Chloroflexi	Chloroflexia	Thermomicrobiales	JG30-KF-CM45	Unknown_ASV_12716	Unknown_ASV_12716
Control	ASV_12718	Bacteria	Myxococcota	Myxococcia	Myxococcales	Myxococcaceae	Unknown_ASV_12718	Unknown_ASV_12718
Control__Ct0861	ASV_12719	Bacteria	Proteobacteria	Alphaproteobacteria	Sphingomonadales	Sphingomonadaceae	Sphingomonas	Unknown_ASV_12719
Control__Ct0861	ASV_1272	Bacteria	Verrucomicrobiota	Verrucomicrobiae	Chthoniobacterales	Chthoniobacteraceae	Chthoniobacter	Unknown_ASV_1272
Control__Ct0861	ASV_12720	Bacteria	Planctomycetota	Planctomycetes	Pirellulales	Pirellulaceae	Pirellula	Unknown_ASV_12720
Control__Ct0861	ASV_12721	Bacteria	Planctomycetota	Planctomycetes	Pirellulales	Pirellulaceae	Unknown_ASV_12721	Unknown_ASV_12721
Control__Ct0861	ASV_12725	Bacteria	Verrucomicrobiota	Chlamydiae	Chlamydiales	Parachlamydiaceae	Unknown_ASV_12725	Unknown_ASV_12725
Control__Ct0861	ASV_12726	Bacteria	Proteobacteria	Alphaproteobacteria	Rhizobiales	Rhizobiaceae	Pseudorhizobium	pelagicum
Control__Ct0861	ASV_12727	Bacteria	Gemmatimonadota	Gemmatimonadetes	Gemmatimonadales	Gemmatimonadaceae	Gemmatimonas	Unknown_ASV_12727
Control	ASV_12728	Bacteria	Gemmatimonadota	Longimicrobia	Longimicrobiales	Longimicrobiaceae	Unknown_ASV_12728	Unknown_ASV_12728
Control	ASV_12732	Bacteria	Verrucomicrobiota	Omnitrophia	Omnitrophales	Omnitrophaceae	Candidatus Omnitrophus	Unknown_ASV_12732
Control__Ct0861	ASV_12733	Bacteria	Proteobacteria	Alphaproteobacteria	Caulobacterales	Hyphomonadaceae	Hirschia	Unknown_ASV_12733
Control__Ct0861	ASV_12734	Bacteria	Planctomycetota	Planctomycetes	Gemmatales	Gemmataceae	Gemmata	Unknown_ASV_12734
Control__Ct0861	ASV_12735	Bacteria	Myxococcota	Myxococcia	Myxococcales	Myxococcaceae	Unknown_ASV_12735	Unknown_ASV_12735
Control__Ct0861	ASV_12736	Bacteria	Chloroflexi	Chloroflexia	Chloroflexales	Herpetosiphonaceae	Herpetosiphon	Unknown_ASV_12736
Control__Ct0861	ASV_12737	Bacteria	Proteobacteria	Gammaproteobacteria	Legionellales	Legionellaceae	Legionella	Unknown_ASV_12737
Control__Ct0861	ASV_12739	Bacteria	Verrucomicrobiota	Verrucomicrobiae	Pedosphaerales	Pedosphaeraceae	ADurb.Bin063-1	Unknown_ASV_12739
Control__Ct0861	ASV_1274	Bacteria	Proteobacteria	Alphaproteobacteria	Rhodobacterales	Rhodobacteraceae	Limibaculum	Unknown_ASV_1274
Control__Ct0861	ASV_12740	Bacteria	Proteobacteria	Gammaproteobacteria	Diplorickettsiales	Diplorickettsiaceae	Aquicella	Unknown_ASV_12740
Control__Ct0861	ASV_12741	Bacteria	Bacteroidota	Bacteroidia	Flavobacteriales	Flavobacteriaceae	Unknown_ASV_12741	Unknown_ASV_12741
Control__Ct0861	ASV_12742	Bacteria	Planctomycetota	Planctomycetes	Pirellulales	Pirellulaceae	Unknown_ASV_12742	Unknown_ASV_12742
Control__Ct0861	ASV_12743	Bacteria	Proteobacteria	Alphaproteobacteria	Caulobacterales	Caulobacteraceae	Phenylobacterium	Unknown_ASV_12743
Control__Ct0861	ASV_12748	Bacteria	Cyanobacteria	Cyanobacteriia	Cyanobacteriales	Nostocaceae	Unknown_ASV_12748	Unknown_ASV_12748
Ct0861	ASV_12749	Bacteria	Proteobacteria	Gammaproteobacteria	Acidiferrobacterales	Acidiferrobacteraceae	Sulfurifustis	Unknown_ASV_12749
Control__Ct0861	ASV_12751	Bacteria	Proteobacteria	Alphaproteobacteria	Rhizobiales	Xanthobacteraceae	Unknown_ASV_12751	Unknown_ASV_12751
Control__Ct0861	ASV_12753	Bacteria	Myxococcota	Myxococcia	Myxococcales	Myxococcaceae	Unknown_ASV_12753	Unknown_ASV_12753
Control__Ct0861	ASV_12755	Bacteria	Sumerlaeota	Sumerlaeia	Sumerlaeales	Sumerlaeaceae	Sumerlaea	Unknown_ASV_12755
Control__Ct0861	ASV_12757	Bacteria	Chloroflexi	Anaerolineae	Ardenticatenales	Ardenticatenaceae	Unknown_ASV_12757	Unknown_ASV_12757
Control__Ct0861	ASV_1276	Bacteria	Bacteroidota	Bacteroidia	Chitinophagales	Chitinophagaceae	Chitinophaga	Unknown_ASV_1276
Control__Ct0861	ASV_12762	Bacteria	Cyanobacteria	Vampirivibrionia	Vampirovibrionales	Vampirovibrionaceae	Vampirovibrio	Unknown_ASV_12762
Control__Ct0861	ASV_12764	Bacteria	Myxococcota	Myxococcia	Myxococcales	Myxococcaceae	KD3-10	Unknown_ASV_12764
Control__Ct0861	ASV_12765	Bacteria	Firmicutes	Clostridia	Clostridiales	Clostridiaceae	Clostridium sensu stricto 13	subterminale/sulfidigenes/thiosulfatireducens
Control__Ct0861	ASV_12766	Bacteria	Proteobacteria	Alphaproteobacteria	Rhizobiales	Stappiaceae	Agaricicola	taiwanensis
Control__Ct0861	ASV_12769	Bacteria	Firmicutes	Clostridia	Lachnospirales	Lachnospiraceae	Incertae Sedis	Unknown_ASV_12769
Control__Ct0861	ASV_1277	Bacteria	Planctomycetota	Phycisphaerae	Tepidisphaerales	WD2101 soil group	Unknown_ASV_1277	Unknown_ASV_1277
Control__Ct0861	ASV_12772	Bacteria	Planctomycetota	Planctomycetes	Gemmatales	Gemmataceae	Unknown_ASV_12772	Unknown_ASV_12772
Control__Ct0861	ASV_12773	Bacteria	Bacteroidota	Bacteroidia	Cytophagales	Microscillaceae	Ohtaekwangia	Unknown_ASV_12773
Control	ASV_12776	Bacteria	Proteobacteria	Alphaproteobacteria	Tistrellales	Geminicoccaceae	Unknown_ASV_12776	Unknown_ASV_12776
Control__Ct0861	ASV_12779	Bacteria	Chloroflexi	Chloroflexia	Chloroflexales	Roseiflexaceae	Unknown_ASV_12779	Unknown_ASV_12779
Control__Ct0861	ASV_1278	Bacteria	Actinobacteriota	Thermoleophilia	Solirubrobacterales	Solirubrobacteraceae	Solirubrobacter	Unknown_ASV_1278
Control__Ct0861	ASV_12781	Bacteria	Firmicutes	Limnochordia	Limnochordales	Limnochordaceae	Unknown_ASV_12781	Unknown_ASV_12781
Control__Ct0861	ASV_12782	Bacteria	Actinobacteriota	Acidimicrobiia	Microtrichales	Ilumatobacteraceae	Unknown_ASV_12782	Unknown_ASV_12782
Ct0861	ASV_12783	Bacteria	Actinobacteriota	Actinobacteria	Micromonosporales	Micromonosporaceae	Unknown_ASV_12783	Unknown_ASV_12783
Control__Ct0861	ASV_12784	Bacteria	Planctomycetota	Planctomycetes	Gemmatales	Gemmataceae	Gemmata	Unknown_ASV_12784
Control__Ct0861	ASV_12785	Bacteria	Firmicutes	Limnochordia	Limnochordales	Limnochordaceae	Unknown_ASV_12785	Unknown_ASV_12785
Control__Ct0861	ASV_12786	Bacteria	Proteobacteria	Alphaproteobacteria	Tistrellales	Geminicoccaceae	Unknown_ASV_12786	Unknown_ASV_12786
Control__Ct0861	ASV_12787	Bacteria	Proteobacteria	Gammaproteobacteria	Burkholderiales	Sutterellaceae	Unknown_ASV_12787	Unknown_ASV_12787
Control__Ct0861	ASV_12788	Bacteria	Proteobacteria	Gammaproteobacteria	Burkholderiales	Nitrosomonadaceae	MND1	Unknown_ASV_12788
Control__Ct0861	ASV_12789	Bacteria	Proteobacteria	Gammaproteobacteria	Burkholderiales	B1-7BS	Unknown_ASV_12789	Unknown_ASV_12789
Control__Ct0861	ASV_12790	Bacteria	Actinobacteriota	Actinobacteria	Micrococcales	Brevibacteriaceae	Brevibacterium	Unknown_ASV_12790
Control__Ct0861	ASV_12791	Bacteria	Proteobacteria	Gammaproteobacteria	Enterobacterales	Vibrionaceae	Vibrio	Unknown_ASV_12791
Control__Ct0861	ASV_12793	Bacteria	Proteobacteria	Gammaproteobacteria	Burkholderiales	Burkholderiaceae	Polynucleobacter	acidiphobus
Control__Ct0861	ASV_12794	Bacteria	Bacteroidota	Bacteroidia	Sphingobacteriales	env.OPS 17	Unknown_ASV_12794	Unknown_ASV_12794
Control__Ct0861	ASV_12796	Bacteria	Proteobacteria	Gammaproteobacteria	Diplorickettsiales	Diplorickettsiaceae	Unknown_ASV_12796	Unknown_ASV_12796
Control__Ct0861	ASV_12798	Bacteria	Verrucomicrobiota	Omnitrophia	Omnitrophales	Omnitrophaceae	Candidatus Omnitrophus	Unknown_ASV_12798
Control__Ct0861	ASV_128	Bacteria	Proteobacteria	Gammaproteobacteria	Burkholderiales	Nitrosomonadaceae	Ellin6067	Unknown_ASV_128
Control__Ct0861	ASV_1280	Bacteria	Myxococcota	Polyangia	Haliangiales	Haliangiaceae	Haliangium	Unknown_ASV_1280
Control__Ct0861	ASV_12802	Bacteria	Planctomycetota	Phycisphaerae	Tepidisphaerales	WD2101 soil group	Unknown_ASV_12802	Unknown_ASV_12802
Control__Ct0861	ASV_12803	Bacteria	Myxococcota	Polyangia	Haliangiales	Haliangiaceae	Haliangium	Unknown_ASV_12803
Control__Ct0861	ASV_12805	Bacteria	Firmicutes	Limnochordia	Limnochordales	Limnochordaceae	Unknown_ASV_12805	Unknown_ASV_12805
Control__Ct0861	ASV_12806	Bacteria	Planctomycetota	Planctomycetes	Pirellulales	Pirellulaceae	Unknown_ASV_12806	Unknown_ASV_12806
Control__Ct0861	ASV_12808	Bacteria	Proteobacteria	Alphaproteobacteria	Sphingomonadales	Sphingomonadaceae	Altererythrobacter	Unknown_ASV_12808
Control__Ct0861	ASV_12809	Bacteria	Actinobacteriota	Thermoleophilia	Solirubrobacterales	67-14	Unknown_ASV_12809	Unknown_ASV_12809
Control__Ct0861	ASV_1281	Bacteria	Bacteroidota	Bacteroidia	Cytophagales	Hymenobacteraceae	Pontibacter	Unknown_ASV_1281
Control__Ct0861	ASV_12810	Bacteria	Proteobacteria	Alphaproteobacteria	Rickettsiales	SM2D12	Unknown_ASV_12810	Unknown_ASV_12810
Control__Ct0861	ASV_12813	Bacteria	Verrucomicrobiota	Omnitrophia	Omnitrophales	Omnitrophaceae	Candidatus Omnitrophus	Unknown_ASV_12813
Control__Ct0861	ASV_12814	Bacteria	Planctomycetota	Phycisphaerae	Tepidisphaerales	WD2101 soil group	Unknown_ASV_12814	Unknown_ASV_12814
Control__Ct0861	ASV_12815	Bacteria	Verrucomicrobiota	Verrucomicrobiae	Chthoniobacterales	Chthoniobacteraceae	Chthoniobacter	Unknown_ASV_12815
Ct0861	ASV_12818	Bacteria	Proteobacteria	Gammaproteobacteria	Legionellales	Legionellaceae	Legionella	Unknown_ASV_12818
Control__Ct0861	ASV_12819	Bacteria	Acidobacteriota	Vicinamibacteria	Vicinamibacterales	Vicinamibacteraceae	Unknown_ASV_12819	Unknown_ASV_12819
Control__Ct0861	ASV_1282	Bacteria	Actinobacteriota	Actinobacteria	Micromonosporales	Micromonosporaceae	Actinoplanes	Unknown_ASV_1282
Control__Ct0861	ASV_12820	Bacteria	Myxococcota	Myxococcia	Myxococcales	Myxococcaceae	Unknown_ASV_12820	Unknown_ASV_12820
Control__Ct0861	ASV_12821	Bacteria	Proteobacteria	Gammaproteobacteria	Burkholderiales	Nitrosomonadaceae	MND1	Unknown_ASV_12821
Control__Ct0861	ASV_12822	Bacteria	Actinobacteriota	Thermoleophilia	Solirubrobacterales	Solirubrobacteraceae	Solirubrobacter	Unknown_ASV_12822
Control__Ct0861	ASV_12824	Bacteria	Proteobacteria	Gammaproteobacteria	Xanthomonadales	Xanthomonadaceae	Luteimonas	pelagia
Control__Ct0861	ASV_12825	Bacteria	Bdellovibrionota	Oligoflexia	Oligoflexales	Oligoflexaceae	Unknown_ASV_12825	Unknown_ASV_12825
Control__Ct0861	ASV_12826	Bacteria	Armatimonadota	Fimbriimonadia	Fimbriimonadales	Fimbriimonadaceae	Unknown_ASV_12826	Unknown_ASV_12826
Control	ASV_12827	Bacteria	Bdellovibrionota	Bdellovibrionia	Bdellovibrionales	Bdellovibrionaceae	Bdellovibrio	Unknown_ASV_12827
Control__Ct0861	ASV_12828	Bacteria	Myxococcota	Polyangia	Polyangiales	Sandaracinaceae	Sandaracinus	Unknown_ASV_12828
Control__Ct0861	ASV_1283	Bacteria	Actinobacteriota	Actinobacteria	Streptosporangiales	Nocardiopsaceae	Nocardiopsis	Unknown_ASV_1283
Control__Ct0861	ASV_12831	Bacteria	Planctomycetota	Phycisphaerae	Phycisphaerales	Phycisphaeraceae	SM1A02	Unknown_ASV_12831
Control__Ct0861	ASV_12832	Bacteria	Myxococcota	Myxococcia	Myxococcales	Myxococcaceae	P3OB-42	Unknown_ASV_12832
Control__Ct0861	ASV_12834	Bacteria	Actinobacteriota	Thermoleophilia	Solirubrobacterales	67-14	Unknown_ASV_12834	Unknown_ASV_12834
Ct0861	ASV_12836	Bacteria	Proteobacteria	Alphaproteobacteria	Rhizobiales	Hyphomicrobiaceae	Unknown_ASV_12836	Unknown_ASV_12836
Control__Ct0861	ASV_12837	Bacteria	Firmicutes	Bacilli	Paenibacillales	Paenibacillaceae	Paenibacillus	Unknown_ASV_12837
Control__Ct0861	ASV_12838	Bacteria	Firmicutes	Bacilli	Paenibacillales	Paenibacillaceae	Paenibacillus	phyllosphaerae/xanthanilyticus
Control__Ct0861	ASV_1284	Bacteria	Planctomycetota	Planctomycetes	Gemmatales	Gemmataceae	Unknown_ASV_1284	Unknown_ASV_1284
Ct0861	ASV_12842	Bacteria	Verrucomicrobiota	Omnitrophia	Omnitrophales	koll11	Unknown_ASV_12842	Unknown_ASV_12842
Control__Ct0861	ASV_12844	Bacteria	Bacteroidota	Bacteroidia	Chitinophagales	Chitinophagaceae	Niastella	Unknown_ASV_12844
Control__Ct0861	ASV_12846	Bacteria	Myxococcota	Myxococcia	Myxococcales	Myxococcaceae	Unknown_ASV_12846	Unknown_ASV_12846
Control	ASV_12848	Bacteria	Proteobacteria	Gammaproteobacteria	Burkholderiales	Burkholderiaceae	Unknown_ASV_12848	Unknown_ASV_12848
Control__Ct0861	ASV_12851	Bacteria	Cyanobacteria	Cyanobacteriia	Cyanobacteriales	Nostocaceae	Chlorogloeopsis PCC-7518	fritschii
Ct0861	ASV_12852	Bacteria	Myxococcota	Polyangia	Polyangiales	BIrii41	Unknown_ASV_12852	Unknown_ASV_12852
Control__Ct0861	ASV_12853	Bacteria	Planctomycetota	Phycisphaerae	Phycisphaerales	Phycisphaeraceae	Unknown_ASV_12853	Unknown_ASV_12853
Control__Ct0861	ASV_12854	Bacteria	Bdellovibrionota	Bdellovibrionia	Bacteriovoracales	Bacteriovoracaceae	Peredibacter	Unknown_ASV_12854
Control__Ct0861	ASV_12855	Bacteria	Proteobacteria	Gammaproteobacteria	Gammaproteobacteria Incertae Sedis	Unknown Family	Acidibacter	Unknown_ASV_12855
Control__Ct0861	ASV_12857	Bacteria	Proteobacteria	Alphaproteobacteria	Acetobacterales	Acetobacteraceae	Roseomonas	Unknown_ASV_12857
Control__Ct0861	ASV_12858	Bacteria	Firmicutes	Limnochordia	Limnochordales	Limnochordaceae	Unknown_ASV_12858	Unknown_ASV_12858
Ct0861	ASV_12859	Bacteria	Proteobacteria	Alphaproteobacteria	Kiloniellales	Kiloniellaceae	Pelagibius	Unknown_ASV_12859
Control__Ct0861	ASV_1286	Bacteria	Planctomycetota	Planctomycetes	Pirellulales	Pirellulaceae	Pirellula	Unknown_ASV_1286
Control__Ct0861	ASV_12860	Bacteria	Firmicutes	Clostridia	Peptostreptococcales-Tissierellales	Peptostreptococcaceae	Unknown_ASV_12860	Unknown_ASV_12860
Control__Ct0861	ASV_12862	Bacteria	Verrucomicrobiota	Verrucomicrobiae	Pedosphaerales	Pedosphaeraceae	Unknown_ASV_12862	Unknown_ASV_12862
Control__Ct0861	ASV_12864	Bacteria	Proteobacteria	Gammaproteobacteria	Burkholderiales	TRA3-20	Unknown_ASV_12864	Unknown_ASV_12864
Control__Ct0861	ASV_12865	Bacteria	Myxococcota	Myxococcia	Myxococcales	Myxococcaceae	P3OB-42	Unknown_ASV_12865
Control	ASV_12866	Bacteria	Cyanobacteria	Vampirivibrionia	Obscuribacterales	Obscuribacteraceae	Unknown_ASV_12866	Unknown_ASV_12866
Control__Ct0861	ASV_12867	Bacteria	Proteobacteria	Alphaproteobacteria	Rickettsiales	SM2D12	Unknown_ASV_12867	Unknown_ASV_12867
Control__Ct0861	ASV_12869	Bacteria	Verrucomicrobiota	Omnitrophia	Omnitrophales	Omnitrophaceae	Candidatus Omnitrophus	Unknown_ASV_12869
Control__Ct0861	ASV_1287	Bacteria	Sumerlaeota	Sumerlaeia	Sumerlaeales	Sumerlaeaceae	Sumerlaea	Unknown_ASV_1287
Control__Ct0861	ASV_12873	Bacteria	Proteobacteria	Alphaproteobacteria	Sphingomonadales	Sphingomonadaceae	DSSF69	Unknown_ASV_12873
Control	ASV_12874	Bacteria	Proteobacteria	Alphaproteobacteria	Acetobacterales	Acetobacteraceae	Roseomonas	Unknown_ASV_12874
Control__Ct0861	ASV_12876	Bacteria	Planctomycetota	Planctomycetes	Isosphaerales	Isosphaeraceae	Unknown_ASV_12876	Unknown_ASV_12876
Control__Ct0861	ASV_12879	Bacteria	Bacteroidota	Rhodothermia	Rhodothermales	Rhodothermaceae	Unknown_ASV_12879	Unknown_ASV_12879
Control	ASV_12883	Bacteria	Actinobacteriota	Thermoleophilia	Solirubrobacterales	Solirubrobacteraceae	Solirubrobacter	Unknown_ASV_12883
Ct0861	ASV_12884	Bacteria	Proteobacteria	Alphaproteobacteria	Sphingomonadales	Sphingomonadaceae	Unknown_ASV_12884	Unknown_ASV_12884
Ct0861	ASV_12888	Bacteria	Acidobacteriota	Vicinamibacteria	Vicinamibacterales	Vicinamibacteraceae	Unknown_ASV_12888	Unknown_ASV_12888
Control__Ct0861	ASV_12889	Bacteria	Proteobacteria	Gammaproteobacteria	Salinisphaerales	Solimonadaceae	Unknown_ASV_12889	Unknown_ASV_12889
Control__Ct0861	ASV_1289	Bacteria	Planctomycetota	Planctomycetes	Pirellulales	Pirellulaceae	Unknown_ASV_1289	Unknown_ASV_1289
Control__Ct0861	ASV_12891	Bacteria	Actinobacteriota	Thermoleophilia	Solirubrobacterales	Solirubrobacteraceae	Unknown_ASV_12891	Unknown_ASV_12891
Control__Ct0861	ASV_12892	Bacteria	Planctomycetota	Planctomycetes	Pirellulales	Pirellulaceae	Pirellula	Unknown_ASV_12892
Ct0861	ASV_12894	Bacteria	Firmicutes	Clostridia	Clostridiales	Caloramatoraceae	Fonticella	Unknown_ASV_12894
Control__Ct0861	ASV_12895	Bacteria	Planctomycetota	Planctomycetes	Pirellulales	Pirellulaceae	Unknown_ASV_12895	Unknown_ASV_12895
Control__Ct0861	ASV_12896	Bacteria	Proteobacteria	Alphaproteobacteria	Holosporales	Holosporaceae	Unknown_ASV_12896	Unknown_ASV_12896
Control__Ct0861	ASV_12898	Bacteria	Planctomycetota	Phycisphaerae	Tepidisphaerales	WD2101 soil group	Unknown_ASV_12898	Unknown_ASV_12898
Control__Ct0861	ASV_12899	Bacteria	Bacteroidota	Bacteroidia	Cytophagales	Hymenobacteraceae	Pontibacter	Unknown_ASV_12899
Control__Ct0861	ASV_129	Bacteria	Acidobacteriota	Vicinamibacteria	Vicinamibacterales	Vicinamibacteraceae	Unknown_ASV_129	Unknown_ASV_129
Control__Ct0861	ASV_12900	Bacteria	Planctomycetota	Planctomycetes	Gemmatales	Gemmataceae	Unknown_ASV_12900	Unknown_ASV_12900
Control__Ct0861	ASV_12901	Bacteria	Proteobacteria	Alphaproteobacteria	Paracaedibacterales	Paracaedibacteraceae	Candidatus Paracaedibacter	Unknown_ASV_12901
Control__Ct0861	ASV_12902	Bacteria	Gemmatimonadota	Longimicrobia	Longimicrobiales	Longimicrobiaceae	Unknown_ASV_12902	Unknown_ASV_12902
Control__Ct0861	ASV_12903	Bacteria	Proteobacteria	Alphaproteobacteria	Tistrellales	Geminicoccaceae	Unknown_ASV_12903	Unknown_ASV_12903
Control__Ct0861	ASV_12905	Bacteria	Proteobacteria	Gammaproteobacteria	Diplorickettsiales	Diplorickettsiaceae	Unknown_ASV_12905	Unknown_ASV_12905
Control__Ct0861	ASV_12909	Bacteria	Myxococcota	Polyangia	Haliangiales	Haliangiaceae	Haliangium	Unknown_ASV_12909
Control__Ct0861	ASV_1291	Bacteria	Myxococcota	Polyangia	Haliangiales	Haliangiaceae	Haliangium	Unknown_ASV_1291
Control__Ct0861	ASV_12913	Bacteria	Bacteroidota	Bacteroidia	Cytophagales	Hymenobacteraceae	Adhaeribacter	Unknown_ASV_12913
Control__Ct0861	ASV_12914	Bacteria	Proteobacteria	Alphaproteobacteria	Sphingomonadales	Sphingomonadaceae	Altererythrobacter	Unknown_ASV_12914
Control__Ct0861	ASV_12915	Bacteria	Bdellovibrionota	Bdellovibrionia	Bacteriovoracales	Bacteriovoracaceae	Peredibacter	Unknown_ASV_12915
Control__Ct0861	ASV_12917	Bacteria	Bacteroidota	Rhodothermia	Rhodothermales	Rhodothermaceae	Unknown_ASV_12917	Unknown_ASV_12917
Control__Ct0861	ASV_12918	Bacteria	Verrucomicrobiota	Omnitrophia	Omnitrophales	Omnitrophaceae	Candidatus Omnitrophus	Unknown_ASV_12918
Control__Ct0861	ASV_1292	Bacteria	Firmicutes	Bacilli	Bacillales	Bacillaceae	Unknown_ASV_1292	Unknown_ASV_1292
Control__Ct0861	ASV_12920	Bacteria	Verrucomicrobiota	Omnitrophia	Omnitrophales	Omnitrophaceae	Candidatus Omnitrophus	Unknown_ASV_12920
Control__Ct0861	ASV_12921	Bacteria	Proteobacteria	Alphaproteobacteria	Micropepsales	Micropepsaceae	Unknown_ASV_12921	Unknown_ASV_12921
Control__Ct0861	ASV_12922	Bacteria	Planctomycetota	Planctomycetes	Isosphaerales	Isosphaeraceae	Unknown_ASV_12922	Unknown_ASV_12922
Control__Ct0861	ASV_12923	Bacteria	Bdellovibrionota	Bdellovibrionia	Bacteriovoracales	Bacteriovoracaceae	Unknown_ASV_12923	Unknown_ASV_12923
Control__Ct0861	ASV_12925	Bacteria	Proteobacteria	Gammaproteobacteria	Diplorickettsiales	Diplorickettsiaceae	Unknown_ASV_12925	Unknown_ASV_12925
Control__Ct0861	ASV_12928	Bacteria	Firmicutes	Bacilli	Lactobacillales	Lactobacillaceae	Weissella	Unknown_ASV_12928
Control__Ct0861	ASV_1293	Bacteria	Proteobacteria	Alphaproteobacteria	Rhizobiales	Rhizobiaceae	Unknown_ASV_1293	Unknown_ASV_1293
Ct0861	ASV_12930	Bacteria	Planctomycetota	Planctomycetes	Pirellulales	Pirellulaceae	Pir4 lineage	Unknown_ASV_12930
Control__Ct0861	ASV_12931	Bacteria	Chloroflexi	Anaerolineae	Caldilineales	Caldilineaceae	Unknown_ASV_12931	Unknown_ASV_12931
Control__Ct0861	ASV_12932	Bacteria	Proteobacteria	Gammaproteobacteria	Burkholderiales	Burkholderiaceae	Unknown_ASV_12932	Unknown_ASV_12932
Control__Ct0861	ASV_12934	Bacteria	Firmicutes	Bacilli	Bacillales	Bacillaceae	Unknown_ASV_12934	Unknown_ASV_12934
Control__Ct0861	ASV_12939	Bacteria	Acidobacteriota	Acidobacteriae	Bryobacterales	Bryobacteraceae	Bryobacter	Unknown_ASV_12939
Control__Ct0861	ASV_1294	Bacteria	Actinobacteriota	Actinobacteria	Frankiales	Sporichthyaceae	Unknown_ASV_1294	Unknown_ASV_1294
Control	ASV_12941	Bacteria	Proteobacteria	Gammaproteobacteria	Legionellales	Legionellaceae	Legionella	Unknown_ASV_12941
Control__Ct0861	ASV_12942	Bacteria	Bacteroidota	Bacteroidia	Chitinophagales	Chitinophagaceae	Chitinophaga	Unknown_ASV_12942
Control__Ct0861	ASV_12944	Bacteria	Firmicutes	Bacilli	Paenibacillales	Paenibacillaceae	Unknown_ASV_12944	Unknown_ASV_12944
Control__Ct0861	ASV_12945	Bacteria	Myxococcota	Myxococcia	Myxococcales	Myxococcaceae	Unknown_ASV_12945	Unknown_ASV_12945
Control__Ct0861	ASV_12946	Bacteria	Proteobacteria	Gammaproteobacteria	Burkholderiales	Methylophilaceae	Unknown_ASV_12946	Unknown_ASV_12946
Control__Ct0861	ASV_12947	Bacteria	Myxococcota	Myxococcia	Myxococcales	Myxococcaceae	P3OB-42	Unknown_ASV_12947
Control__Ct0861	ASV_12949	Bacteria	Planctomycetota	Planctomycetes	Gemmatales	Gemmataceae	Unknown_ASV_12949	Unknown_ASV_12949
Control__Ct0861	ASV_1295	Bacteria	Chloroflexi	Anaerolineae	Caldilineales	Caldilineaceae	Litorilinea	Unknown_ASV_1295
Control__Ct0861	ASV_12951	Bacteria	Bacteroidota	Bacteroidia	Cytophagales	Microscillaceae	Unknown_ASV_12951	Unknown_ASV_12951
Control	ASV_12952	Bacteria	Proteobacteria	Gammaproteobacteria	Salinisphaerales	Solimonadaceae	Polycyclovorans	Unknown_ASV_12952
Control__Ct0861	ASV_12953	Bacteria	Myxococcota	Polyangia	Haliangiales	Haliangiaceae	Haliangium	Unknown_ASV_12953
Control	ASV_12954	Bacteria	Myxococcota	Myxococcia	Myxococcales	Myxococcaceae	P3OB-42	Unknown_ASV_12954
Control	ASV_12956	Bacteria	Bdellovibrionota	Bdellovibrionia	Bdellovibrionales	Bdellovibrionaceae	Bdellovibrio	Unknown_ASV_12956
Control__Ct0861	ASV_12958	Bacteria	Bdellovibrionota	Oligoflexia	Oligoflexales	Oligoflexaceae	Oligoflexus	Unknown_ASV_12958
Ct0861	ASV_12959	Bacteria	Proteobacteria	Gammaproteobacteria	Legionellales	Legionellaceae	Legionella	Unknown_ASV_12959
Control__Ct0861	ASV_1296	Bacteria	Proteobacteria	Alphaproteobacteria	Sphingomonadales	Sphingomonadaceae	Unknown_ASV_1296	Unknown_ASV_1296
Control__Ct0861	ASV_12960	Bacteria	Bacteroidota	Bacteroidia	Cytophagales	Cytophagaceae	Sporocytophaga	Unknown_ASV_12960
Control__Ct0861	ASV_12961	Bacteria	Acidobacteriota	Thermoanaerobaculia	Thermoanaerobaculales	Thermoanaerobaculaceae	Subgroup 10	Unknown_ASV_12961
Control__Ct0861	ASV_12962	Bacteria	Myxococcota	Myxococcia	Myxococcales	Myxococcaceae	Unknown_ASV_12962	Unknown_ASV_12962
Control__Ct0861	ASV_12963	Bacteria	Myxococcota	Myxococcia	Myxococcales	Vulgatibacteraceae	Vulgatibacter	Unknown_ASV_12963
Control__Ct0861	ASV_12964	Bacteria	Proteobacteria	Alphaproteobacteria	Micavibrionales	Micavibrionaceae	Unknown_ASV_12964	Unknown_ASV_12964
Control__Ct0861	ASV_12965	Bacteria	Actinobacteriota	Actinobacteria	Micrococcales	Microbacteriaceae	Unknown_ASV_12965	Unknown_ASV_12965
Control__Ct0861	ASV_12967	Bacteria	Gemmatimonadota	Gemmatimonadetes	Gemmatimonadales	Gemmatimonadaceae	Unknown_ASV_12967	Unknown_ASV_12967
Control__Ct0861	ASV_12969	Bacteria	Bacteroidota	Bacteroidia	Sphingobacteriales	env.OPS 17	Unknown_ASV_12969	Unknown_ASV_12969
Control__Ct0861	ASV_1297	Bacteria	Proteobacteria	Gammaproteobacteria	Burkholderiales	Nitrosomonadaceae	mle1-7	Unknown_ASV_1297
Ct0861	ASV_12971	Bacteria	Planctomycetota	Phycisphaerae	Phycisphaerales	Phycisphaeraceae	Urania-1B-19 marine sediment group	Unknown_ASV_12971
Control__Ct0861	ASV_12973	Bacteria	Proteobacteria	Alphaproteobacteria	Rhizobiales	A0839	Unknown_ASV_12973	Unknown_ASV_12973
Control__Ct0861	ASV_12974	Bacteria	Gemmatimonadota	Gemmatimonadetes	Gemmatimonadales	Gemmatimonadaceae	Unknown_ASV_12974	Unknown_ASV_12974
Ct0861	ASV_12977	Bacteria	Planctomycetota	Planctomycetes	Gemmatales	Gemmataceae	Unknown_ASV_12977	Unknown_ASV_12977
Control__Ct0861	ASV_12978	Bacteria	Myxococcota	Polyangia	Nannocystales	Nannocystaceae	Unknown_ASV_12978	Unknown_ASV_12978
Ct0861	ASV_12979	Bacteria	Chloroflexi	Anaerolineae	Caldilineales	Caldilineaceae	Unknown_ASV_12979	Unknown_ASV_12979
Control__Ct0861	ASV_1298	Bacteria	Actinobacteriota	Rubrobacteria	Rubrobacterales	Rubrobacteriaceae	Rubrobacter	Unknown_ASV_1298
Control	ASV_12981	Bacteria	Myxococcota	Myxococcia	Myxococcales	Myxococcaceae	P3OB-42	Unknown_ASV_12981
Control__Ct0861	ASV_12986	Bacteria	Planctomycetota	Planctomycetes	Gemmatales	Gemmataceae	Unknown_ASV_12986	Unknown_ASV_12986
Control__Ct0861	ASV_12988	Bacteria	Bacteroidota	Bacteroidia	Sphingobacteriales	Sphingobacteriaceae	Unknown_ASV_12988	Unknown_ASV_12988
Ct0861	ASV_12993	Bacteria	Planctomycetota	Planctomycetes	Gemmatales	Gemmataceae	Unknown_ASV_12993	Unknown_ASV_12993
Ct0861	ASV_12994	Bacteria	Bdellovibrionota	Oligoflexia	Oligoflexales	Oligoflexaceae	Unknown_ASV_12994	Unknown_ASV_12994
Control__Ct0861	ASV_12995	Bacteria	Planctomycetota	Planctomycetes	Gemmatales	Gemmataceae	Unknown_ASV_12995	Unknown_ASV_12995
Control	ASV_12998	Bacteria	Proteobacteria	Alphaproteobacteria	Holosporales	Holosporaceae	Unknown_ASV_12998	Unknown_ASV_12998
Control__Ct0861	ASV_13	Bacteria	Acidobacteriota	Vicinamibacteria	Vicinamibacterales	Vicinamibacteraceae	Unknown_ASV_13	Unknown_ASV_13
Control__Ct0861	ASV_130	Bacteria	Planctomycetota	Phycisphaerae	Tepidisphaerales	WD2101 soil group	Unknown_ASV_130	Unknown_ASV_130
Control__Ct0861	ASV_13001	Bacteria	Planctomycetota	Planctomycetes	Gemmatales	Gemmataceae	Gemmata	Unknown_ASV_13001
Control__Ct0861	ASV_13004	Bacteria	Cyanobacteria	Vampirivibrionia	Vampirovibrionales	Vampirovibrionaceae	Vampirovibrio	Unknown_ASV_13004
Ct0861	ASV_13005	Bacteria	Myxococcota	Polyangia	Haliangiales	Haliangiaceae	Haliangium	Unknown_ASV_13005
Control__Ct0861	ASV_13006	Bacteria	Bacteroidota	Bacteroidia	Chitinophagales	Chitinophagaceae	Edaphobaculum	Unknown_ASV_13006
Control__Ct0861	ASV_13007	Bacteria	Bdellovibrionota	Oligoflexia	Oligoflexales	Oligoflexaceae	Unknown_ASV_13007	Unknown_ASV_13007
Control__Ct0861	ASV_13010	Bacteria	Firmicutes	Bacilli	Bacillales	Bacillaceae	Oceanobacillus	Unknown_ASV_13010
Control__Ct0861	ASV_13011	Bacteria	Proteobacteria	Alphaproteobacteria	Kiloniellales	Kiloniellaceae	Pelagibius	Unknown_ASV_13011
Control__Ct0861	ASV_13012	Bacteria	Proteobacteria	Gammaproteobacteria	Burkholderiales	B1-7BS	Unknown_ASV_13012	Unknown_ASV_13012
Control__Ct0861	ASV_13015	Bacteria	Acidobacteriota	Thermoanaerobaculia	Thermoanaerobaculales	Thermoanaerobaculaceae	Subgroup 10	Unknown_ASV_13015
[truncated: 9,200 more rows]

## Sheet: Table S7.2
Table S7.2 Taxonomic composition of the fungal groups of control and Ct0861-treated plants derived from Venn diagrams.
Group	ASV	Kingdom	Phylum	Class	Order	Family	Genus	Species
Control__Ct0861	ASV_10	Fungi	Ascomycota	Dothideomycetes	Pleosporales	Pleosporaceae	Alternaria	Unknown_ASV_10
Control__Ct0861	ASV_100	Fungi	Mortierellomycota	Mortierellomycetes	Mortierellales	Mortierellaceae	Mortierella	oligospora
Control__Ct0861	ASV_1002	Fungi	Ascomycota	Sordariomycetes	Sordariales	Unknown_ASV_1002	Unknown_ASV_1002	Unknown_ASV_1002
Control__Ct0861	ASV_1003	Fungi	Blastocladiomycota	Blastocladiomycetes	Blastocladiales	Unknown_ASV_1003	Unknown_ASV_1003	Unknown_ASV_1003
Control__Ct0861	ASV_1007	Fungi	Ascomycota	Eurotiomycetes	Onygenales	Gymnoascaceae	Leucothecium	emdenii
Control__Ct0861	ASV_1009	Fungi	Ascomycota	Dothideomycetes	Pleosporales	Sporormiaceae	Preussia	terricola
Control__Ct0861	ASV_101	Fungi	Ascomycota	Sordariomycetes	Hypocreales	Ophiocordycipitaceae	Purpureocillium	lilacinum
Control__Ct0861	ASV_1010	Fungi	Basidiomycota	Tremellomycetes	Filobasidiales	Filobasidiaceae	Filobasidium	oeirense
Ct0861	ASV_10107	Fungi	Chytridiomycota	Rhizophlyctidomycetes	Rhizophlyctidales	Rhizophlyctidaceae	Rhizophlyctis	Unknown_ASV_10107
Control__Ct0861	ASV_1012	Fungi	Ascomycota	Sordariomycetes	Microascales	Microascaceae	Microascus	brevicaulis
Control__Ct0861	ASV_1013	Fungi	Ascomycota	Sordariomycetes	Hypocreales	Hypocreales_fam_Incertae_sedis	Unknown_ASV_1013	Unknown_ASV_1013
Control__Ct0861	ASV_1016	Fungi	Ascomycota	Sordariomycetes	Sordariales	Chaetomiaceae	Collariella	carteri
Control__Ct0861	ASV_1018	Fungi	Ascomycota	Sordariomycetes	Microascales	Microascaceae	Microascus	cinereus
Control__Ct0861	ASV_102	Fungi	Basidiomycota	Agaricomycetes	Cantharellales	Ceratobasidiaceae	Unknown_ASV_102	Unknown_ASV_102
Control__Ct0861	ASV_1020	Fungi	Ascomycota	Eurotiomycetes	Onygenales	Onygenaceae	Chrysosporium	lobatum
Control__Ct0861	ASV_1023	Fungi	Chytridiomycota	Spizellomycetes	Spizellomycetales	Spizellomycetaceae	Spizellomyces	Unknown_ASV_1023
Control__Ct0861	ASV_1024	Fungi	Ascomycota	Sordariomycetes	Hypocreales	Hypocreales_fam_Incertae_sedis	Acremonium	sclerotigenum
Control__Ct0861	ASV_1025	Fungi	Basidiomycota	Microbotryomycetes	Sporidiobolales	Sporidiobolaceae	Sporobolomyces	roseus
Control__Ct0861	ASV_1027	Fungi	Ascomycota	Sordariomycetes	Hypocreales	Stachybotryaceae	Alfaria	junci
Control__Ct0861	ASV_1029	Fungi	Ascomycota	Dothideomycetes	Capnodiales	Cladosporiaceae	Cladosporium	basi-inflatum
Control__Ct0861	ASV_103	Fungi	Ascomycota	Eurotiomycetes	Eurotiales	Aspergillaceae	Penicillium	Unknown_ASV_103
Control__Ct0861	ASV_10321	Fungi	Basidiomycota	Ustilaginomycetes	Urocystidales	Glomosporiaceae	Thecaphora	Unknown_ASV_10321
Control__Ct0861	ASV_1033	Fungi	Ascomycota	Dothideomycetes	Pleosporales	Pleosporaceae	Exserohilum	gedarefense
Control__Ct0861	ASV_1034	Fungi	Ascomycota	Laboulbeniomycetes	Pyxidiophorales	Pyxidiophoraceae	Pyxidiophora	Unknown_ASV_1034
Control__Ct0861	ASV_104	Fungi	Ascomycota	Eurotiomycetes	Eurotiales	Aspergillaceae	Penicillium	tropicum
Control__Ct0861	ASV_1040	Fungi	Mortierellomycota	Mortierellomycetes	Mortierellales	Mortierellaceae	Mortierella	ambigua
Control__Ct0861	ASV_1044	Fungi	Ascomycota	Eurotiomycetes	Eurotiales	Aspergillaceae	Aspergillus	flaschentraegeri
Control__Ct0861	ASV_1047	Fungi	Basidiomycota	Tremellomycetes	Filobasidiales	Filobasidiaceae	Filobasidium	chernovii
Control__Ct0861	ASV_1049	Fungi	Ascomycota	Sordariomycetes	Hypocreales	Nectriaceae	Gibberella	Unknown_ASV_1049
Control__Ct0861	ASV_105	Fungi	Basidiomycota	Agaricomycetes	Agaricales	Pluteaceae	Volvopluteus	earlei
Control__Ct0861	ASV_1050	Fungi	Kickxellomycota	Kickxellomycetes	Kickxellales	Kickxellaceae	Spiromyces	Unknown_ASV_1050
Control__Ct0861	ASV_1051	Fungi	Ascomycota	Eurotiomycetes	Onygenales	Gymnoascaceae	Gymnascella	nodulosa
Control__Ct0861	ASV_1053	Fungi	Basidiomycota	Agaricomycetes	Agaricales	Stephanosporaceae	Cristinia	Unknown_ASV_1053
Control__Ct0861	ASV_1056	Fungi	Basidiomycota	Agaricomycetes	Agaricales	Psathyrellaceae	Coprinellus	bisporiger
Control__Ct0861	ASV_1057	Fungi	Ascomycota	Sordariomycetes	Microascales	Microascaceae	Microascus	cinereus
Control__Ct0861	ASV_106	Fungi	Ascomycota	Sordariomycetes	Sordariales	Unknown_ASV_106	Unknown_ASV_106	Unknown_ASV_106
Control__Ct0861	ASV_1060	Fungi	Ascomycota	Dothideomycetes	Capnodiales	Cladosporiaceae	Cladosporium	austrohemisphaericum
Control__Ct0861	ASV_1061	Fungi	Basidiomycota	Agaricomycetes	Agaricales	Agaricaceae	Tulostoma	giovanellae
Control__Ct0861	ASV_1062	Fungi	Basidiomycota	Agaricomycetes	Agaricales	Psathyrellaceae	Coprinopsis	Unknown_ASV_1062
Control	ASV_1063	Fungi	Basidiomycota	Agaricomycetes	Agaricales	Agaricaceae	Cystoagaricus	Unknown_ASV_1063
Control__Ct0861	ASV_1064	Fungi	Ascomycota	Sordariomycetes	Glomerellales	Plectosphaerellaceae	Unknown_ASV_1064	Unknown_ASV_1064
Control__Ct0861	ASV_1066	Fungi	Zoopagomycota	Zoopagomycetes	Zoopagales	Piptocephalidaceae	Syncephalis	Unknown_ASV_1066
Control__Ct0861	ASV_1067	Fungi	Basidiomycota	Agaricostilbomycetes	Agaricostilbales	Kondoaceae	Kondoa	aeria
Control__Ct0861	ASV_1068	Fungi	Ascomycota	Sordariomycetes	Sordariales	Chaetomiaceae	Chaetomium	Unknown_ASV_1068
Control__Ct0861	ASV_1069	Fungi	Ascomycota	Dothideomycetes	Capnodiales	Cladosporiaceae	Cladosporium	Unknown_ASV_1069
Control__Ct0861	ASV_107	Fungi	Ascomycota	Eurotiomycetes	Onygenales	Ajellomycetaceae	Emmonsiellopsis	Unknown_ASV_107
Control__Ct0861	ASV_1070	Fungi	Basidiomycota	Cystobasidiomycetes	Cystobasidiomycetes_ord_Incertae_sedis	Symmetrosporaceae	Symmetrospora	oryzicola
Control__Ct0861	ASV_1072	Fungi	Ascomycota	Sordariomycetes	Hypocreales	Hypocreales_fam_Incertae_sedis	Sarocladium	subulatum
Control__Ct0861	ASV_1073	Fungi	Ascomycota	Dothideomycetes	Pleosporales	Periconiaceae	Periconia	minutissima
Control__Ct0861	ASV_1074	Fungi	Aphelidiomycota	Aphelidiomycetes	GS16	Unknown_ASV_1074	Unknown_ASV_1074	Unknown_ASV_1074
Control__Ct0861	ASV_1079	Fungi	Ascomycota	Dothideomycetes	Pleosporales	Testudinaceae	Lepidosphaeria	nicotiae
Control__Ct0861	ASV_108	Fungi	Mortierellomycota	Mortierellomycetes	Mortierellales	Mortierellaceae	Unknown_ASV_108	Unknown_ASV_108
Control__Ct0861	ASV_1081	Fungi	Basidiomycota	Agaricomycetes	Agaricales	Psathyrellaceae	Coprinopsis	urticicola
Control__Ct0861	ASV_1084	Fungi	Ascomycota	Sordariomycetes	Microascales	Microascaceae	Unknown_ASV_1084	Unknown_ASV_1084
Control__Ct0861	ASV_1085	Fungi	Ascomycota	Pezizomycetes	Pezizales	Ascodesmidaceae	Cephaliophora	Unknown_ASV_1085
Control__Ct0861	ASV_1087	Fungi	Ascomycota	Dothideomycetes	Capnodiales	Cladosporiaceae	Cladosporium	dominicanum
Control__Ct0861	ASV_1088	Fungi	Basidiomycota	Agaricomycetes	Agaricales	Psathyrellaceae	Coprinopsis	urticicola
Control__Ct0861	ASV_1089	Fungi	Mortierellomycota	Mortierellomycetes	Mortierellales	Mortierellaceae	Mortierella	yunnanensis
Control__Ct0861	ASV_109	Fungi	Ascomycota	Eurotiomycetes	Eurotiales	Aspergillaceae	Aspergillus	terreus
Control__Ct0861	ASV_1091	Fungi	Ascomycota	Eurotiomycetes	Onygenales	Onygenaceae	Auxarthronopsis	globiasca
Control__Ct0861	ASV_1093	Fungi	Ascomycota	Sordariomycetes	Hypocreales	Tilachlidiaceae	Tilachlidium	Unknown_ASV_1093
Control__Ct0861	ASV_1094	Fungi	Ascomycota	Sordariomycetes	Xylariales	Diatrypaceae	Monosporascus	eutypoides
Control__Ct0861	ASV_1095	Fungi	Ascomycota	Sordariomycetes	Hypocreales	Unknown_ASV_1095	Unknown_ASV_1095	Unknown_ASV_1095
Control__Ct0861	ASV_10960	Fungi	Ascomycota	Eurotiomycetes	Chaetothyriales	Herpotrichiellaceae	Coniosporium	apollinis
Control__Ct0861	ASV_1098	Fungi	Ascomycota	Dothideomycetes	Pleosporales	Cucurbitariaceae	Pyrenochaetopsis	Unknown_ASV_1098
Control__Ct0861	ASV_1099	Fungi	Basidiomycota	Cystobasidiomycetes	Cystobasidiomycetes_ord_Incertae_sedis	Symmetrosporaceae	Symmetrospora	symmetrica
Control__Ct0861	ASV_11	Fungi	Ascomycota	Sordariomycetes	Sordariales	Chaetomiaceae	Chaetomium	Unknown_ASV_11
Control__Ct0861	ASV_110	Fungi	Ascomycota	Pezizomycetes	Pezizales	Ascobolaceae	Ascobolus	Unknown_ASV_110
Control__Ct0861	ASV_1100	Fungi	Ascomycota	Leotiomycetes	Helotiales	Pezizomycotina_fam_Incertae_sedis	Arcuadendron	Unknown_ASV_1100
Control__Ct0861	ASV_1101	Fungi	Basidiomycota	Tremellomycetes	Tremellales	Bulleribasidiaceae	Vishniacozyma	taibaiensis
Control__Ct0861	ASV_1103	Fungi	Ascomycota	Sordariomycetes	Hypocreales	Nectriaceae	Fusarium	croci
Control__Ct0861	ASV_1104	Fungi	Ascomycota	Sordariomycetes	Sordariales	Podosporaceae	Podospora	dimorpha
Control__Ct0861	ASV_1107	Fungi	Basidiomycota	Agaricomycetes	Agaricales	Psathyrellaceae	Coprinopsis	urticicola
Control__Ct0861	ASV_1109	Fungi	Ascomycota	Dothideomycetes	Pleosporales	Sporormiaceae	Preussia	Unknown_ASV_1109
Control__Ct0861	ASV_1110	Fungi	Ascomycota	Dothideomycetes	Pleosporales	Pleosporaceae	Alternaria	rosae
Control__Ct0861	ASV_1111	Fungi	Ascomycota	Sordariomycetes	Hypocreales	Bionectriaceae	Clonostachys	Unknown_ASV_1111
Control__Ct0861	ASV_1112	Fungi	Basidiomycota	Agaricomycetes	Agaricales	Psathyrellaceae	Coprinopsis	pachyderma
Control__Ct0861	ASV_1113	Fungi	Ascomycota	Sordariomycetes	Hypocreales	Bionectriaceae	Geosmithia	Unknown_ASV_1113
Control__Ct0861	ASV_1114	Fungi	Aphelidiomycota	Aphelidiomycetes	GS16	Unknown_ASV_1114	Unknown_ASV_1114	Unknown_ASV_1114
Control__Ct0861	ASV_1115	Fungi	Ascomycota	Sordariomycetes	Microascales	Microascaceae	Microascus	croci
Control__Ct0861	ASV_1116	Fungi	Chytridiomycota	Spizellomycetes	Spizellomycetales	Spizellomycetaceae	Spizellomyces	Unknown_ASV_1116
Control__Ct0861	ASV_1117	Fungi	Chytridiomycota	Spizellomycetes	Spizellomycetales	Spizellomycetaceae	Spizellomyces	Unknown_ASV_1117
Control__Ct0861	ASV_1119	Fungi	Ascomycota	Dothideomycetes	Dothideales	Saccotheciaceae	Aureobasidium	pullulans
Control__Ct0861	ASV_112	Fungi	Basidiomycota	Tremellomycetes	Filobasidiales	Filobasidiaceae	Filobasidium	Unknown_ASV_112
Control__Ct0861	ASV_1122	Fungi	Chytridiomycota	Rhizophlyctidomycetes	Rhizophlyctidales	Rhizophlyctidaceae	Rhizophlyctis	rosea
Control__Ct0861	ASV_1125	Fungi	Ascomycota	Dothideomycetes	Capnodiales	Cladosporiaceae	Verrucocladosporium	dirinae
Control__Ct0861	ASV_1129	Fungi	Ascomycota	Sordariomycetes	Trichosphaeriales	Trichosphaeriaceae	Nigrospora	vesicularifera
Control__Ct0861	ASV_113	Fungi	Ascomycota	Sordariomycetes	Hypocreales	Hypocreales_fam_Incertae_sedis	Acremonium	acutatum
Control__Ct0861	ASV_1131	Fungi	Basidiomycota	Agaricomycetes	Agaricales	Psathyrellaceae	Coprinopsis	psammophila
Control__Ct0861	ASV_1133	Fungi	Ascomycota	Sordariomycetes	Hypocreales	Bionectriaceae	Paracylindrocarpon	Unknown_ASV_1133
Control__Ct0861	ASV_1134	Fungi	Chytridiomycota	Spizellomycetes	Spizellomycetales	Powellomycetaceae	Powellomyces	hirtus
Ct0861	ASV_11372	Fungi	Ascomycota	Sordariomycetes	Hypocreales	Hypocreaceae	Unknown_ASV_11372	Unknown_ASV_11372
Control__Ct0861	ASV_114	Fungi	Basidiomycota	Agaricomycetes	Agaricales	Psathyrellaceae	Coprinellus	flocculosus
Control__Ct0861	ASV_1141	Fungi	Ascomycota	Sordariomycetes	Sordariales	Chaetomiaceae	Trichocladium	Unknown_ASV_1141
Control__Ct0861	ASV_1145	Fungi	Ascomycota	Saccharomycetes	Saccharomycetales	Unknown_ASV_1145	Unknown_ASV_1145	Unknown_ASV_1145
Control__Ct0861	ASV_1146	Fungi	Basidiomycota	Agaricomycetes	Agaricales	Psathyrellaceae	Coprinopsis	psammophila
Control__Ct0861	ASV_1148	Fungi	Basidiomycota	Agaricomycetes	Agaricales	Agaricaceae	Tulostoma	giovanellae
Control__Ct0861	ASV_1149	Fungi	Ascomycota	Pezizomycetes	Pezizales	Pezizaceae	Iodophanus	Unknown_ASV_1149
Control__Ct0861	ASV_1151	Fungi	Ascomycota	Sordariomycetes	Glomerellales	Plectosphaerellaceae	Longitudinalis	nabanheensis
Control__Ct0861	ASV_1153	Fungi	Basidiomycota	Agaricostilbomycetes	Agaricostilbales	Chionosphaeraceae	Kurtzmanomyces	Unknown_ASV_1153
Control__Ct0861	ASV_11557	Fungi	Ascomycota	Dothideomycetes	Pleosporales	Dictyosporiaceae	Pseudoconiothyrium	broussonetiae
Control__Ct0861	ASV_1157	Fungi	Ascomycota	Dothideomycetes	Pleosporales	Sporormiaceae	Sporormiella	Unknown_ASV_1157
Control__Ct0861	ASV_116	Fungi	Ascomycota	Eurotiomycetes	Eurotiales	Aspergillaceae	Aspergillus	versicolor
Control__Ct0861	ASV_1160	Fungi	Ascomycota	Sordariomycetes	Glomerellales	Plectosphaerellaceae	Verticillium	dahliae
Control__Ct0861	ASV_1162	Fungi	Ascomycota	Sordariomycetes	Sordariales	Unknown_ASV_1162	Unknown_ASV_1162	Unknown_ASV_1162
Ct0861	ASV_1167	Fungi	Ascomycota	Dothideomycetes	Pleosporales	Sporormiaceae	Preussia	terricola
Control__Ct0861	ASV_1168	Fungi	Ascomycota	Dothideomycetes	Abrothallales	Abrothallaceae	Abrothallus	parmeliarum
Control__Ct0861	ASV_1169	Fungi	Ascomycota	Eurotiomycetes	Onygenales	Spiromastigoidaceae	Spiromastigoides	princeps
Control__Ct0861	ASV_117	Fungi	Basidiomycota	Agaricomycetes	Agaricales	Entolomataceae	Entoloma	Unknown_ASV_117
Control__Ct0861	ASV_1176	Fungi	Ascomycota	Pezizomycetes	Pezizales	Ascodesmidaceae	Ascodesmis	Unknown_ASV_1176
Control__Ct0861	ASV_1177	Fungi	Basidiomycota	Agaricomycetes	Agaricales	Entolomataceae	Entoloma	undatum
Control__Ct0861	ASV_1178	Fungi	Ascomycota	Sordariomycetes	Hypocreales	Nectriaceae	Stephanonectria	keithii
Ct0861	ASV_1179	Fungi	Ascomycota	Sordariomycetes	Sordariales	Chaetomiaceae	Remersonia	Unknown_ASV_1179
Control__Ct0861	ASV_118	Fungi	Ascomycota	Dothideomycetes	Capnodiales	Cladosporiaceae	Cladosporium	halotolerans
Control__Ct0861	ASV_1180	Fungi	Ascomycota	Sordariomycetes	Glomerellales	Plectosphaerellaceae	Verticillium	dahliae
Control__Ct0861	ASV_1181	Fungi	Ascomycota	Dothideomycetes	Pleosporales	Pleosporaceae	Exserohilum	pedicellatum
Control__Ct0861	ASV_1183	Fungi	Ascomycota	Dothideomycetes	Pleosporales	Sporormiaceae	Preussia	terricola
Control__Ct0861	ASV_1184	Fungi	Ascomycota	Sordariomycetes	Magnaporthales	Magnaporthaceae	Magnaporthiopsis	poae
Control__Ct0861	ASV_1185	Fungi	Ascomycota	Dothideomycetes	Pleosporales	Pleosporaceae	Alternaria	metachromatica
Control__Ct0861	ASV_1186	Fungi	Ascomycota	Sordariomycetes	Hypocreales	Cordycipitaceae	Lecanicillium	antillanum
Control__Ct0861	ASV_1187	Fungi	Ascomycota	Eurotiomycetes	Onygenales	Onygenaceae	Chrysosporium	merdarium
Control__Ct0861	ASV_119	Fungi	Ascomycota	Dothideomycetes	Pleosporales	Pleosporaceae	Alternaria	subcucurbitae
Control__Ct0861	ASV_1190	Fungi	Ascomycota	Dothideomycetes	Pleosporales	Pleosporaceae	Alternaria	Unknown_ASV_1190
Control__Ct0861	ASV_1191	Fungi	Ascomycota	Dothideomycetes	Venturiales	Sympoventuriaceae	Ochroconis	tshawytschae
Control__Ct0861	ASV_1192	Fungi	Ascomycota	Sordariomycetes	Hypocreales	Hypocreales_fam_Incertae_sedis	Sesquicillium	Unknown_ASV_1192
Control__Ct0861	ASV_1193	Fungi	Chytridiomycota	Rhizophlyctidomycetes	Rhizophlyctidales	Rhizophlyctidaceae	Rhizophlyctis	rosea
Control__Ct0861	ASV_1194	Fungi	Chytridiomycota	Spizellomycetes	Spizellomycetales	Powellomycetaceae	Powellomyces	Unknown_ASV_1194
Control__Ct0861	ASV_11945	Fungi	Ascomycota	Saccharomycetes	Saccharomycetales	Metschnikowiaceae	Clavispora	lusitaniae
Control__Ct0861	ASV_1195	Fungi	Ascomycota	Pezizomycetes	Pezizales	Pezizaceae	Iodophanus	carneus
Control__Ct0861	ASV_1197	Fungi	Basidiomycota	Agaricomycetes	Agaricales	Entolomataceae	Entoloma	undatum
Control__Ct0861	ASV_1198	Fungi	Ascomycota	Eurotiomycetes	Eurotiales	Aspergillaceae	Aspergillus	Unknown_ASV_1198
Control__Ct0861	ASV_1199	Fungi	Ascomycota	Dothideomycetes	Capnodiales	Neodevriesiaceae	Neodevriesia	Unknown_ASV_1199
Control__Ct0861	ASV_12	Fungi	Ascomycota	Sordariomycetes	Glomerellales	Plectosphaerellaceae	Gibellulopsis	nigrescens
Control__Ct0861	ASV_120	Fungi	Ascomycota	Eurotiomycetes	Eurotiales	Aspergillaceae	Penicillium	oxalicum
Control__Ct0861	ASV_1201	Fungi	Ascomycota	Eurotiomycetes	Eurotiales	Aspergillaceae	Penicillium	gravinicasei
Control	ASV_12010	Fungi	Zoopagomycota	Zoopagomycetes	Zoopagales	Zoopagaceae	Unknown_ASV_12010	Unknown_ASV_12010
Control__Ct0861	ASV_1203	Fungi	Ascomycota	Saccharomycetes	Saccharomycetales	Trichomonascaceae	Blastobotrys	attinorum
Control__Ct0861	ASV_1205	Fungi	Ascomycota	Sordariomycetes	Sordariales	Chaetomiaceae	Chaetomium	angustispirale
Control__Ct0861	ASV_1206	Fungi	Ascomycota	Dothideomycetes	Pleosporales	Unknown_ASV_1206	Unknown_ASV_1206	Unknown_ASV_1206
Control__Ct0861	ASV_1208	Fungi	Mortierellomycota	Mortierellomycetes	Mortierellales	Mortierellaceae	Mortierella	polycephala
Control__Ct0861	ASV_12093	Fungi	Ascomycota	Eurotiomycetes	Onygenales	Gymnoascaceae	Leucothecium	emdenii
Control__Ct0861	ASV_121	Fungi	Ascomycota	Sordariomycetes	Sordariales	Chaetomiaceae	Stolonocarpus	Unknown_ASV_121
Control__Ct0861	ASV_1212	Fungi	Ascomycota	Sordariomycetes	Hypocreales	Clavicipitaceae	Marquandomyces	marquandii
Control__Ct0861	ASV_1213	Fungi	Ascomycota	Sordariomycetes	Sordariales	Chaetomiaceae	Subramaniula	Unknown_ASV_1213
Control__Ct0861	ASV_1214	Fungi	Ascomycota	Sordariomycetes	Microascales	Microascaceae	Cephalotrichum	Unknown_ASV_1214
Control__Ct0861	ASV_1216	Fungi	Basidiomycota	Agaricostilbomycetes	Agaricostilbales	Kondoaceae	Kondoa	aeria
Control__Ct0861	ASV_1220	Fungi	Ascomycota	Dothideomycetes	Capnodiales	Cladosporiaceae	Cladosporium	herbarum
Control__Ct0861	ASV_1221	Fungi	Ascomycota	Sordariomycetes	Sordariales	Podosporaceae	Cladorrhinum	Unknown_ASV_1221
Control__Ct0861	ASV_1228	Fungi	Kickxellomycota	Kickxellomycetes	Kickxellales	Kickxellaceae	Spiromyces	Unknown_ASV_1228
Control__Ct0861	ASV_1229	Fungi	Ascomycota	Dothideomycetes	Capnodiales	Cladosporiaceae	Cladosporium	basi-inflatum
Control__Ct0861	ASV_123	Fungi	Chytridiomycota	Rhizophlyctidomycetes	Rhizophlyctidales	Rhizophlyctidaceae	Rhizophlyctis	Unknown_ASV_123
Control__Ct0861	ASV_1231	Fungi	Ascomycota	Sordariomycetes	Hypocreales	Nectriaceae	Fusarium	equiseti
Control__Ct0861	ASV_1235	Fungi	Ascomycota	Sordariomycetes	Hypocreales	Nectriaceae	Stephanonectria	keithii
Control__Ct0861	ASV_1238	Fungi	Ascomycota	Sordariomycetes	Hypocreales	Nectriaceae	Fusarium	equiseti
Control__Ct0861	ASV_1239	Fungi	Ascomycota	Eurotiomycetes	Chaetothyriales	Herpotrichiellaceae	Phialophora	geniculata
Control__Ct0861	ASV_124	Fungi	Ascomycota	Sordariomycetes	Glomerellales	Plectosphaerellaceae	Plectosphaerella	slobbergiarum
Control__Ct0861	ASV_1240	Fungi	Basidiomycota	Malasseziomycetes	Malasseziales	Malasseziaceae	Malassezia	restricta
Control__Ct0861	ASV_1242	Fungi	Ascomycota	Pezizomycetes	Pezizales	Pezizaceae	Peziza	Unknown_ASV_1242
Control__Ct0861	ASV_1243	Fungi	Ascomycota	Pezizomycetes	Pezizales	Pezizaceae	Iodophanus	carneus
Control__Ct0861	ASV_1244	Fungi	Ascomycota	Sordariomycetes	Hypocreales	Hypocreales_fam_Incertae_sedis	Leucosphaerina	Unknown_ASV_1244
Control__Ct0861	ASV_1247	Fungi	Basidiomycota	Microbotryomycetes	Sporidiobolales	Sporidiobolaceae	Sporobolomyces	patagonicus
Control__Ct0861	ASV_1248	Fungi	Ascomycota	Dothideomycetes	Pleosporales	Cucurbitariaceae	Pyrenochaetopsis	tabarestanensis
Control__Ct0861	ASV_125	Fungi	Ascomycota	Eurotiomycetes	Eurotiales	Aspergillaceae	Aspergillus	pseudodeflectus
Control__Ct0861	ASV_1251	Fungi	Basidiomycota	Tremellomycetes	Tremellales	Bulleribasidiaceae	Vishniacozyma	victoriae
Control__Ct0861	ASV_1252	Fungi	Ascomycota	Dothideomycetes	Capnodiales	Cladosporiaceae	Verrucocladosporium	dirinae
Control__Ct0861	ASV_1253	Fungi	Ascomycota	Dothideomycetes	Pleosporales	Pleosporales_fam_Incertae_sedis	Monodictys	castaneae
Control__Ct0861	ASV_1256	Fungi	Ascomycota	Dothideomycetes	Pleosporales	Pleosporaceae	Alternaria	lolii
Control__Ct0861	ASV_1258	Fungi	Ascomycota	Dothideomycetes	Pleosporales	Pleosporaceae	Exserohilum	pedicellatum
Control__Ct0861	ASV_1259	Fungi	Ascomycota	Eurotiomycetes	Chaetothyriales	Herpotrichiellaceae	Veronaea	botryosa
Control__Ct0861	ASV_126	Fungi	Kickxellomycota	Kickxellomycetes	Kickxellales	Kickxellaceae	Spiromyces	Unknown_ASV_126
Control__Ct0861	ASV_1260	Fungi	Ascomycota	Dothideomycetes	Abrothallales	Abrothallaceae	Abrothallus	parmeliarum
Control__Ct0861	ASV_1261	Fungi	Ascomycota	Sordariomycetes	Sordariales	Chaetomiaceae	Chaetomium	angustispirale
Control__Ct0861	ASV_1262	Fungi	Ascomycota	Sordariomycetes	Glomerellales	Plectosphaerellaceae	Chordomyces	antarcticus
Control__Ct0861	ASV_1263	Fungi	Ascomycota	Sordariomycetes	Magnaporthales	Magnaporthaceae	Magnaporthiopsis	maydis
Control__Ct0861	ASV_1266	Fungi	Ascomycota	Sordariomycetes	Sordariales	Chaetomiaceae	Chaetomium	angustispirale
Control__Ct0861	ASV_1267	Fungi	Ascomycota	Sordariomycetes	Microascales	Microascaceae	Microascus	brevicaulis
Control__Ct0861	ASV_1268	Fungi	Ascomycota	Sordariomycetes	Hypocreales	Stachybotryaceae	Sirastachys	Unknown_ASV_1268
Control__Ct0861	ASV_1269	Fungi	Ascomycota	Sordariomycetes	Sordariales	Podosporaceae	Cladorrhinum	Unknown_ASV_1269
Control__Ct0861	ASV_1270	Fungi	Ascomycota	Eurotiomycetes	Onygenales	Gymnoascaceae	Leucothecium	emdenii
Control__Ct0861	ASV_1272	Fungi	Ascomycota	Sordariomycetes	Microascales	Microascaceae	Microascus	paisii
Control	ASV_1273	Fungi	Ascomycota	Dothideomycetes	Pleosporales	Sporormiaceae	Preussia	terricola
Control__Ct0861	ASV_1278	Fungi	Ascomycota	Pezizomycetes	Pezizales	Pyronemataceae	Cheilymenia	Unknown_ASV_1278
Control__Ct0861	ASV_128	Fungi	Ascomycota	Sordariomycetes	Sordariales	Chaetomiaceae	Unknown_ASV_128	Unknown_ASV_128
Control__Ct0861	ASV_1280	Fungi	Ascomycota	Dothideomycetes	Pleosporales	Sporormiaceae	Preussia	terricola
Control__Ct0861	ASV_1283	Fungi	Ascomycota	Eurotiomycetes	Onygenales	Onygenaceae	Chrysosporium	merdarium
Control__Ct0861	ASV_12837	Fungi	Mucoromycota	Mucoromycetes	Mucorales	Mucoraceae	Mucor	irregularis
Control__Ct0861	ASV_1284	Fungi	Ascomycota	Dothideomycetes	Pleosporales	Didymellaceae	Neodidymelliopsis	ranunculi
Control__Ct0861	ASV_1285	Fungi	Ascomycota	Sordariomycetes	Hypocreales	Hypocreales_fam_Incertae_sedis	Acremonium	citrinum
Control__Ct0861	ASV_1286	Fungi	Ascomycota	Dothideomycetes	Capnodiales	Cladosporiaceae	Cladosporium	basi-inflatum
Control__Ct0861	ASV_1287	Fungi	Ascomycota	Sordariomycetes	Glomerellales	Plectosphaerellaceae	Furcasterigmium	furcatum
Control__Ct0861	ASV_1289	Fungi	Ascomycota	Sordariomycetes	Hypocreales	Stachybotryaceae	Albifimbria	verrucaria
Control__Ct0861	ASV_129	Fungi	Basidiomycota	Agaricomycetes	Agaricales	Entolomataceae	Entoloma	byssisedum
Control__Ct0861	ASV_1291	Fungi	Ascomycota	Sordariomycetes	Microascales	Microascaceae	Pithoascus	nidicola
Control__Ct0861	ASV_1292	Fungi	Ascomycota	Sordariomycetes	Glomerellales	Plectosphaerellaceae	Stachylidium	bicolor
Control__Ct0861	ASV_1293	Fungi	Ascomycota	Pezizomycetes	Pezizales	Pezizales_fam_Incertae_sedis	Coprotus	Unknown_ASV_1293
Control__Ct0861	ASV_1294	Fungi	Basidiomycota	Agaricomycetes	Agaricales	Psathyrellaceae	Coprinopsis	pachyderma
Control__Ct0861	ASV_1296	Fungi	Ascomycota	Leotiomycetes	Helotiales	Pezizomycotina_fam_Incertae_sedis	Arcuadendron	Unknown_ASV_1296
Control__Ct0861	ASV_1297	Fungi	Ascomycota	Pezizomycetes	Pezizales	Pezizaceae	Iodophanus	Unknown_ASV_1297
Control__Ct0861	ASV_13	Fungi	Ascomycota	Dothideomycetes	Capnodiales	Cladosporiaceae	Cladosporium	sphaerospermum
Control__Ct0861	ASV_130	Fungi	Basidiomycota	Cystobasidiomycetes	Cystobasidiomycetes_ord_Incertae_sedis	Symmetrosporaceae	Symmetrospora	symmetrica
Control__Ct0861	ASV_1300	Fungi	Mortierellomycota	Mortierellomycetes	Mortierellales	Mortierellaceae	Unknown_ASV_1300	Unknown_ASV_1300
Control__Ct0861	ASV_1302	Fungi	Ascomycota	Eurotiomycetes	Chaetothyriales	Trichomeriaceae	Lithohypha	aloicola
Control__Ct0861	ASV_1303	Fungi	Chytridiomycota	Spizellomycetes	Spizellomycetales	Spizellomycetaceae	Spizellomyces	pseudodichotomus
Control__Ct0861	ASV_1308	Fungi	Chytridiomycota	Spizellomycetes	Spizellomycetales	Spizellomycetaceae	Spizellomyces	Unknown_ASV_1308
Control__Ct0861	ASV_131	Fungi	Chytridiomycota	Spizellomycetes	Spizellomycetales	Spizellomycetaceae	Spizellomyces	Unknown_ASV_131
Control__Ct0861	ASV_1310	Fungi	Ascomycota	Dothideomycetes	Capnodiales	Cladosporiaceae	Unknown_ASV_1310	Unknown_ASV_1310
Control__Ct0861	ASV_1311	Fungi	Ascomycota	Eurotiomycetes	Eurotiales	Aspergillaceae	Aspergillus	peyronelii
Control__Ct0861	ASV_1312	Fungi	Ascomycota	Dothideomycetes	Pleosporales	Didymellaceae	Unknown_ASV_1312	Unknown_ASV_1312
Control__Ct0861	ASV_1314	Fungi	Basidiomycota	Microbotryomycetes	Sporidiobolales	Sporidiobolaceae	Rhodotorula	graminis
Control__Ct0861	ASV_1318	Fungi	Ascomycota	Sordariomycetes	Hypocreales	Unknown_ASV_1318	Unknown_ASV_1318	Unknown_ASV_1318
Control__Ct0861	ASV_132	Fungi	Ascomycota	Sordariomycetes	Hypocreales	Nectriaceae	Bisifusarium	delphinoides
Control__Ct0861	ASV_1324	Fungi	Chytridiomycota	Lobulomycetes	Lobulomycetales	Unknown_ASV_1324	Unknown_ASV_1324	Unknown_ASV_1324
Control__Ct0861	ASV_1325	Fungi	Ascomycota	Pezizomycetes	Pezizales	Pezizaceae	Iodophanus	carneus
Control__Ct0861	ASV_1326	Fungi	Basidiomycota	Agaricomycetes	Agaricales	Agaricaceae	Cystoagaricus	Unknown_ASV_1326
Control__Ct0861	ASV_133	Fungi	Ascomycota	Sordariomycetes	Hypocreales	Nectriaceae	Fusarium	venenatum
Control__Ct0861	ASV_1331	Fungi	Ascomycota	Dothideomycetes	Pleosporales	Unknown_ASV_1331	Unknown_ASV_1331	Unknown_ASV_1331
Control__Ct0861	ASV_1332	Fungi	Basidiomycota	Microbotryomycetes	Microbotryomycetes_ord_Incertae_sedis	Chrysozymaceae	Sampaiozyma	Unknown_ASV_1332
Control__Ct0861	ASV_1333	Fungi	Ascomycota	Sordariomycetes	Microascales	Microascaceae	Kernia	columnaris
Control__Ct0861	ASV_1336	Fungi	Chytridiomycota	Rhizophlyctidomycetes	Rhizophlyctidales	Rhizophlyctidaceae	Rhizophlyctis	rosea
Ct0861	ASV_1337	Fungi	Basidiomycota	Agaricomycetes	Agaricales	Bolbitiaceae	Unknown_ASV_1337	Unknown_ASV_1337
Control__Ct0861	ASV_1339	Fungi	Basidiomycota	Tremellomycetes	Tremellales	Bulleribasidiaceae	Vishniacozyma	victoriae
Control__Ct0861	ASV_1348	Fungi	Mortierellomycota	Mortierellomycetes	Mortierellales	Unknown_ASV_1348	Unknown_ASV_1348	Unknown_ASV_1348
Control__Ct0861	ASV_135	Fungi	Basidiomycota	Cystobasidiomycetes	Cystobasidiomycetes_ord_Incertae_sedis	Symmetrosporaceae	Symmetrospora	oryzicola
Control__Ct0861	ASV_1351	Fungi	Ascomycota	Sordariomycetes	Microascales	Microascaceae	Unknown_ASV_1351	Unknown_ASV_1351
Control__Ct0861	ASV_1352	Fungi	Ascomycota	Pezizomycetes	Pezizales	Ascodesmidaceae	Unknown_ASV_1352	Unknown_ASV_1352
Control__Ct0861	ASV_1359	Fungi	Ascomycota	Dothideomycetes	Pleosporales	Sporormiaceae	Preussia	persica
Control__Ct0861	ASV_136	Fungi	Ascomycota	Sordariomycetes	Hypocreales	Cordycipitaceae	Beauveria	Unknown_ASV_136
Control__Ct0861	ASV_1361	Fungi	Basidiomycota	Agaricomycetes	Agaricales	Stephanosporaceae	Unknown_ASV_1361	Unknown_ASV_1361
Control__Ct0861	ASV_1362	Fungi	Ascomycota	Sordariomycetes	Hypocreales	Hypocreales_fam_Incertae_sedis	Acremonium	salmoneum
Control	ASV_1365	Fungi	Glomeromycota	Glomeromycetes	Glomerales	Glomeraceae	Unknown_ASV_1365	Unknown_ASV_1365
Control__Ct0861	ASV_1366	Fungi	Ascomycota	Dothideomycetes	Pleosporales	Sporormiaceae	Preussia	Unknown_ASV_1366
Control__Ct0861	ASV_1367	Fungi	Ascomycota	Sordariomycetes	Sordariales	Unknown_ASV_1367	Unknown_ASV_1367	Unknown_ASV_1367
Control__Ct0861	ASV_1368	Fungi	Ascomycota	Sordariomycetes	Hypocreales	Hypocreales_fam_Incertae_sedis	Sesquicillium	Unknown_ASV_1368
Control__Ct0861	ASV_1369	Fungi	Ascomycota	Eurotiomycetes	Onygenales	Ajellomycetaceae	Emmonsiellopsis	Unknown_ASV_1369
Control__Ct0861	ASV_137	Fungi	Basidiomycota	Agaricomycetes	Agaricales	Psathyrellaceae	Coprinopsis	urticicola
Control__Ct0861	ASV_1370	Fungi	Blastocladiomycota	Blastocladiomycetes	Blastocladiales	Unknown_ASV_1370	Unknown_ASV_1370	Unknown_ASV_1370
Control__Ct0861	ASV_1371	Fungi	Mucoromycota	Mucoromycetes	Mucorales	Mucoraceae	Actinomucor	elegans
Control__Ct0861	ASV_1374	Fungi	Ascomycota	Sordariomycetes	Hypocreales	Cordycipitaceae	Cordyceps	bassiana
Control__Ct0861	ASV_1375	Fungi	Basidiomycota	Cystobasidiomycetes	Cystobasidiomycetes_ord_Incertae_sedis	Symmetrosporaceae	Symmetrospora	oryzicola
Control__Ct0861	ASV_1377	Fungi	Ascomycota	Sordariomycetes	Xylariales	Diatrypaceae	Monosporascus	semiaridus
Control__Ct0861	ASV_1378	Fungi	Basidiomycota	Tremellomycetes	Tremellales	Bulleribasidiaceae	Dioszegia	catarinoi
Control__Ct0861	ASV_138	Fungi	Ascomycota	Eurotiomycetes	Eurotiales	Aspergillaceae	Aspergillus	intermedius
Control__Ct0861	ASV_1382	Fungi	Ascomycota	Eurotiomycetes	Onygenales	Onygenaceae	Chrysosporium	lobatum
Control__Ct0861	ASV_1384	Fungi	Ascomycota	Pezizomycetes	Pezizales	Pyronemataceae	Cheilymenia	Unknown_ASV_1384
Control__Ct0861	ASV_1388	Fungi	Mortierellomycota	Mortierellomycetes	Mortierellales	Mortierellaceae	Linnemannia	Unknown_ASV_1388
Control__Ct0861	ASV_1389	Fungi	Zoopagomycota	Zoopagomycetes	Zoopagales	Piptocephalidaceae	Syncephalis	Unknown_ASV_1389
Control__Ct0861	ASV_1391	Fungi	Ascomycota	Sordariomycetes	Sordariales	Chaetomiaceae	Botryotrichum	atrogriseum
Control__Ct0861	ASV_1392	Fungi	Ascomycota	Dothideomycetes	Pleosporales	Phaeosphaeriaceae	Unknown_ASV_1392	Unknown_ASV_1392
Ct0861	ASV_1394	Fungi	Ascomycota	Sordariomycetes	Hypocreales	Hypocreales_fam_Incertae_sedis	Sarocladium	Unknown_ASV_1394
Control__Ct0861	ASV_1396	Fungi	Ascomycota	Sordariomycetes	Hypocreales	Nectriaceae	Fusarium	acutisporum
Control__Ct0861	ASV_1397	Fungi	Ascomycota	Sordariomycetes	Hypocreales	Nectriaceae	Fusarium	tricinctum
Control__Ct0861	ASV_1398	Fungi	Glomeromycota	Glomeromycetes	Glomerales	Glomeraceae	Rhizophagus	fasciculatus
Control__Ct0861	ASV_1399	Fungi	Ascomycota	Saccharomycetes	Saccharomycetales	Phaffomycetaceae	Wickerhamomyces	ciferrii
Control__Ct0861	ASV_14	Fungi	Ascomycota	Sordariomycetes	Hypocreales	Nectriaceae	Fusarium	Unknown_ASV_14
Control__Ct0861	ASV_140	Fungi	Basidiomycota	Tremellomycetes	Tremellales	Bulleribasidiaceae	Vishniacozyma	carnescens
Control__Ct0861	ASV_1406	Fungi	Ascomycota	Sordariomycetes	Sordariales	Podosporaceae	Cladorrhinum	flexuosum
Control__Ct0861	ASV_1407	Fungi	Ascomycota	Dothideomycetes	Capnodiales	Cladosporiaceae	Cladosporium	aciculare
Control__Ct0861	ASV_1408	Fungi	Basidiomycota	Agaricomycetes	Agaricales	Psathyrellaceae	Coprinopsis	psammophila
Control__Ct0861	ASV_1409	Fungi	Ascomycota	Sordariomycetes	Hypocreales	Hypocreales_fam_Incertae_sedis	Acremonium	charticola
Control__Ct0861	ASV_141	Fungi	Basidiomycota	Agaricomycetes	Agaricales	Psathyrellaceae	Coprinopsis	pachyderma
Ct0861	ASV_1410	Fungi	Ascomycota	Sordariomycetes	Hypocreales	Unknown_ASV_1410	Unknown_ASV_1410	Unknown_ASV_1410
Control__Ct0861	ASV_1411	Fungi	Chytridiomycota	Spizellomycetes	Spizellomycetales	Unknown_ASV_1411	Unknown_ASV_1411	Unknown_ASV_1411
Control__Ct0861	ASV_1413	Fungi	Ascomycota	Eurotiomycetes	Chaetothyriales	Cyphellophoraceae	Cyphellophora	fusarioides
Control__Ct0861	ASV_1415	Fungi	Ascomycota	Dothideomycetes	Pleosporales	Sporormiaceae	Sporormiella	megalospora
Control__Ct0861	ASV_1418	Fungi	Ascomycota	Eurotiomycetes	Eurotiales	Aspergillaceae	Penicillium	Unknown_ASV_1418
Control__Ct0861	ASV_1419	Fungi	Ascomycota	Sordariomycetes	Hypocreales	Hypocreales_fam_Incertae_sedis	Acremonium	pilosum
Control__Ct0861	ASV_1421	Fungi	Ascomycota	Sordariomycetes	Hypocreales	Bionectriaceae	Clonostachys	Unknown_ASV_1421
Control__Ct0861	ASV_1428	Fungi	Basidiomycota	Tremellomycetes	Filobasidiales	Filobasidiaceae	Filobasidium	Unknown_ASV_1428
Control__Ct0861	ASV_1429	Fungi	Ascomycota	Sordariomycetes	Hypocreales	Cordycipitaceae	Cordyceps	bassiana
Control__Ct0861	ASV_1430	Fungi	Ascomycota	Sordariomycetes	Hypocreales	Niessliaceae	Niesslia	indica
Control__Ct0861	ASV_1434	Fungi	Basidiomycota	Agaricomycetes	Agaricales	Psathyrellaceae	Coprinellus	Unknown_ASV_1434
Control	ASV_1441	Fungi	Mortierellomycota	Mortierellomycetes	Mortierellales	Mortierellaceae	Unknown_ASV_1441	Unknown_ASV_1441
Control__Ct0861	ASV_1442	Fungi	Ascomycota	Dothideomycetes	Pleosporales	Pleosporales_fam_Incertae_sedis	Monodictys	castaneae
Control__Ct0861	ASV_1445	Fungi	Ascomycota	Sordariomycetes	Hypocreales	Hypocreales_fam_Incertae_sedis	Acremonium	charticola
Control__Ct0861	ASV_1447	Fungi	Basidiomycota	Tremellomycetes	Filobasidiales	Piskurozymaceae	Solicoccozyma	aeria
Control__Ct0861	ASV_1448	Fungi	Ascomycota	Pezizomycetes	Pezizales	Pezizaceae	Peziza	Unknown_ASV_1448
Control__Ct0861	ASV_1449	Fungi	Ascomycota	Dothideomycetes	Pleosporales	Pleosporaceae	Alternaria	hungarica
Control__Ct0861	ASV_1451	Fungi	Ascomycota	Eurotiomycetes	Eurotiales	Aspergillaceae	Aspergillus	sigurros
Control__Ct0861	ASV_1452	Fungi	Ascomycota	Eurotiomycetes	Eurotiales	Aspergillaceae	Aspergillus	Unknown_ASV_1452
Control__Ct0861	ASV_1455	Fungi	Ascomycota	Sordariomycetes	Microascales	Microascaceae	Pithoascus	nidicola
Control__Ct0861	ASV_1457	Fungi	Ascomycota	Sordariomycetes	Xylariales	Diatrypaceae	Monosporascus	cannonballus
Control__Ct0861	ASV_1458	Fungi	Ascomycota	Sordariomycetes	Sordariales	Chaetomiaceae	Botryotrichum	atrogriseum
Control__Ct0861	ASV_1459	Fungi	Chytridiomycota	Lobulomycetes	Lobulomycetales	Unknown_ASV_1459	Unknown_ASV_1459	Unknown_ASV_1459
Control__Ct0861	ASV_146	Fungi	Ascomycota	Eurotiomycetes	Eurotiales	Aspergillaceae	Aspergillus	insulicola
Control__Ct0861	ASV_1460	Fungi	Basidiomycota	Agaricomycetes	Agaricales	Pleurotaceae	Hohenbuehelia	portegna
Control__Ct0861	ASV_1461	Fungi	Ascomycota	Sordariomycetes	Sordariales	Unknown_ASV_1461	Unknown_ASV_1461	Unknown_ASV_1461
Control__Ct0861	ASV_1462	Fungi	Ascomycota	Eurotiomycetes	Chaetothyriales	Herpotrichiellaceae	Veronaea	botryosa
Control__Ct0861	ASV_1464	Fungi	Olpidiomycota	Olpidiomycetes	Olpidiales	Olpidiaceae	Olpidium	Unknown_ASV_1464
Control__Ct0861	ASV_1465	Fungi	Basidiomycota	Microbotryomycetes	Sporidiobolales	Sporidiobolaceae	Sporobolomyces	roseus
Control__Ct0861	ASV_147	Fungi	Basidiomycota	Agaricomycetes	Corticiales	Corticiaceae	Waitea	var._circinata
Control__Ct0861	ASV_1470	Fungi	Glomeromycota	Glomeromycetes	Glomerales	Glomeraceae	Unknown_ASV_1470	Unknown_ASV_1470
Control__Ct0861	ASV_1471	Fungi	Ascomycota	Pezizomycetes	Pezizales	Pyronemataceae	Scutellinia	Unknown_ASV_1471
Control__Ct0861	ASV_1472	Fungi	Ascomycota	Eurotiomycetes	Eurotiales	Aspergillaceae	Penicillium	copticola
Control__Ct0861	ASV_1475	Fungi	Ascomycota	Eurotiomycetes	Chaetothyriales	Herpotrichiellaceae	Exophiala	oligosperma
Control__Ct0861	ASV_1478	Fungi	Ascomycota	Sordariomycetes	Hypocreales	Nectriaceae	Varicosporellopsis	Unknown_ASV_1478
Control__Ct0861	ASV_1479	Fungi	Ascomycota	Sordariomycetes	Hypocreales	Hypocreales_fam_Incertae_sedis	Trichothecium	crotocinigenum
Control__Ct0861	ASV_148	Fungi	Ascomycota	Eurotiomycetes	Eurotiales	Aspergillaceae	Aspergillus	versicolor
Control__Ct0861	ASV_1480	Fungi	Ascomycota	Sordariomycetes	Glomerellales	Plectosphaerellaceae	Verticillium	klebahnii
Control__Ct0861	ASV_1482	Fungi	Mortierellomycota	Mortierellomycetes	Mortierellales	Mortierellaceae	Mortierella	ambigua
Control__Ct0861	ASV_1483	Fungi	Ascomycota	Eurotiomycetes	Onygenales	Onygenaceae	Chrysosporium	lobatum
Control__Ct0861	ASV_1484	Fungi	Ascomycota	Eurotiomycetes	Eurotiales	Aspergillaceae	Talaromyces	funiculosus
Control__Ct0861	ASV_1485	Fungi	Chytridiomycota	Spizellomycetes	Spizellomycetales	Unknown_ASV_1485	Unknown_ASV_1485	Unknown_ASV_1485
Control__Ct0861	ASV_1486	Fungi	Ascomycota	Sordariomycetes	Sordariales	Unknown_ASV_1486	Unknown_ASV_1486	Unknown_ASV_1486
Control__Ct0861	ASV_149	Fungi	Chytridiomycota	Spizellomycetes	Spizellomycetales	Powellomycetaceae	Fimicolochytrium	Unknown_ASV_149
Control__Ct0861	ASV_1490	Fungi	Ascomycota	Sordariomycetes	Hypocreales	Nectriaceae	Fusarium	hostae
Control__Ct0861	ASV_1492	Fungi	Olpidiomycota	Olpidiomycetes	Olpidiales	Olpidiaceae	Olpidiaster	brassicae
Control__Ct0861	ASV_1495	Fungi	Ascomycota	Sordariomycetes	Microascales	Microascaceae	Pithoascus	Unknown_ASV_1495
Control__Ct0861	ASV_15	Fungi	Ascomycota	Eurotiomycetes	Eurotiales	Aspergillaceae	Aspergillus	niger
Control__Ct0861	ASV_150	Fungi	Ascomycota	Eurotiomycetes	Eurotiales	Aspergillaceae	Talaromyces	Unknown_ASV_150
Control__Ct0861	ASV_1502	Fungi	Ascomycota	Pezizomycetes	Pezizales	Ascodesmidaceae	Unknown_ASV_1502	Unknown_ASV_1502
Control__Ct0861	ASV_1507	Fungi	Ascomycota	Sordariomycetes	Microascales	Microascaceae	Cephalotrichum	Unknown_ASV_1507
Control__Ct0861	ASV_1509	Fungi	Ascomycota	Eurotiomycetes	Eurotiales	Aspergillaceae	Talaromyces	Unknown_ASV_1509
Control__Ct0861	ASV_151	Fungi	Ascomycota	Dothideomycetes	Dothideomycetes_ord_Incertae_sedis	Eremomycetaceae	Arthrographis	globosa
Control__Ct0861	ASV_1510	Fungi	Ascomycota	Eurotiomycetes	Onygenales	Onygenaceae	Castanedomyces	australiensis
Control__Ct0861	ASV_1513	Fungi	Ascomycota	Dothideomycetes	Pleosporales	Didymellaceae	Epicoccum	italicum
Control__Ct0861	ASV_1514	Fungi	Ascomycota	Pezizomycetes	Pezizales	Pezizaceae	Peziza	Unknown_ASV_1514
Control__Ct0861	ASV_152	Fungi	Ascomycota	Sordariomycetes	Sordariales	Unknown_ASV_152	Unknown_ASV_152	Unknown_ASV_152
Control__Ct0861	ASV_1520	Fungi	Ascomycota	Dothideomycetes	Pleosporales	Sporormiaceae	Preussia	persica
Control__Ct0861	ASV_1521	Fungi	Ascomycota	Eurotiomycetes	Chaetothyriales	Cyphellophoraceae	Cyphellophora	oxyspora
Control__Ct0861	ASV_1522	Fungi	Ascomycota	Sordariomycetes	Sordariales	Chaetomiaceae	Unknown_ASV_1522	Unknown_ASV_1522
Control__Ct0861	ASV_1525	Fungi	Ascomycota	Sordariomycetes	Hypocreales	Hypocreales_fam_Incertae_sedis	Acremonium	sclerotigenum
Control__Ct0861	ASV_1529	Fungi	Ascomycota	Sordariomycetes	Microascales	Microascaceae	Microascus	brevicaulis
Control__Ct0861	ASV_153	Fungi	Ascomycota	Sordariomycetes	Hypocreales	Hypocreales_fam_Incertae_sedis	Acremonium	persicinum
Control__Ct0861	ASV_1530	Fungi	Mortierellomycota	Mortierellomycetes	Mortierellales	Mortierellaceae	Unknown_ASV_1530	Unknown_ASV_1530
Control__Ct0861	ASV_1531	Fungi	Basidiomycota	Agaricomycetes	Agaricales	Entolomataceae	Entoloma	Unknown_ASV_1531
Control__Ct0861	ASV_1533	Fungi	Ascomycota	Dothideomycetes	Capnodiales	Cladosporiaceae	Verrucocladosporium	Unknown_ASV_1533
Control__Ct0861	ASV_1536	Fungi	Chytridiomycota	Spizellomycetes	Spizellomycetales	Spizellomycetaceae	Spizellomyces	Unknown_ASV_1536
Control__Ct0861	ASV_1538	Fungi	Ascomycota	Sordariomycetes	Hypocreales	Nectriaceae	Fusarium	polyphialidicum
Control__Ct0861	ASV_1539	Fungi	Ascomycota	Sordariomycetes	Hypocreales	Hypocreales_fam_Incertae_sedis	Acremonium	persicinum
Control__Ct0861	ASV_154	Fungi	Ascomycota	Eurotiomycetes	Chaetothyriales	Herpotrichiellaceae	Veronaea	botryosa
Control__Ct0861	ASV_1541	Fungi	Ascomycota	Pezizomycetes	Pezizales	Pyronemataceae	Heydenia	Unknown_ASV_1541
Control__Ct0861	ASV_1544	Fungi	Chytridiomycota	Rhizophlyctidomycetes	Rhizophlyctidales	Rhizophlyctidaceae	Unknown_ASV_1544	Unknown_ASV_1544
Control__Ct0861	ASV_1545	Fungi	Ascomycota	Sordariomycetes	Glomerellales	Plectosphaerellaceae	Plectosphaerella	slobbergiarum
Control__Ct0861	ASV_1547	Fungi	Ascomycota	Sordariomycetes	Sordariales	Chaetomiaceae	Zopfiella	Unknown_ASV_1547
Control__Ct0861	ASV_155	Fungi	Mortierellomycota	Mortierellomycetes	Mortierellales	Unknown_ASV_155	Unknown_ASV_155	Unknown_ASV_155
Control__Ct0861	ASV_1550	Fungi	Ascomycota	Dothideomycetes	Venturiales	Sympoventuriaceae	Ochroconis	tshawytschae
Control__Ct0861	ASV_1552	Fungi	Ascomycota	Dothideomycetes	Abrothallales	Abrothallaceae	Abrothallus	parmeliarum
Control__Ct0861	ASV_1553	Fungi	Basidiomycota	Agaricomycetes	Agaricales	Psathyrellaceae	Coprinopsis	psammophila
Control__Ct0861	ASV_1554	Fungi	Ascomycota	Sordariomycetes	Hypocreales	Hypocreales_fam_Incertae_sedis	Acremonium	persicinum
Control__Ct0861	ASV_1555	Fungi	Blastocladiomycota	Blastocladiomycetes	Blastocladiales	Unknown_ASV_1555	Unknown_ASV_1555	Unknown_ASV_1555
Control__Ct0861	ASV_156	Fungi	Ascomycota	Dothideomycetes	Capnodiales	Cladosporiaceae	Cladosporium	basi-inflatum
Control__Ct0861	ASV_1561	Fungi	Ascomycota	Dothideomycetes	Pleosporales	Pleosporaceae	Curvularia	Unknown_ASV_1561
Control__Ct0861	ASV_1562	Fungi	Ascomycota	Sordariomycetes	Hypocreales	Nectriaceae	Fusarium	Unknown_ASV_1562
Control__Ct0861	ASV_1563	Fungi	Basidiomycota	Agaricostilbomycetes	Agaricostilbales	Kondoaceae	Unknown_ASV_1563	Unknown_ASV_1563
Control__Ct0861	ASV_1569	Fungi	Ascomycota	Leotiomycetes	Helotiales	Pezizomycotina_fam_Incertae_sedis	Hormiactis	Unknown_ASV_1569
Control__Ct0861	ASV_1570	Fungi	Ascomycota	Dothideomycetes	Abrothallales	Abrothallaceae	Abrothallus	parmeliarum
Control__Ct0861	ASV_1572	Fungi	Ascomycota	Eurotiomycetes	Onygenales	Arachnomycetaceae	Unknown_ASV_1572	Unknown_ASV_1572
Control__Ct0861	ASV_1573	Fungi	Ascomycota	Saccharomycetes	Saccharomycetales	Trichomonascaceae	Unknown_ASV_1573	Unknown_ASV_1573
Control__Ct0861	ASV_1574	Fungi	Ascomycota	Sordariomycetes	Hypocreales	Cordycipitaceae	Lecanicillium	Unknown_ASV_1574
Control__Ct0861	ASV_1575	Fungi	Ascomycota	Dothideomycetes	Capnodiales	Cladosporiaceae	Cladosporium	herbarum
Control__Ct0861	ASV_1577	Fungi	Ascomycota	Sordariomycetes	Hypocreales	Tilachlidiaceae	Tilachlidium	Unknown_ASV_1577
Control__Ct0861	ASV_1578	Fungi	Ascomycota	Dothideomycetes	Pleosporales	Pleosporaceae	Alternaria	rosae
Control__Ct0861	ASV_158	Fungi	Ascomycota	Sordariomycetes	Microascales	Microascaceae	Microascus	alveolaris
Control__Ct0861	ASV_1580	Fungi	Ascomycota	Eurotiomycetes	Onygenales	Onygenaceae	Auxarthron	chinense
Control__Ct0861	ASV_1581	Fungi	Ascomycota	Sordariomycetes	Microascales	Microascaceae	Pseudallescheria	fimeti
Control__Ct0861	ASV_1582	Fungi	Ascomycota	Sordariomycetes	Hypocreales	Cordycipitaceae	Cordyceps	bassiana
Control__Ct0861	ASV_1583	Fungi	Ascomycota	Sordariomycetes	Sordariales	Unknown_ASV_1583	Unknown_ASV_1583	Unknown_ASV_1583
Control__Ct0861	ASV_1584	Fungi	Ascomycota	Dothideomycetes	Pleosporales	Sporormiaceae	Unknown_ASV_1584	Unknown_ASV_1584
Ct0861	ASV_1585	Fungi	Ascomycota	Sordariomycetes	Magnaporthales	Magnaporthaceae	Magnaporthiopsis	maydis
Control__Ct0861	ASV_1587	Fungi	Mortierellomycota	Mortierellomycetes	Mortierellales	Mortierellaceae	Unknown_ASV_1587	Unknown_ASV_1587
Control__Ct0861	ASV_159	Fungi	Ascomycota	Dothideomycetes	Pleosporales	Sporormiaceae	Preussia	terricola
Control__Ct0861	ASV_1590	Fungi	Ascomycota	Leotiomycetes	Helotiales	Pezizomycotina_fam_Incertae_sedis	Arcuadendron	Unknown_ASV_1590
Control__Ct0861	ASV_1592	Fungi	Ascomycota	Dothideomycetes	Pleosporales	Sporormiaceae	Preussia	tenerifae
Control__Ct0861	ASV_1593	Fungi	Chytridiomycota	Spizellomycetes	Spizellomycetales	Spizellomycetaceae	Spizellomyces	Unknown_ASV_1593
Control__Ct0861	ASV_1594	Fungi	Mucoromycota	Mucoromycetes	Mucorales	Mucoraceae	Actinomucor	elegans
Control__Ct0861	ASV_1596	Fungi	Mortierellomycota	Mortierellomycetes	Mortierellales	Mortierellaceae	Unknown_ASV_1596	Unknown_ASV_1596
Control__Ct0861	ASV_1597	Fungi	Ascomycota	Sordariomycetes	Trichosphaeriales	Trichosphaeriaceae	Nigrospora	hainanensis
Control__Ct0861	ASV_1598	Fungi	Ascomycota	Dothideomycetes	Pleosporales	Thyridariaceae	Parathyridaria	tyrrhenica
Control__Ct0861	ASV_1599	Fungi	Ascomycota	Sordariomycetes	Hypocreales	Cordycipitaceae	Lecanicillium	Unknown_ASV_1599
Control__Ct0861	ASV_16	Fungi	Ascomycota	Sordariomycetes	Hypocreales	Stachybotryaceae	Stachybotrys	chartarum
Control__Ct0861	ASV_160	Fungi	Ascomycota	Sordariomycetes	Microascales	Microascaceae	Cephalotrichum	Unknown_ASV_160
Control__Ct0861	ASV_1600	Fungi	Aphelidiomycota	Aphelidiomycetes	GS16	Unknown_ASV_1600	Unknown_ASV_1600	Unknown_ASV_1600
Control__Ct0861	ASV_1604	Fungi	Ascomycota	Sordariomycetes	Hypocreales	Stachybotryaceae	Sirastachys	Unknown_ASV_1604
Control__Ct0861	ASV_1609	Fungi	Ascomycota	Sordariomycetes	Sordariales	Chaetomiaceae	Botryotrichum	atrogriseum
Control__Ct0861	ASV_161	Fungi	Ascomycota	Sordariomycetes	Hypocreales	Unknown_ASV_161	Unknown_ASV_161	Unknown_ASV_161
Control__Ct0861	ASV_1610	Fungi	Ascomycota	Sordariomycetes	Glomerellales	Plectosphaerellaceae	Verticillium	klebahnii
Control__Ct0861	ASV_1612	Fungi	Basidiomycota	Agaricomycetes	Agaricales	Psathyrellaceae	Coprinopsis	psammophila
Control__Ct0861	ASV_1613	Fungi	Ascomycota	Dothideomycetes	Venturiales	Sympoventuriaceae	Ochroconis	tshawytschae
Control__Ct0861	ASV_1614	Fungi	Ascomycota	Eurotiomycetes	Eurotiales	Aspergillaceae	Talaromyces	funiculosus
Control__Ct0861	ASV_1615	Fungi	Basidiomycota	Tremellomycetes	Tremellales	Bulleribasidiaceae	Vishniacozyma	carnescens
Control__Ct0861	ASV_1616	Fungi	Ascomycota	Sordariomycetes	Hypocreales	Hypocreales_fam_Incertae_sedis	Sesquicillium	Unknown_ASV_1616
Control__Ct0861	ASV_1618	Fungi	Basidiomycota	Ustilaginomycetes	Ustilaginales	Ustilaginaceae	Moesziomyces	aphidis
Control__Ct0861	ASV_162	Fungi	Ascomycota	Dothideomycetes	Capnodiales	Cladosporiaceae	Cladosporium	sphaerospermum
Control__Ct0861	ASV_1620	Fungi	Ascomycota	Sordariomycetes	Sordariales	Podosporaceae	Cladorrhinum	Unknown_ASV_1620
Control	ASV_1623	Fungi	Ascomycota	Sordariomycetes	Hypocreales	Hypocreales_fam_Incertae_sedis	Acremonium	persicinum
Control__Ct0861	ASV_1624	Fungi	Ascomycota	Pezizomycetes	Pezizales	Ascodesmidaceae	Cephaliophora	tropica
Control__Ct0861	ASV_1626	Fungi	Chytridiomycota	Spizellomycetes	Spizellomycetales	Spizellomycetaceae	Spizellomyces	Unknown_ASV_1626
Control__Ct0861	ASV_1628	Fungi	Zoopagomycota	Zoopagomycetes	Zoopagales	Piptocephalidaceae	Syncephalis	Unknown_ASV_1628
Control__Ct0861	ASV_163	Fungi	Ascomycota	Eurotiomycetes	Eurotiales	Aspergillaceae	Talaromyces	purpureogenus
Control__Ct0861	ASV_1631	Fungi	Ascomycota	Sordariomycetes	Sordariales	Lasiosphaeriaceae	Schizothecium	Unknown_ASV_1631
Control__Ct0861	ASV_1632	Fungi	Mortierellomycota	Mortierellomycetes	Mortierellales	Unknown_ASV_1632	Unknown_ASV_1632	Unknown_ASV_1632
Control__Ct0861	ASV_1634	Fungi	Mortierellomycota	Mortierellomycetes	Mortierellales	Mortierellaceae	Mortierella	Unknown_ASV_1634
Control__Ct0861	ASV_1635	Fungi	Basidiomycota	Microbotryomycetes	Sporidiobolales	Sporidiobolaceae	Sporobolomyces	roseus
Control__Ct0861	ASV_1638	Fungi	Ascomycota	Dothideomycetes	Pleosporales	Phaeosphaeriaceae	Setophaeosphaeria	badalingensis
Control__Ct0861	ASV_164	Fungi	Ascomycota	Sordariomycetes	Hypocreales	Nectriaceae	Fusarium	incarnatum
Control__Ct0861	ASV_1642	Fungi	Basidiomycota	Agaricomycetes	Agaricales	Psathyrellaceae	Coprinellus	fuscocystidiatus
Control__Ct0861	ASV_1644	Fungi	Ascomycota	Sordariomycetes	Pleurotheciales	Pleurotheciaceae	Pleurotheciella	dimorphospora
Control__Ct0861	ASV_1649	Fungi	Ascomycota	Sordariomycetes	Pleurotheciales	Pleurotheciaceae	Pleurotheciella	dimorphospora
Control__Ct0861	ASV_165	Fungi	Ascomycota	Dothideomycetes	Pleosporales	Sporormiaceae	Preussia	terricola
Control__Ct0861	ASV_1650	Fungi	Ascomycota	Dothideomycetes	Capnodiales	Cladosporiaceae	Cladosporium	sphaerospermum
Control__Ct0861	ASV_1651	Fungi	Ascomycota	Sordariomycetes	Hypocreales	Unknown_ASV_1651	Unknown_ASV_1651	Unknown_ASV_1651
Control__Ct0861	ASV_1653	Fungi	Ascomycota	Sordariomycetes	Hypocreales	Cordycipitaceae	Lecanicillium	saksenae
Control__Ct0861	ASV_1654	Fungi	Ascomycota	Eurotiomycetes	Chaetothyriales	Herpotrichiellaceae	Exophiala	pisciphila
Ct0861	ASV_1656	Fungi	Chytridiomycota	Rhizophydiomycetes	Rhizophydiales	Unknown_ASV_1656	Unknown_ASV_1656	Unknown_ASV_1656
Control__Ct0861	ASV_1657	Fungi	Ascomycota	Sordariomycetes	Hypocreales	Nectriaceae	Fusarium	Unknown_ASV_1657
Control__Ct0861	ASV_1659	Fungi	Ascomycota	Eurotiomycetes	Onygenales	Gymnoascaceae	Mallochia	reticulata
Control__Ct0861	ASV_1660	Fungi	Ascomycota	Dothideomycetes	Pleosporales	Cucurbitariaceae	Pyrenochaetopsis	tabarestanensis
Control__Ct0861	ASV_1661	Fungi	Ascomycota	Dothideomycetes	Pleosporales	Sporormiaceae	Preussia	terricola
Control__Ct0861	ASV_1667	Fungi	Ascomycota	Sordariomycetes	Hypocreales	Nectriaceae	Fusarium	Unknown_ASV_1667
Ct0861	ASV_1669	Fungi	Ascomycota	Sordariomycetes	Hypocreales	Tilachlidiaceae	Tilachlidium	brachiatum
Control__Ct0861	ASV_167	Fungi	Basidiomycota	Ustilaginomycetes	Ustilaginales	Ustilaginaceae	Anthracocystis	hwangensis
Control__Ct0861	ASV_1671	Fungi	Ascomycota	Dothideomycetes	Pleosporales	Acrocalymmaceae	Acrocalymma	Unknown_ASV_1671
Control__Ct0861	ASV_1673	Fungi	Basidiomycota	Exobasidiomycetes	Tilletiales	Tilletiaceae	Erratomyces	patelii
Control__Ct0861	ASV_1674	Fungi	Ascomycota	Dothideomycetes	Mycosphaerellales	Mycosphaerellaceae	Ramularia	eucalypti
Control__Ct0861	ASV_1675	Fungi	Ascomycota	Sordariomycetes	Hypocreales	Hypocreales_fam_Incertae_sedis	Acremonium	sclerotigenum
Control__Ct0861	ASV_1678	Fungi	Ascomycota	Sordariomycetes	Hypocreales	Nectriaceae	Fusarium	acutisporum
Control__Ct0861	ASV_1679	Fungi	Zoopagomycota	Zoopagomycetes	Zoopagales	Piptocephalidaceae	Syncephalis	Unknown_ASV_1679
Control__Ct0861	ASV_168	Fungi	Ascomycota	Sordariomycetes	Hypocreales	Hypocreales_fam_Incertae_sedis	Sarocladium	zeae
Control__Ct0861	ASV_1680	Fungi	Ascomycota	Dothideomycetes	Pleosporales	Didymosphaeriaceae	Paraconiothyrium	estuarinum
Control__Ct0861	ASV_1682	Fungi	Ascomycota	Leotiomycetes	Helotiales	Pezizomycotina_fam_Incertae_sedis	Hormiactis	Unknown_ASV_1682
Control__Ct0861	ASV_1683	Fungi	Blastocladiomycota	Blastocladiomycetes	Blastocladiales	Unknown_ASV_1683	Unknown_ASV_1683	Unknown_ASV_1683
Control__Ct0861	ASV_1686	Fungi	Ascomycota	Sordariomycetes	Sordariales	Chaetomiaceae	Botryotrichum	Unknown_ASV_1686
Control__Ct0861	ASV_1688	Fungi	Ascomycota	Eurotiomycetes	Eurotiales	Aspergillaceae	Talaromyces	Unknown_ASV_1688
Control__Ct0861	ASV_1689	Fungi	Ascomycota	Eurotiomycetes	Eurotiales	Aspergillaceae	Penicillium	brocae
Control__Ct0861	ASV_169	Fungi	Ascomycota	Dothideomycetes	Pleosporales	Lentitheciaceae	Poaceascoma	helicoides
Control__Ct0861	ASV_1697	Fungi	Ascomycota	Sordariomycetes	Sordariales	Chaetomiaceae	Botryotrichum	atrogriseum
Control__Ct0861	ASV_17	Fungi	Ascomycota	Dothideomycetes	Capnodiales	Cladosporiaceae	Cladosporium	basi-inflatum
Control__Ct0861	ASV_1706	Fungi	Ascomycota	Dothideomycetes	Pleosporales	Phaeosphaeriaceae	Setophaeosphaeria	badalingensis
Control__Ct0861	ASV_1709	Fungi	Ascomycota	Dothideomycetes	Pleosporales	Sporormiaceae	Preussia	terricola
Ct0861	ASV_1711	Fungi	Basidiomycota	Agaricomycetes	Agaricales	Pluteaceae	Volvariella	Unknown_ASV_1711
Control__Ct0861	ASV_1712	Fungi	Ascomycota	Sordariomycetes	Hypocreales	Cordycipitaceae	Lecanicillium	antillanum
Control__Ct0861	ASV_1716	Fungi	Ascomycota	Sordariomycetes	Myrmecridiales	Myrmecridiaceae	Myrmecridium	schulzeri
Control__Ct0861	ASV_1717	Fungi	Ascomycota	Saccharomycetes	Saccharomycetales	Saccharomycodaceae	Hanseniaspora	Unknown_ASV_1717
Control__Ct0861	ASV_1719	Fungi	Ascomycota	Sordariomycetes	Hypocreales	Nectriaceae	Fusarium	nematophilum
Control__Ct0861	ASV_172	Fungi	Ascomycota	Dothideomycetes	Abrothallales	Abrothallaceae	Abrothallus	parmeliarum
Control__Ct0861	ASV_1720	Fungi	Ascomycota	Sordariomycetes	Savoryellales	Savoryellaceae	Unknown_ASV_1720	Unknown_ASV_1720
Control__Ct0861	ASV_1721	Fungi	Basidiomycota	Agaricostilbomycetes	Agaricostilbales	Chionosphaeraceae	Kurtzmanomyces	Unknown_ASV_1721
Control__Ct0861	ASV_1722	Fungi	Ascomycota	Sordariomycetes	Hypocreales	Hypocreales_fam_Incertae_sedis	Acremonium	sclerotigenum
Control__Ct0861	ASV_1723	Fungi	Ascomycota	Sordariomycetes	Hypocreales	Bionectriaceae	Heleococcum	Unknown_ASV_1723
Control__Ct0861	ASV_1725	Fungi	Ascomycota	Dothideomycetes	Pleosporales	Sporormiaceae	Westerdykella	nigra
Control__Ct0861	ASV_1726	Fungi	Ascomycota	Sordariomycetes	Hypocreales	Nectriaceae	Fusarium	Unknown_ASV_1726
Control__Ct0861	ASV_173	Fungi	Mortierellomycota	Mortierellomycetes	Mortierellales	Mortierellaceae	Unknown_ASV_173	Unknown_ASV_173
Control__Ct0861	ASV_1732	Fungi	Ascomycota	Dothideomycetes	Pleosporales	Didymellaceae	Didymella	glomerata
Control__Ct0861	ASV_1733	Fungi	Chytridiomycota	Spizellomycetes	Spizellomycetales	Unknown_ASV_1733	Unknown_ASV_1733	Unknown_ASV_1733
Control__Ct0861	ASV_1734	Fungi	Glomeromycota	Paraglomeromycetes	Paraglomerales	Pervetustaceae	Pervetustus	simplex
Ct0861	ASV_1735	Fungi	Basidiomycota	Agaricomycetes	Agaricales	Agaricaceae	Cystoagaricus	Unknown_ASV_1735
Control__Ct0861	ASV_1738	Fungi	Ascomycota	Sordariomycetes	Sordariales	Chaetomiaceae	Unknown_ASV_1738	Unknown_ASV_1738
Control__Ct0861	ASV_174	Fungi	Mortierellomycota	Mortierellomycetes	Mortierellales	Mortierellaceae	Mortierella	polycephala
Control__Ct0861	ASV_1740	Fungi	Ascomycota	Sordariomycetes	Hypocreales	Hypocreales_fam_Incertae_sedis	Sarocladium	subulatum
Control__Ct0861	ASV_1742	Fungi	Ascomycota	Pezizomycetes	Pezizales	Pyronemataceae	Cheilymenia	Unknown_ASV_1742
Control__Ct0861	ASV_1744	Fungi	Basidiomycota	Microbotryomycetes	Sporidiobolales	Sporidiobolaceae	Sporobolomyces	roseus
Control__Ct0861	ASV_1746	Fungi	Ascomycota	Dothideomycetes	Pleosporales	Sporormiaceae	Preussia	terricola
Control__Ct0861	ASV_1748	Fungi	Ascomycota	Pezizomycetes	Pezizales	Ascodesmidaceae	Unknown_ASV_1748	Unknown_ASV_1748
Control__Ct0861	ASV_1749	Fungi	Ascomycota	Dothideomycetes	Pleosporales	Pleosporaceae	Stemphylium	halophilum
Control__Ct0861	ASV_175	Fungi	Basidiomycota	Agaricomycetes	Corticiales	Corticiaceae	Waitea	var._circinata
Control__Ct0861	ASV_1750	Fungi	Ascomycota	Eurotiomycetes	Eurotiales	Aspergillaceae	Aspergillus	Unknown_ASV_1750
Control__Ct0861	ASV_1751	Fungi	Ascomycota	Dothideomycetes	Pleosporales	Sporormiaceae	Sporormiella	Unknown_ASV_1751
Control__Ct0861	ASV_1754	Fungi	Ascomycota	Dothideomycetes	Pleosporales	Phaeosphaeriaceae	Unknown_ASV_1754	Unknown_ASV_1754
Control__Ct0861	ASV_1756	Fungi	Ascomycota	Dothideomycetes	Capnodiales	Cladosporiaceae	Cladosporium	basi-inflatum
Control__Ct0861	ASV_1758	Fungi	Ascomycota	Sordariomycetes	Sordariales	Chaetomiaceae	Subramaniula	cristata
Control	ASV_1759	Fungi	Basidiomycota	Ustilaginomycetes	Ustilaginales	Ustilaginaceae	Anthracocystis	Unknown_ASV_1759
Control__Ct0861	ASV_176	Fungi	Mortierellomycota	Mortierellomycetes	Mortierellales	Mortierellaceae	Mortierella	Unknown_ASV_176
Control__Ct0861	ASV_1760	Fungi	Ascomycota	Sordariomycetes	Hypocreales	Hypocreales_fam_Incertae_sedis	Acremonium	persicinum
Control__Ct0861	ASV_1761	Fungi	Ascomycota	Dothideomycetes	Mycosphaerellales	Teratosphaeriaceae	Salinomyces	thailandicus
Control__Ct0861	ASV_1762	Fungi	Ascomycota	Dothideomycetes	Mycosphaerellales	Mycosphaerellaceae	Ramularia	hydrangeae-macrophyllae
Control__Ct0861	ASV_1766	Fungi	Ascomycota	Eurotiomycetes	Eurotiales	Aspergillaceae	Aspergillus	Unknown_ASV_1766
Control__Ct0861	ASV_1767	Fungi	Ascomycota	Sordariomycetes	Sordariales	Chaetomiaceae	Subramaniula	cristata
Control__Ct0861	ASV_1768	Fungi	Chytridiomycota	Spizellomycetes	Spizellomycetales	Powellomycetaceae	Powellomyces	hirtus
Control__Ct0861	ASV_1769	Fungi	Ascomycota	Dothideomycetes	Pleosporales	Didymosphaeriaceae	Paraphaeosphaeria	minitans
Control__Ct0861	ASV_1770	Fungi	Basidiomycota	Agaricomycetes	Agaricales	Psathyrellaceae	Coprinellus	deminutus
Control__Ct0861	ASV_1772	Fungi	Zoopagomycota	Zoopagomycetes	Zoopagales	Piptocephalidaceae	Syncephalis	Unknown_ASV_1772
Control__Ct0861	ASV_1774	Fungi	Ascomycota	Sordariomycetes	Microascales	Microascaceae	Pithoascus	stoveri
Control__Ct0861	ASV_1775	Fungi	Mortierellomycota	Mortierellomycetes	Mortierellales	Mortierellaceae	Unknown_ASV_1775	Unknown_ASV_1775
Control__Ct0861	ASV_1776	Fungi	Olpidiomycota	Olpidiomycetes	Olpidiales	Olpidiaceae	Olpidium	Unknown_ASV_1776
Control__Ct0861	ASV_1777	Fungi	Ascomycota	Sordariomycetes	Microascales	Microascaceae	Unknown_ASV_1777	Unknown_ASV_1777
Control__Ct0861	ASV_178	Fungi	Basidiomycota	Agaricomycetes	Agaricales	Psathyrellaceae	Coprinopsis	pachyderma
Control__Ct0861	ASV_1782	Fungi	Ascomycota	Sordariomycetes	Hypocreales	Bionectriaceae	Clonostachys	eriocamporesii
Control	ASV_1786	Fungi	Kickxellomycota	Ramicandelaberomycetes	Ramicandelaberales	Ramicandelaberaceae	Ramicandelaber	Unknown_ASV_1786
Control	ASV_1788	Fungi	Ascomycota	Pezizomycetes	Pezizales	Ascodesmidaceae	Cephaliophora	Unknown_ASV_1788
Control__Ct0861	ASV_179	Fungi	Ascomycota	Sordariomycetes	Hypocreales	Hypocreales_fam_Incertae_sedis	Trichothecium	crotocinigenum
Control__Ct0861	ASV_1790	Fungi	Ascomycota	Dothideomycetes	Pleosporales	Pleosporaceae	Pleospora	bjoerlingii
Control__Ct0861	ASV_1791	Fungi	Ascomycota	Eurotiomycetes	Eurotiales	Aspergillaceae	Penicillium	parvulum
Control__Ct0861	ASV_1793	Fungi	Ascomycota	Eurotiomycetes	Eurotiales	Aspergillaceae	Aspergillus	Unknown_ASV_1793
Control__Ct0861	ASV_1794	Fungi	Ascomycota	Leotiomycetes	Thelebolales	Thelebolaceae	Thelebolus	Unknown_ASV_1794
Control__Ct0861	ASV_1795	Fungi	Ascomycota	Leotiomycetes	Helotiales	Pezizomycotina_fam_Incertae_sedis	Arcuadendron	Unknown_ASV_1795
Control	ASV_1799	Fungi	Basidiomycota	Agaricomycetes	Agaricales	Agaricaceae	Coprinus	trigonosporus
Control__Ct0861	ASV_18	Fungi	Mortierellomycota	Mortierellomycetes	Mortierellales	Mortierellaceae	Linnemannia	Unknown_ASV_18
Control__Ct0861	ASV_1801	Fungi	Ascomycota	Eurotiomycetes	Onygenales	Arachnomycetaceae	Arachnomyces	Unknown_ASV_1801
Control__Ct0861	ASV_1807	Fungi	Ascomycota	Eurotiomycetes	Onygenales	Onygenaceae	Chrysosporium	lobatum
Ct0861	ASV_1808	Fungi	Ascomycota	Eurotiomycetes	Onygenales	Onygenaceae	Chrysosporium	lobatum
Control__Ct0861	ASV_1810	Fungi	Ascomycota	Sordariomycetes	Hypocreales	Hypocreales_fam_Incertae_sedis	Sarocladium	implicatum
Control__Ct0861	ASV_1811	Fungi	Ascomycota	Leotiomycetes	Helotiales	Pezizomycotina_fam_Incertae_sedis	Arcuadendron	Unknown_ASV_1811
Control__Ct0861	ASV_1814	Fungi	Ascomycota	Sordariomycetes	Microascales	Microascaceae	Pithoascus	nidicola
Control__Ct0861	ASV_1823	Fungi	Ascomycota	Dothideomycetes	Abrothallales	Abrothallaceae	Abrothallus	parmeliarum
Control__Ct0861	ASV_183	Fungi	Chytridiomycota	Rhizophlyctidomycetes	Rhizophlyctidales	Rhizophlyctidaceae	Rhizophlyctis	Unknown_ASV_183
Control__Ct0861	ASV_1832	Fungi	Ascomycota	Sordariomycetes	Sordariales	Sordariales_fam_Incertae_sedis	Papulaspora	equi
Control__Ct0861	ASV_1833	Fungi	Ascomycota	Eurotiomycetes	Onygenales	Arachnomycetaceae	Unknown_ASV_1833	Unknown_ASV_1833
Control__Ct0861	ASV_1834	Fungi	Ascomycota	Sordariomycetes	Hypocreales	Bionectriaceae	Geosmithia	cnesini
Control__Ct0861	ASV_1835	Fungi	Chytridiomycota	Spizellomycetes	Spizellomycetales	Unknown_ASV_1835	Unknown_ASV_1835	Unknown_ASV_1835
Control__Ct0861	ASV_1838	Fungi	Ascomycota	Dothideomycetes	Pleosporales	Pleosporaceae	Curvularia	fallax
Control__Ct0861	ASV_184	Fungi	Ascomycota	Dothideomycetes	Pleosporales	Pleosporaceae	Alternaria	rosae
Control__Ct0861	ASV_1843	Fungi	Ascomycota	Leotiomycetes	Helotiales	Helotiaceae	Scytalidium	circinatum
Control__Ct0861	ASV_1845	Fungi	Ascomycota	Sordariomycetes	Hypocreales	Nectriaceae	Fusarium	Unknown_ASV_1845
Control__Ct0861	ASV_185	Fungi	Ascomycota	Eurotiomycetes	Eurotiales	Aspergillaceae	Talaromyces	islandicus
Control__Ct0861	ASV_1850	Fungi	Ascomycota	Sordariomycetes	Microascales	Microascaceae	Unknown_ASV_1850	Unknown_ASV_1850
Ct0861	ASV_1853	Fungi	Ascomycota	Eurotiomycetes	Eurotiales	Aspergillaceae	Penicillium	multicolor
Control__Ct0861	ASV_1854	Fungi	Ascomycota	Eurotiomycetes	Onygenales	Gymnoascaceae	Gymnoascus	reessii
Control__Ct0861	ASV_1856	Fungi	Ascomycota	Sordariomycetes	Microascales	Microascaceae	Unknown_ASV_1856	Unknown_ASV_1856
Control__Ct0861	ASV_1857	Fungi	Ascomycota	Dothideomycetes	Pleosporales	Didymellaceae	Neodidymelliopsis	ranunculi
Control__Ct0861	ASV_1858	Fungi	Ascomycota	Dothideomycetes	Pleosporales	Pleosporaceae	Comoclathris	rosigena
Control__Ct0861	ASV_186	Fungi	Ascomycota	Eurotiomycetes	Eurotiales	Aspergillaceae	Aspergillus	insuetus
Control__Ct0861	ASV_1862	Fungi	Ascomycota	Sordariomycetes	Hypocreales	Nectriaceae	Fusarium	Unknown_ASV_1862
Control__Ct0861	ASV_1863	Fungi	Ascomycota	Pezizomycetes	Pezizales	Pyronemataceae	Tricharina	ochroleuca
Control__Ct0861	ASV_1865	Fungi	Basidiomycota	Agaricostilbomycetes	Agaricostilbales	Kondoaceae	Kondoa	aeria
Control__Ct0861	ASV_1866	Fungi	Basidiomycota	Agaricomycetes	Agaricales	Bolbitiaceae	Bolbitius	Unknown_ASV_1866
Control__Ct0861	ASV_1868	Fungi	Ascomycota	Eurotiomycetes	Onygenales	Onygenaceae	Currahomyces	indicus
Control__Ct0861	ASV_1869	Fungi	Ascomycota	Sordariomycetes	Microascales	Microascaceae	Gamsia	simplex
Control__Ct0861	ASV_187	Fungi	Ascomycota	Sordariomycetes	Hypocreales	Bionectriaceae	Clonostachys	rosea
Control__Ct0861	ASV_1870	Fungi	Chytridiomycota	Spizellomycetes	Spizellomycetales	Spizellomycetaceae	Gaertneriomyces	semiglobifer
Control__Ct0861	ASV_1872	Fungi	Basidiomycota	Agaricomycetes	Agaricales	Psathyrellaceae	Coprinopsis	cinerea
Control__Ct0861	ASV_1875	Fungi	Ascomycota	Pezizomycetes	Pezizales	Pezizaceae	Iodophanus	Unknown_ASV_1875
Control__Ct0861	ASV_1877	Fungi	Ascomycota	Sordariomycetes	Sordariales	Chaetomiaceae	Subramaniula	Unknown_ASV_1877
Control__Ct0861	ASV_188	Fungi	Ascomycota	Sordariomycetes	Hypocreales	Ophiocordycipitaceae	Hirsutella	Unknown_ASV_188
Control__Ct0861	ASV_1881	Fungi	Mortierellomycota	Mortierellomycetes	Mortierellales	Mortierellaceae	Unknown_ASV_1881	Unknown_ASV_1881
Control__Ct0861	ASV_1883	Fungi	Ascomycota	Sordariomycetes	Hypocreales	Clavicipitaceae	Metacordyceps	chlamydosporia
Control__Ct0861	ASV_1886	Fungi	Ascomycota	Eurotiomycetes	Chaetothyriales	Herpotrichiellaceae	Veronaea	botryosa
Control__Ct0861	ASV_189	Fungi	Basidiomycota	Agaricomycetes	Agaricales	Entolomataceae	Entoloma	byssisedum
Control__Ct0861	ASV_1893	Fungi	Mortierellomycota	Mortierellomycetes	Mortierellales	Mortierellaceae	Mortierella	Unknown_ASV_1893
Control__Ct0861	ASV_1894	Fungi	Chytridiomycota	Spizellomycetes	Spizellomycetales	Powellomycetaceae	Powellomyces	hirtus
Control__Ct0861	ASV_1895	Fungi	Chytridiomycota	Spizellomycetes	Spizellomycetales	Powellomycetaceae	Powellomyces	hirtus
Control__Ct0861	ASV_19	Fungi	Ascomycota	Eurotiomycetes	Eurotiales	Aspergillaceae	Aspergillus	Unknown_ASV_19
Control__Ct0861	ASV_1902	Fungi	Ascomycota	Dothideomycetes	Pleosporales	Sporormiaceae	Preussia	terricola
Control__Ct0861	ASV_1903	Fungi	Ascomycota	Eurotiomycetes	Eurotiales	Aspergillaceae	Aspergillus	peyronelii
Control__Ct0861	ASV_1908	Fungi	Ascomycota	Saccharomycetes	Saccharomycetales	Saccharomycetaceae	Saccharomyces	cerevisiae
Control__Ct0861	ASV_1909	Fungi	Ascomycota	Sordariomycetes	Hypocreales	Hypocreales_fam_Incertae_sedis	Emericellopsis	minima
Control__Ct0861	ASV_191	Fungi	Ascomycota	Sordariomycetes	Microascales	Unknown_ASV_191	Unknown_ASV_191	Unknown_ASV_191
Control__Ct0861	ASV_1912	Fungi	Ascomycota	Eurotiomycetes	Onygenales	Onygenaceae	Currahomyces	indicus
Control__Ct0861	ASV_1913	Fungi	Ascomycota	Dothideomycetes	Pleosporales	Cucurbitariaceae	Pyrenochaeta	nobilis
Control__Ct0861	ASV_1919	Fungi	Ascomycota	Pezizomycetes	Pezizales	Pyronemataceae	Heydenia	Unknown_ASV_1919
Control__Ct0861	ASV_192	Fungi	Chytridiomycota	Spizellomycetes	Spizellomycetales	Spizellomycetaceae	Spizellomyces	Unknown_ASV_192
Control__Ct0861	ASV_1923	Fungi	Ascomycota	Dothideomycetes	Venturiales	Sympoventuriaceae	Ochroconis	helicteris
Control__Ct0861	ASV_1925	Fungi	Ascomycota	Sordariomycetes	Hypocreales	Unknown_ASV_1925	Unknown_ASV_1925	Unknown_ASV_1925
Control__Ct0861	ASV_1932	Fungi	Chytridiomycota	Spizellomycetes	Spizellomycetales	Powellomycetaceae	Fimicolochytrium	Unknown_ASV_1932
Control__Ct0861	ASV_1934	Fungi	Chytridiomycota	Rhizophlyctidomycetes	Rhizophlyctidales	Rhizophlyctidaceae	Rhizophlyctis	rosea
Control__Ct0861	ASV_1937	Fungi	Ascomycota	Sordariomycetes	Hypocreales	Hypocreales_fam_Incertae_sedis	Acremonium	persicinum
Control__Ct0861	ASV_1938	Fungi	Ascomycota	Sordariomycetes	Sordariales	Sordariales_fam_Incertae_sedis	Papulaspora	funabasensis
Control__Ct0861	ASV_194	Fungi	Zoopagomycota	Zoopagomycetes	Zoopagales	Piptocephalidaceae	Syncephalis	Unknown_ASV_194
Control__Ct0861	ASV_1943	Fungi	Ascomycota	Dothideomycetes	Dothideomycetes_ord_Incertae_sedis	Eremomycetaceae	Arthrographis	Unknown_ASV_1943
Control__Ct0861	ASV_1944	Fungi	Ascomycota	Eurotiomycetes	Eurotiales	Aspergillaceae	Penicillium	brevicompactum
Control__Ct0861	ASV_1947	Fungi	Ascomycota	Dothideomycetes	Pleosporales	Dictyosporiaceae	Neodendryphiella	Unknown_ASV_1947
Control__Ct0861	ASV_1948	Fungi	Ascomycota	Eurotiomycetes	Chaetothyriales	Herpotrichiellaceae	Veronaea	botryosa
Control__Ct0861	ASV_1949	Fungi	Chytridiomycota	Spizellomycetes	Spizellomycetales	Unknown_ASV_1949	Unknown_ASV_1949	Unknown_ASV_1949
Control__Ct0861	ASV_1950	Fungi	Ascomycota	Sordariomycetes	Microascales	Microascaceae	Microascus	trigonosporus
Control__Ct0861	ASV_1951	Fungi	Ascomycota	Dothideomycetes	Pleosporales	Camarosporidiellaceae	Camarosporidiella	eufemiana
Control__Ct0861	ASV_1954	Fungi	Ascomycota	Sordariomycetes	Hypocreales	Nectriaceae	Volutella	ciliata
Control__Ct0861	ASV_1955	Fungi	Chytridiomycota	Rhizophlyctidomycetes	Rhizophlyctidales	Rhizophlyctidaceae	Rhizophlyctis	rosea
Control	ASV_1957	Fungi	Ascomycota	Sordariomycetes	Hypocreales	Clavicipitaceae	Metacordyceps	Unknown_ASV_1957
Control__Ct0861	ASV_196	Fungi	Ascomycota	Eurotiomycetes	Chaetothyriales	Herpotrichiellaceae	Veronaea	botryosa
Control__Ct0861	ASV_1963	Fungi	Ascomycota	Eurotiomycetes	Onygenales	Onygenaceae	Xanthothecium	peruvianum
Control__Ct0861	ASV_1969	Fungi	Ascomycota	Sordariomycetes	Microascales	Microascaceae	Acaulium	Unknown_ASV_1969
Control__Ct0861	ASV_197	Fungi	Basidiomycota	Agaricomycetes	Agaricales	Psathyrellaceae	Coprinellus	flocculosus
Control__Ct0861	ASV_1972	Fungi	Ascomycota	Dothideomycetes	Mycosphaerellales	Mycosphaerellaceae	Ramularia	haroldporteri
Control__Ct0861	ASV_1973	Fungi	Ascomycota	Eurotiomycetes	Chaetothyriales	Trichomeriaceae	Knufia	tsunedae
Control__Ct0861	ASV_1974	Fungi	Ascomycota	Dothideomycetes	Pleosporales	Didymosphaeriaceae	Pseudopithomyces	karoo
Control__Ct0861	ASV_1977	Fungi	Basidiomycota	Agaricomycetes	Agaricales	Pluteaceae	Pluteus	longistriatus
Control__Ct0861	ASV_1979	Fungi	Ascomycota	Sordariomycetes	Glomerellales	Plectosphaerellaceae	Unknown_ASV_1979	Unknown_ASV_1979
Control__Ct0861	ASV_198	Fungi	Ascomycota	Sordariomycetes	Sordariales	Lasiosphaeriaceae	Unknown_ASV_198	Unknown_ASV_198
Control__Ct0861	ASV_1980	Fungi	Glomeromycota	Paraglomeromycetes	Paraglomerales	Pervetustaceae	Pervetustus	simplex
Control__Ct0861	ASV_1983	Fungi	Ascomycota	Dothideomycetes	Capnodiales	Cladosporiaceae	Cladosporium	basi-inflatum
Control__Ct0861	ASV_1985	Fungi	Basidiomycota	Agaricomycetes	Agaricales	Psathyrellaceae	Coprinopsis	strossmayeri
Control__Ct0861	ASV_1986	Fungi	Ascomycota	Dothideomycetes	Venturiales	Sympoventuriaceae	Ochroconis	musae
Control__Ct0861	ASV_1988	Fungi	Ascomycota	Dothideomycetes	Pleosporales	Sporormiaceae	Preussia	terricola
Control__Ct0861	ASV_1992	Fungi	Ascomycota	Sordariomycetes	Sordariales	Sordariales_fam_Incertae_sedis	Papulaspora	byssina
Control__Ct0861	ASV_1997	Fungi	Ascomycota	Eurotiomycetes	Onygenales	Gymnoascaceae	Gymnoascus	reessii
Control__Ct0861	ASV_2	Fungi	Ascomycota	Sordariomycetes	Hypocreales	Hypocreales_fam_Incertae_sedis	Acremonium	persicinum
Control__Ct0861	ASV_20	Fungi	Ascomycota	Sordariomycetes	Hypocreales	Hypocreales_fam_Incertae_sedis	Sarocladium	Unknown_ASV_20
Control__Ct0861	ASV_200	Fungi	Ascomycota	Sordariomycetes	Hypocreales	Tilachlidiaceae	Tilachlidium	brachiatum
Control__Ct0861	ASV_2000	Fungi	Ascomycota	Eurotiomycetes	Eurotiales	Aspergillaceae	Aspergillus	Unknown_ASV_2000
Control__Ct0861	ASV_2002	Fungi	Ascomycota	Eurotiomycetes	Eurotiales	Aspergillaceae	Penicillium	fluviserpens
Control__Ct0861	ASV_201	Fungi	Ascomycota	Sordariomycetes	Sordariales	Chaetomiaceae	Botryotrichum	Unknown_ASV_201
Control__Ct0861	ASV_2010	Fungi	Basidiomycota	Tremellomycetes	Tremellales	Bulleribasidiaceae	Vishniacozyma	victoriae
Control__Ct0861	ASV_2013	Fungi	Ascomycota	Dothideomycetes	Abrothallales	Abrothallaceae	Abrothallus	parmeliarum
Control__Ct0861	ASV_2014	Fungi	Chytridiomycota	Lobulomycetes	Lobulomycetales	Unknown_ASV_2014	Unknown_ASV_2014	Unknown_ASV_2014
Control__Ct0861	ASV_2015	Fungi	Ascomycota	Dothideomycetes	Pleosporales	Pleosporales_fam_Incertae_sedis	Polyschema	sclerotigenum
Control__Ct0861	ASV_2016	Fungi	Ascomycota	Sordariomycetes	Hypocreales	Bionectriaceae	Geosmithia	Unknown_ASV_2016
Control__Ct0861	ASV_2018	Fungi	Ascomycota	Dothideomycetes	Pleosporales	Torulaceae	Torula	hollandica
Control__Ct0861	ASV_202	Fungi	Chytridiomycota	Spizellomycetes	Spizellomycetales	Powellomycetaceae	Powellomyces	Unknown_ASV_202
Control__Ct0861	ASV_2022	Fungi	Mortierellomycota	Mortierellomycetes	Mortierellales	Unknown_ASV_2022	Unknown_ASV_2022	Unknown_ASV_2022
Control__Ct0861	ASV_2026	Fungi	Glomeromycota	Paraglomeromycetes	Paraglomerales	Pervetustaceae	Pervetustus	simplex
Control__Ct0861	ASV_2029	Fungi	Glomeromycota	Paraglomeromycetes	Paraglomerales	Pervetustaceae	Pervetustus	simplex
Control__Ct0861	ASV_203	Fungi	Ascomycota	Dothideomycetes	Pleosporales	Sporormiaceae	Preussia	terricola
Control__Ct0861	ASV_2030	Fungi	Basidiomycota	Tremellomycetes	Tremellales	Bulleribasidiaceae	Vishniacozyma	victoriae
Control__Ct0861	ASV_2035	Fungi	Ascomycota	Sordariomycetes	Glomerellales	Plectosphaerellaceae	Unknown_ASV_2035	Unknown_ASV_2035
Control__Ct0861	ASV_2038	Fungi	Ascomycota	Eurotiomycetes	Eurotiales	Aspergillaceae	Aspergillus	granulosus
Control__Ct0861	ASV_2039	Fungi	Basidiomycota	Tremellomycetes	Filobasidiales	Filobasidiaceae	Filobasidium	chernovii
Control__Ct0861	ASV_204	Fungi	Ascomycota	Sordariomycetes	Microascales	Unknown_ASV_204	Unknown_ASV_204	Unknown_ASV_204
Control__Ct0861	ASV_2040	Fungi	Ascomycota	Dothideomycetes	Pleosporales	Pleosporaceae	Bipolaris	Unknown_ASV_2040
Control__Ct0861	ASV_2043	Fungi	Blastocladiomycota	Blastocladiomycetes	Blastocladiales	Catenariaceae	Catenaria	anguillulae
Control__Ct0861	ASV_2047	Fungi	Ascomycota	Eurotiomycetes	Eurotiales	Aspergillaceae	Penicillium	soosanum
Control__Ct0861	ASV_2049	Fungi	Ascomycota	Dothideomycetes	Pleosporales	Pleosporaceae	Stemphylium	vesicarium
Control__Ct0861	ASV_2051	Fungi	Basidiomycota	Agaricomycetes	Agaricales	Unknown_ASV_2051	Unknown_ASV_2051	Unknown_ASV_2051
Control__Ct0861	ASV_2052	Fungi	Ascomycota	Eurotiomycetes	Onygenales	Arachnomycetaceae	Arachnomyces	Unknown_ASV_2052
Control__Ct0861	ASV_2054	Fungi	Basidiomycota	Agaricostilbomycetes	Agaricostilbales	Kondoaceae	Kondoa	aeria
Control__Ct0861	ASV_2057	Fungi	Glomeromycota	Paraglomeromycetes	Paraglomerales	Pervetustaceae	Pervetustus	simplex
Control__Ct0861	ASV_2059	Fungi	Ascomycota	Sordariomycetes	Xylariales	Diatrypaceae	Monosporascus	semiaridus
Control__Ct0861	ASV_206	Fungi	Ascomycota	Pezizomycetes	Pezizales	Ascodesmidaceae	Cephaliophora	Unknown_ASV_206
Control__Ct0861	ASV_2064	Fungi	Mortierellomycota	Mortierellomycetes	Mortierellales	Mortierellaceae	Unknown_ASV_2064	Unknown_ASV_2064
Control__Ct0861	ASV_2066	Fungi	Ascomycota	Eurotiomycetes	Eurotiales	Aspergillaceae	Aspergillus	versicolor
Control__Ct0861	ASV_2069	Fungi	Ascomycota	Eurotiomycetes	Eurotiales	Aspergillaceae	Talaromyces	Unknown_ASV_2069
Control__Ct0861	ASV_207	Fungi	Ascomycota	Dothideomycetes	Pleosporales	Lentitheciaceae	Poaceascoma	Unknown_ASV_207
Control__Ct0861	ASV_2070	Fungi	Ascomycota	Sordariomycetes	Hypocreales	Cordycipitaceae	Beauveria	felina
Control__Ct0861	ASV_2072	Fungi	Ascomycota	Dothideomycetes	Dothideales	Dothioraceae	Dothiora	ceratoniae
Control__Ct0861	ASV_2073	Fungi	Ascomycota	Dothideomycetes	Pleosporales	Periconiaceae	Periconia	Unknown_ASV_2073
Control__Ct0861	ASV_2074	Fungi	Ascomycota	Sordariomycetes	Sordariales	Chaetomiaceae	Botryotrichum	Unknown_ASV_2074
Control__Ct0861	ASV_2075	Fungi	Ascomycota	Dothideomycetes	Dothideomycetes_ord_Incertae_sedis	Eremomycetaceae	Arthrographis	longispora
Control__Ct0861	ASV_2076	Fungi	Ascomycota	Dothideomycetes	Capnodiales	Cladosporiaceae	Cladosporium	basi-inflatum
Control__Ct0861	ASV_2077	Fungi	Chytridiomycota	Rhizophlyctidomycetes	Rhizophlyctidales	Rhizophlyctidaceae	Rhizophlyctis	Unknown_ASV_2077
Ct0861	ASV_2078	Fungi	Ascomycota	Sordariomycetes	Hypocreales	Unknown_ASV_2078	Unknown_ASV_2078	Unknown_ASV_2078
Control__Ct0861	ASV_208	Fungi	Ascomycota	Eurotiomycetes	Eurotiales	Aspergillaceae	Talaromyces	minioluteus
Control__Ct0861	ASV_2081	Fungi	Ascomycota	Sordariomycetes	Pleurotheciales	Pleurotheciaceae	Pleurotheciella	dimorphospora
Control__Ct0861	ASV_2086	Fungi	Chytridiomycota	Rhizophlyctidomycetes	Rhizophlyctidales	Rhizophlyctidaceae	Rhizophlyctis	Unknown_ASV_2086
Control__Ct0861	ASV_2087	Fungi	Ascomycota	Eurotiomycetes	Onygenales	Onygenaceae	Chrysosporium	lobatum
Control__Ct0861	ASV_209	Fungi	Ascomycota	Sordariomycetes	Hypocreales	Hypocreales_fam_Incertae_sedis	Sarocladium	kiliense
Control__Ct0861	ASV_21	Fungi	Ascomycota	Sordariomycetes	Sordariales	Chaetomiaceae	Botryotrichum	atrogriseum
Control__Ct0861	ASV_210	Fungi	Ascomycota	Sordariomycetes	Glomerellales	Glomerellaceae	Colletotrichum	lilii
Control__Ct0861	ASV_2101	Fungi	Ascomycota	Eurotiomycetes	Chaetothyriales	Cyphellophoraceae	Cyphellophora	suttonii
Control__Ct0861	ASV_2102	Fungi	Ascomycota	Saccharomycetes	Saccharomycetales	Saccharomycetales_fam_Incertae_sedis	Candida	tropicalis
Control__Ct0861	ASV_2108	Fungi	Ascomycota	Eurotiomycetes	Eurotiales	Aspergillaceae	Penicillium	Unknown_ASV_2108
Control__Ct0861	ASV_2113	Fungi	Ascomycota	Dothideomycetes	Pleosporales	Pleosporaceae	Alternaria	destruens
Control__Ct0861	ASV_2114	Fungi	Basidiomycota	Malasseziomycetes	Malasseziales	Malasseziaceae	Malassezia	restricta
Control__Ct0861	ASV_2115	Fungi	Ascomycota	Sordariomycetes	Hypocreales	Stachybotryaceae	Stachybotrys	chartarum
Control__Ct0861	ASV_212	Fungi	Ascomycota	Sordariomycetes	Hypocreales	Bionectriaceae	Geosmithia	Unknown_ASV_212
Control__Ct0861	ASV_2122	Fungi	Ascomycota	Dothideomycetes	Venturiales	Sympoventuriaceae	Ochroconis	tshawytschae
Control__Ct0861	ASV_2126	Fungi	Ascomycota	Sordariomycetes	Coniochaetales	Coniochaetaceae	Coniochaeta	Unknown_ASV_2126
Control__Ct0861	ASV_2128	Fungi	Ascomycota	Sordariomycetes	Hypocreales	Bionectriaceae	Clonostachys	Unknown_ASV_2128
Control__Ct0861	ASV_213	Fungi	Basidiomycota	Agaricomycetes	Agaricales	Entolomataceae	Entoloma	byssisedum
Control__Ct0861	ASV_2131	Fungi	Ascomycota	Eurotiomycetes	Eurotiales	Aspergillaceae	Aspergillus	Unknown_ASV_2131
Control__Ct0861	ASV_2133	Fungi	Glomeromycota	Glomeromycetes	Glomerales	Glomeraceae	Dominikia	iranica
Control__Ct0861	ASV_2135	Fungi	Mortierellomycota	Mortierellomycetes	Mortierellales	Mortierellaceae	Mortierella	capitata
Control__Ct0861	ASV_2137	Fungi	Ascomycota	Dothideomycetes	Pleosporales	Pleosporaceae	Alternaria	destruens
Control__Ct0861	ASV_2138	Fungi	Ascomycota	Leotiomycetes	Helotiales	Sclerotiniaceae	Sclerotinia	sclerotiorum
Control__Ct0861	ASV_2139	Fungi	Ascomycota	Eurotiomycetes	Eurotiales	Thermoascaceae	Byssochlamys	Unknown_ASV_2139
Control__Ct0861	ASV_214	Fungi	Ascomycota	Sordariomycetes	Branch06	Unknown_ASV_214	Unknown_ASV_214	Unknown_ASV_214
Control	ASV_2143	Fungi	Ascomycota	Dothideomycetes	Abrothallales	Abrothallaceae	Abrothallus	parmeliarum
Control__Ct0861	ASV_2144	Fungi	Ascomycota	Eurotiomycetes	Eurotiales	Aspergillaceae	Penicillium	digitatum
Control__Ct0861	ASV_2145	Fungi	Aphelidiomycota	Aphelidiomycetes	GS16	Unknown_ASV_2145	Unknown_ASV_2145	Unknown_ASV_2145
Control__Ct0861	ASV_215	Fungi	Ascomycota	Dothideomycetes	Capnodiales	Cladosporiaceae	Cladosporium	herbarum
Control__Ct0861	ASV_2156	Fungi	Ascomycota	Sordariomycetes	Glomerellales	Plectosphaerellaceae	Brunneomyces	brunnescens
Control__Ct0861	ASV_216	Fungi	Basidiomycota	Agaricomycetes	Agaricales	Psathyrellaceae	Coprinellus	flocculosus
Control__Ct0861	ASV_2160	Fungi	Ascomycota	Dothideomycetes	Pleosporales	Sporormiaceae	Preussia	terricola
Control__Ct0861	ASV_2165	Fungi	Ascomycota	Dothideomycetes	Pleosporales	Didymosphaeriaceae	Dictyoarthrinium	sacchari
Control__Ct0861	ASV_217	Fungi	Ascomycota	Eurotiomycetes	Eurotiales	Aspergillaceae	Penicillium	Unknown_ASV_217
Control__Ct0861	ASV_2170	Fungi	Ascomycota	Sordariomycetes	Hypocreales	Nectriaceae	Fusarium	Unknown_ASV_2170
Control__Ct0861	ASV_2171	Fungi	Ascomycota	Sordariomycetes	Glomerellales	Glomerellaceae	Colletotrichum	citricola
Control__Ct0861	ASV_2172	Fungi	Ascomycota	Sordariomycetes	Glomerellales	Plectosphaerellaceae	Lectera	Unknown_ASV_2172
Control__Ct0861	ASV_2174	Fungi	Ascomycota	Sordariomycetes	Microascales	Microascaceae	Enterocarpus	grenotii
Control__Ct0861	ASV_2176	Fungi	Basidiomycota	Agaricomycetes	Agaricales	Psathyrellaceae	Coprinopsis	psammophila
Control__Ct0861	ASV_2180	Fungi	Ascomycota	Sordariomycetes	Trichosphaeriales	Trichosphaeriaceae	Nigrospora	Unknown_ASV_2180
Control__Ct0861	ASV_2181	Fungi	Ascomycota	Sordariomycetes	Xylariales	Diatrypaceae	Monosporascus	eutypoides
Control__Ct0861	ASV_2185	Fungi	Ascomycota	Eurotiomycetes	Onygenales	Gymnoascaceae	Gymnascella	nodulosa
Control__Ct0861	ASV_2188	Fungi	Ascomycota	Sordariomycetes	Hypocreales	Stachybotryaceae	Stachybotrys	Unknown_ASV_2188
Control__Ct0861	ASV_2189	Fungi	Ascomycota	Sordariomycetes	Glomerellales	Plectosphaerellaceae	Acrostalagmus	luteoalbus
Control__Ct0861	ASV_219	Fungi	Mortierellomycota	Mortierellomycetes	Mortierellales	Mortierellaceae	Mortierella	polygonia
Control__Ct0861	ASV_2190	Fungi	Ascomycota	Sordariomycetes	Sordariales	Sordariales_fam_Incertae_sedis	Papulaspora	byssina
Control__Ct0861	ASV_2194	Fungi	Ascomycota	Sordariomycetes	Hypocreales	Cordycipitaceae	Simplicillium	album
Control	ASV_2196	Fungi	Basidiomycota	Ustilaginomycetes	Ustilaginales	Ustilaginaceae	Moesziomyces	aphidis
Control__Ct0861	ASV_2198	Fungi	Ascomycota	Dothideomycetes	Pleosporales	Sporormiaceae	Preussia	terricola
Control__Ct0861	ASV_2199	Fungi	Basidiomycota	Agaricomycetes	Agaricales	Unknown_ASV_2199	Unknown_ASV_2199	Unknown_ASV_2199
Control__Ct0861	ASV_22	Fungi	Basidiomycota	Ustilaginomycetes	Ustilaginales	Ustilaginaceae	Moesziomyces	aphidis
Control__Ct0861	ASV_220	Fungi	Chytridiomycota	Spizellomycetes	Spizellomycetales	Spizellomycetaceae	Spizellomyces	Unknown_ASV_220
Control__Ct0861	ASV_2200	Fungi	Glomeromycota	Glomeromycetes	Glomerales	Glomeraceae	Rhizophagus	Unknown_ASV_2200
Control__Ct0861	ASV_2201	Fungi	Basidiomycota	Ustilaginomycetes	Ustilaginales	Ustilaginaceae	Ustilago	hordei
Control__Ct0861	ASV_2203	Fungi	Chytridiomycota	Rhizophydiomycetes	Rhizophydiales	Alphamycetaceae	Betamyces	Unknown_ASV_2203
Control__Ct0861	ASV_2205	Fungi	Ascomycota	Dothideomycetes	Pleosporales	Pleosporaceae	Alternaria	Unknown_ASV_2205
Control__Ct0861	ASV_221	Fungi	Ascomycota	Dothideomycetes	Capnodiales	Cladosporiaceae	Cladosporium	herbarum
Control__Ct0861	ASV_2212	Fungi	Ascomycota	Saccharomycetes	Saccharomycetales	Debaryomycetaceae	Debaryomyces	Unknown_ASV_2212
Control__Ct0861	ASV_2216	Fungi	Zoopagomycota	Zoopagomycetes	Zoopagales	Zoopagaceae	Unknown_ASV_2216	Unknown_ASV_2216
Control__Ct0861	ASV_2218	Fungi	Ascomycota	Sordariomycetes	Xylariales	Coniocessiaceae	Coniocessia	cruciformis
Control__Ct0861	ASV_2219	Fungi	Ascomycota	Eurotiomycetes	Eurotiales	Aspergillaceae	Aspergillus	allahabadii
Control__Ct0861	ASV_2220	Fungi	Ascomycota	Dothideomycetes	Pleosporales	Lophiostomataceae	Lophiostoma	Unknown_ASV_2220
Control__Ct0861	ASV_2221	Fungi	Ascomycota	Eurotiomycetes	Eurotiales	Trichocomaceae	Thermomyces	ibadanensis
Control__Ct0861	ASV_2222	Fungi	Ascomycota	Sordariomycetes	Sordariales	Chaetomiaceae	Subramaniula	obscura
Control__Ct0861	ASV_2223	Fungi	Olpidiomycota	Olpidiomycetes	Olpidiales	Olpidiaceae	Olpidium	Unknown_ASV_2223
Control__Ct0861	ASV_2224	Fungi	Ascomycota	Sordariomycetes	Hypocreales	Nectriaceae	Fusarium	equiseti
Control__Ct0861	ASV_2225	Fungi	Ascomycota	Dothideomycetes	Dothideomycetes_ord_Incertae_sedis	Eremomycetaceae	Arthrographis	Unknown_ASV_2225
Control__Ct0861	ASV_2228	Fungi	Glomeromycota	Paraglomeromycetes	Paraglomerales	Pervetustaceae	Pervetustus	simplex
Control__Ct0861	ASV_223	Fungi	Ascomycota	Eurotiomycetes	Onygenales	Ajellomycetaceae	Emmonsiellopsis	Unknown_ASV_223
Control__Ct0861	ASV_2230	Fungi	Basidiomycota	Agaricomycetes	Agaricales	Agaricaceae	Tulostoma	giovanellae
Control__Ct0861	ASV_2232	Fungi	Basidiomycota	Ustilaginomycetes	Ustilaginales	Ustilaginaceae	Ustilago	hordei
Control__Ct0861	ASV_2233	Fungi	Ascomycota	Dothideomycetes	Pleosporales	Sporormiaceae	Preussia	terricola
Control__Ct0861	ASV_2235	Fungi	Basidiomycota	Cystobasidiomycetes	Cystobasidiales	Cystobasidiaceae	Cystobasidium	minutum
Control__Ct0861	ASV_2237	Fungi	Ascomycota	Dothideomycetes	Pleosporales	Pleosporaceae	Alternaria	subcucurbitae
Control__Ct0861	ASV_224	Fungi	Ascomycota	Dothideomycetes	Abrothallales	Abrothallaceae	Abrothallus	parmeliarum
Control__Ct0861	ASV_2241	Fungi	Chytridiomycota	Spizellomycetes	Spizellomycetales	Unknown_ASV_2241	Unknown_ASV_2241	Unknown_ASV_2241
Control__Ct0861	ASV_2244	Fungi	Basidiomycota	Tremellomycetes	Tremellales	Bulleribasidiaceae	Vishniacozyma	tephrensis
Control__Ct0861	ASV_225	Fungi	Kickxellomycota	Kickxellomycetes	Kickxellales	Kickxellaceae	Spiromyces	Unknown_ASV_225
Control__Ct0861	ASV_2258	Fungi	Ascomycota	Eurotiomycetes	Onygenales	Gymnoascaceae	Arachniotus	flavoluteus
Control__Ct0861	ASV_2259	Fungi	Mortierellomycota	Mortierellomycetes	Mortierellales	Mortierellaceae	Mortierella	capitata
Control__Ct0861	ASV_2262	Fungi	Ascomycota	Sordariomycetes	Xylariales	Coniocessiaceae	Coniocessia	Unknown_ASV_2262
Control__Ct0861	ASV_2264	Fungi	Ascomycota	Sordariomycetes	Sordariales	Lasiosphaeriaceae	Schizothecium	Unknown_ASV_2264
Control__Ct0861	ASV_227	Fungi	Ascomycota	Sordariomycetes	Coniochaetales	Coniochaetaceae	Coniochaeta	verticillata
Control__Ct0861	ASV_2272	Fungi	Ascomycota	Sordariomycetes	Hypocreales	Hypocreales_fam_Incertae_sedis	Acremonium	persicinum
Control__Ct0861	ASV_2273	Fungi	Mortierellomycota	Mortierellomycetes	Mortierellales	Mortierellaceae	Unknown_ASV_2273	Unknown_ASV_2273
Control__Ct0861	ASV_2276	Fungi	Ascomycota	Sordariomycetes	Glomerellales	Plectosphaerellaceae	Acrostalagmus	luteoalbus
Ct0861	ASV_2277	Fungi	Ascomycota	Dothideomycetes	Pleosporales	Pleosporaceae	Alternaria	Unknown_ASV_2277
Control__Ct0861	ASV_228	Fungi	Ascomycota	Eurotiomycetes	Eurotiales	Aspergillaceae	Talaromyces	Unknown_ASV_228
Control__Ct0861	ASV_2282	Fungi	Ascomycota	Eurotiomycetes	Onygenales	Onygenaceae	Castanedomyces	australiensis
Control__Ct0861	ASV_2283	Fungi	Ascomycota	Eurotiomycetes	Chaetothyriales	Herpotrichiellaceae	Exophiala	mesophila
Control__Ct0861	ASV_2286	Fungi	Ascomycota	Dothideomycetes	Pleosporales	Pleosporaceae	Alternaria	subcucurbitae
Control__Ct0861	ASV_2288	Fungi	Ascomycota	Eurotiomycetes	Onygenales	Onygenaceae	Chrysosporium	lobatum
Control__Ct0861	ASV_2289	Fungi	Ascomycota	Dothideomycetes	Dothideales	Saccotheciaceae	Selenophoma	mahoniae
Control__Ct0861	ASV_229	Fungi	Basidiomycota	Agaricomycetes	Cantharellales	Ceratobasidiaceae	Unknown_ASV_229	Unknown_ASV_229
Control__Ct0861	ASV_2291	Fungi	Ascomycota	Dothideomycetes	Abrothallales	Abrothallaceae	Abrothallus	parmeliarum
Control__Ct0861	ASV_2293	Fungi	Ascomycota	Leotiomycetes	Thelebolales	Thelebolaceae	Unknown_ASV_2293	Unknown_ASV_2293
Control__Ct0861	ASV_2295	Fungi	Ascomycota	Dothideomycetes	Pleosporales	Neocamarosporiaceae	Neocamarosporium	leipoldtiae
Control__Ct0861	ASV_23	Fungi	Ascomycota	Sordariomycetes	Glomerellales	Plectosphaerellaceae	Unknown_ASV_23	Unknown_ASV_23
Control__Ct0861	ASV_230	Fungi	Ascomycota	Dothideomycetes	Pleosporales	Cucurbitariaceae	Pyrenochaetopsis	tabarestanensis
Control__Ct0861	ASV_2300	Fungi	Ascomycota	Sordariomycetes	Microascales	Microascaceae	Microascus	paisii
Control__Ct0861	ASV_2302	Fungi	Ascomycota	Sordariomycetes	Microascales	Microascaceae	Microascus	Unknown_ASV_2302
Control__Ct0861	ASV_2305	Fungi	Ascomycota	Dothideomycetes	Pleosporales	Didymosphaeriaceae	Pseudopithomyces	angolensis
Control__Ct0861	ASV_2309	Fungi	Basidiomycota	Agaricomycetes	Cantharellales	Ceratobasidiaceae	Thanatephorus	cucumeris
Control__Ct0861	ASV_231	Fungi	Mucoromycota	Mucoromycetes	Mucorales	Rhizopodaceae	Rhizopus	arrhizus
Control__Ct0861	ASV_2310	Fungi	Ascomycota	Eurotiomycetes	Onygenales	Onygenaceae	Chrysosporium	lobatum
Control__Ct0861	ASV_2315	Fungi	Ascomycota	Dothideomycetes	Neophaeothecales	Neophaeothecaceae	Neophaeotheca	triangularis
Control__Ct0861	ASV_2319	Fungi	Chytridiomycota	Rhizophlyctidomycetes	Rhizophlyctidales	Rhizophlyctidaceae	Unknown_ASV_2319	Unknown_ASV_2319
Control__Ct0861	ASV_232	Fungi	Ascomycota	Eurotiomycetes	Eurotiales	Aspergillaceae	Aspergillus	penicillioides
Control__Ct0861	ASV_2322	Fungi	Ascomycota	Pezizomycetes	Pezizales	Pezizales_fam_Incertae_sedis	Coprotus	Unknown_ASV_2322
Control__Ct0861	ASV_2323	Fungi	Ascomycota	Eurotiomycetes	Eurotiales	Aspergillaceae	Penicillium	Unknown_ASV_2323
Control__Ct0861	ASV_2326	Fungi	Ascomycota	Sordariomycetes	Magnaporthales	Magnaporthaceae	Magnaporthe	Unknown_ASV_2326
Control__Ct0861	ASV_2329	Fungi	Ascomycota	Sordariomycetes	Sordariales	Chaetomiaceae	Stolonocarpus	Unknown_ASV_2329
Control__Ct0861	ASV_233	Fungi	Ascomycota	Sordariomycetes	Hypocreales	Nectriaceae	Fusarium	Unknown_ASV_233
Control__Ct0861	ASV_2331	Fungi	Ascomycota	Sordariomycetes	Hypocreales	Hypocreales_fam_Incertae_sedis	Acremonium	sclerotigenum
Control__Ct0861	ASV_2333	Fungi	Ascomycota	Dothideomycetes	Phaeothecales	Phaeothecaceae	Unknown_ASV_2333	Unknown_ASV_2333
Control__Ct0861	ASV_2336	Fungi	Ascomycota	Sordariomycetes	Glomerellales	Plectosphaerellaceae	Chordomyces	antarcticus
Control	ASV_2341	Fungi	Chytridiomycota	Spizellomycetes	Spizellomycetales	Unknown_ASV_2341	Unknown_ASV_2341	Unknown_ASV_2341
Control__Ct0861	ASV_2348	Fungi	Ascomycota	Dothideomycetes	Pleosporales	Pleosporaceae	Comoclathris	Unknown_ASV_2348
Control__Ct0861	ASV_235	Fungi	Ascomycota	Sordariomycetes	Hypocreales	Hypocreales_fam_Incertae_sedis	Sarocladium	zeae
Control__Ct0861	ASV_2350	Fungi	Mortierellomycota	Mortierellomycetes	Mortierellales	Mortierellaceae	Linnemannia	amoeboidea
Control__Ct0861	ASV_2353	Fungi	Ascomycota	Sordariomycetes	Sordariales	Chaetomiaceae	Ovatospora	Unknown_ASV_2353
Control__Ct0861	ASV_2355	Fungi	Ascomycota	Dothideomycetes	Pleosporales	Sporormiaceae	Unknown_ASV_2355	Unknown_ASV_2355
Control__Ct0861	ASV_2359	Fungi	Ascomycota	Sordariomycetes	Hypocreales	Stachybotryaceae	Paramyrothecium	Unknown_ASV_2359
Control__Ct0861	ASV_2361	Fungi	Ascomycota	Sordariomycetes	Sordariales	Chaetomiaceae	Mycothermus	thermophilus
Control__Ct0861	ASV_2363	Fungi	Ascomycota	Dothideomycetes	Pleosporales	Pleosporaceae	Bipolaris	Unknown_ASV_2363
Control__Ct0861	ASV_2364	Fungi	Basidiomycota	Ustilaginomycetes	Ustilaginales	Ustilaginaceae	Pseudozyma	Unknown_ASV_2364
Ct0861	ASV_2365	Fungi	Ascomycota	Pezizomycetes	Pezizales	Pezizales_fam_Incertae_sedis	Trichobolus	Unknown_ASV_2365
Control__Ct0861	ASV_2366	Fungi	Ascomycota	Sordariomycetes	Coniochaetales	Coniochaetaceae	Coniochaeta	Unknown_ASV_2366
Control__Ct0861	ASV_2367	Fungi	Ascomycota	Sordariomycetes	Glomerellales	Plectosphaerellaceae	Wallrothiella	gmelinae
Control__Ct0861	ASV_2368	Fungi	Ascomycota	Dothideomycetes	Pleosporales	Torulaceae	Torula	fici
Control__Ct0861	ASV_237	Fungi	Basidiomycota	Tremellomycetes	Filobasidiales	Filobasidiaceae	Filobasidium	oeirense
Control__Ct0861	ASV_2371	Fungi	Zoopagomycota	Zoopagomycetes	Zoopagales	Zoopagaceae	Unknown_ASV_2371	Unknown_ASV_2371
Control__Ct0861	ASV_2373	Fungi	Ascomycota	Sordariomycetes	Hypocreales	Niessliaceae	Eucasphaeria	Unknown_ASV_2373
Control__Ct0861	ASV_2374	Fungi	Ascomycota	Sordariomycetes	Hypocreales	Stachybotryaceae	Striaticonidium	brachysporum
Ct0861	ASV_2375	Fungi	Mortierellomycota	Mortierellomycetes	Mortierellales	Unknown_ASV_2375	Unknown_ASV_2375	Unknown_ASV_2375
Control__Ct0861	ASV_2376	Fungi	Ascomycota	Dothideomycetes	Capnodiales	Cladosporiaceae	Verrucocladosporium	dirinae
Control__Ct0861	ASV_2378	Fungi	Ascomycota	Dothideomycetes	Neophaeothecales	Neophaeothecaceae	Nothophaeotheca	mirabibensis
Control__Ct0861	ASV_238	Fungi	Ascomycota	Sordariomycetes	Microascales	Microascaceae	Kernia	columnaris
Control__Ct0861	ASV_2380	Fungi	Ascomycota	Dothideomycetes	Pleosporales	Sporormiaceae	Unknown_ASV_2380	Unknown_ASV_2380
Control__Ct0861	ASV_2381	Fungi	Ascomycota	Pezizomycetes	Pezizales	Pezizales_fam_Incertae_sedis	Coprotus	Unknown_ASV_2381
Control__Ct0861	ASV_2382	Fungi	Ascomycota	Eurotiomycetes	Onygenales	Onygenaceae	Amauroascus	kuehnii
Control__Ct0861	ASV_2384	Fungi	Ascomycota	Sordariomycetes	Hypocreales	Bionectriaceae	Geosmithia	Unknown_ASV_2384
Control__Ct0861	ASV_2387	Fungi	Ascomycota	Pezizomycetes	Pezizales	Pezizaceae	Iodophanus	Unknown_ASV_2387
Control__Ct0861	ASV_239	Fungi	Ascomycota	Saccharomycetes	Saccharomycetales	Debaryomycetaceae	Kurtzmaniella	quercitrusa
Control__Ct0861	ASV_2390	Fungi	Ascomycota	Sordariomycetes	Glomerellales	Plectosphaerellaceae	Chordomyces	antarcticus
Control__Ct0861	ASV_2392	Fungi	Ascomycota	Sordariomycetes	Microascales	Microascaceae	Wardomycopsis	inopinata
Control__Ct0861	ASV_2395	Fungi	Aphelidiomycota	Aphelidiomycetes	GS16	Unknown_ASV_2395	Unknown_ASV_2395	Unknown_ASV_2395
Control__Ct0861	ASV_2396	Fungi	Chytridiomycota	Spizellomycetes	Spizellomycetales	Spizellomycetaceae	Spizellomyces	Unknown_ASV_2396
Control__Ct0861	ASV_2398	Fungi	Ascomycota	Dothideomycetes	Mycosphaerellales	Teratosphaeriaceae	Unknown_ASV_2398	Unknown_ASV_2398
Control__Ct0861	ASV_2399	Fungi	Ascomycota	Sordariomycetes	Microascales	Microascaceae	Gamsia	simplex
Control__Ct0861	ASV_24	Fungi	Ascomycota	Dothideomycetes	Pleosporales	Sporormiaceae	Preussia	terricola
Control__Ct0861	ASV_240	Fungi	Ascomycota	Dothideomycetes	Pleosporales	Pleosporaceae	Alternaria	metachromatica
Control__Ct0861	ASV_2403	Fungi	Ascomycota	Dothideomycetes	Abrothallales	Abrothallaceae	Abrothallus	parmeliarum
Control__Ct0861	ASV_2406	Fungi	Ascomycota	Sordariomycetes	Savoryellales	Savoryellaceae	Unknown_ASV_2406	Unknown_ASV_2406
Control__Ct0861	ASV_241	Fungi	Ascomycota	Sordariomycetes	Hypocreales	Nectriaceae	Fusarium	kyushuense
Control__Ct0861	ASV_2412	Fungi	Ascomycota	Dothideomycetes	Abrothallales	Abrothallaceae	Abrothallus	parmeliarum
Control__Ct0861	ASV_2414	Fungi	Ascomycota	Dothideomycetes	Pleosporales	Pleosporaceae	Alternaria	Unknown_ASV_2414
Control__Ct0861	ASV_2415	Fungi	Ascomycota	Sordariomycetes	Microascales	Microascaceae	Scedosporium	prolificans
Control__Ct0861	ASV_2419	Fungi	Ascomycota	Sordariomycetes	Sordariales	Chaetomiaceae	Botryotrichum	atrogriseum
Control__Ct0861	ASV_2420	Fungi	Ascomycota	Eurotiomycetes	Onygenales	Onygenaceae	Chrysosporium	tropicum
Control__Ct0861	ASV_2423	Fungi	Ascomycota	Leotiomycetes	Helotiales	Pezizomycotina_fam_Incertae_sedis	Arcuadendron	Unknown_ASV_2423
Control__Ct0861	ASV_2424	Fungi	Ascomycota	Sordariomycetes	Xylariales	Apiosporaceae	Apiospora	esporlensis
Control__Ct0861	ASV_2427	Fungi	Glomeromycota	Glomeromycetes	Glomerales	Glomeraceae	Dominikia	iranica
Control__Ct0861	ASV_2429	Fungi	Basidiomycota	Microbotryomycetes	Sporidiobolales	Sporidiobolaceae	Rhodotorula	mucilaginosa
Control__Ct0861	ASV_243	Fungi	Chytridiomycota	Spizellomycetes	Spizellomycetales	Spizellomycetaceae	Spizellomyces	Unknown_ASV_243
Control__Ct0861	ASV_2430	Fungi	Basidiomycota	Agaricomycetes	Agaricales	Pluteaceae	Pluteus	longistriatus
Control__Ct0861	ASV_2435	Fungi	Chytridiomycota	Rhizophlyctidomycetes	Rhizophlyctidales	Rhizophlyctidaceae	Rhizophlyctis	Unknown_ASV_2435
Control__Ct0861	ASV_2443	Fungi	Ascomycota	Dothideomycetes	Pleosporales	Acrocalymmaceae	Unknown_ASV_2443	Unknown_ASV_2443
Control__Ct0861	ASV_245	Fungi	Basidiomycota	Agaricomycetes	Agaricales	Entolomataceae	Entoloma	byssisedum
Control__Ct0861	ASV_2455	Fungi	Chytridiomycota	Spizellomycetes	Spizellomycetales	Unknown_ASV_2455	Unknown_ASV_2455	Unknown_ASV_2455
Control__Ct0861	ASV_2457	Fungi	Ascomycota	Dothideomycetes	Pleosporales	Cucurbitariaceae	Pyrenochaetopsis	tabarestanensis
Control__Ct0861	ASV_2462	Fungi	Ascomycota	Dothideomycetes	Capnodiales	Neodevriesiaceae	Neodevriesia	bulbillosa
Control__Ct0861	ASV_2464	Fungi	Mortierellomycota	Mortierellomycetes	Mortierellales	Mortierellaceae	Mortierella	ambigua
Control__Ct0861	ASV_2465	Fungi	Ascomycota	Dothideomycetes	Mycosphaerellales	Mycosphaerellaceae	Ramularia	eucalypti
Control__Ct0861	ASV_2466	Fungi	Chytridiomycota	Rhizophlyctidomycetes	Rhizophlyctidales	Rhizophlyctidaceae	Rhizophlyctis	Unknown_ASV_2466
Control__Ct0861	ASV_2468	Fungi	Ascomycota	Sordariomycetes	Hypocreales	Ophiocordycipitaceae	Hirsutella	Unknown_ASV_2468
Control__Ct0861	ASV_247	Fungi	Ascomycota	Sordariomycetes	Hypocreales	Nectriaceae	Fusarium	equiseti
Control__Ct0861	ASV_2475	Fungi	Mortierellomycota	Mortierellomycetes	Mortierellales	Mortierellaceae	Unknown_ASV_2475	Unknown_ASV_2475
Control__Ct0861	ASV_2481	Fungi	Ascomycota	Sordariomycetes	Sordariales	Chaetomiaceae	Chaetomium	longiciliatum
Control__Ct0861	ASV_2482	Fungi	Mortierellomycota	Mortierellomycetes	Mortierellales	Mortierellaceae	Mortierella	Unknown_ASV_2482
Control__Ct0861	ASV_2483	Fungi	Ascomycota	Sordariomycetes	Microascales	Microascaceae	Microascus	cirrosus
Control__Ct0861	ASV_2484	Fungi	Ascomycota	Sordariomycetes	Microascales	Microascaceae	Acaulium	Unknown_ASV_2484
Control__Ct0861	ASV_2486	Fungi	Ascomycota	Sordariomycetes	Sordariales	Chaetomiaceae	Chaetomium	subspirilliferum
Control__Ct0861	ASV_2488	Fungi	Ascomycota	Eurotiomycetes	Onygenales	Ajellomycetaceae	Emmonsiellopsis	coralliformis
Control__Ct0861	ASV_249	Fungi	Ascomycota	Sordariomycetes	Sordariales	Sordariales_fam_Incertae_sedis	Madurella	tropicana
Control__Ct0861	ASV_2493	Fungi	Chytridiomycota	Lobulomycetes	Lobulomycetales	Unknown_ASV_2493	Unknown_ASV_2493	Unknown_ASV_2493
Control__Ct0861	ASV_2494	Fungi	Ascomycota	Sordariomycetes	Hypocreales	Stachybotryaceae	Sirastachys	Unknown_ASV_2494
Control__Ct0861	ASV_2496	Fungi	Glomeromycota	Glomeromycetes	Glomerales	Glomeraceae	Rhizophagus	fasciculatus
Control__Ct0861	ASV_2498	Fungi	Ascomycota	Dothideomycetes	Capnodiales	Cladosporiaceae	Cladosporium	basi-inflatum
Control__Ct0861	ASV_25	Fungi	Mortierellomycota	Mortierellomycetes	Mortierellales	Mortierellaceae	Unknown_ASV_25	Unknown_ASV_25
Control__Ct0861	ASV_250	Fungi	Ascomycota	Sordariomycetes	Hypocreales	Nectriaceae	Lasionectria	Unknown_ASV_250
Control__Ct0861	ASV_2502	Fungi	Ascomycota	Eurotiomycetes	Eurotiales	Aspergillaceae	Aspergillus	mottae
Control__Ct0861	ASV_2504	Fungi	Ascomycota	Sordariomycetes	Microascales	Microascaceae	Microascus	cinereus
Control__Ct0861	ASV_2509	Fungi	Ascomycota	Dothideomycetes	Pleosporales	Dictyosporiaceae	Neodendryphiella	Unknown_ASV_2509
Control__Ct0861	ASV_251	Fungi	Ascomycota	Sordariomycetes	Hypocreales	Nectriaceae	Fusarium	equiseti
Control__Ct0861	ASV_2515	Fungi	Basidiomycota	Agaricomycetes	Agaricales	Psathyrellaceae	Coprinopsis	cinerea
Control__Ct0861	ASV_2517	Fungi	Ascomycota	Sordariomycetes	Hypocreales	Nectriaceae	Fusarium	equiseti
Control__Ct0861	ASV_252	Fungi	Ascomycota	Eurotiomycetes	Eurotiales	Aspergillaceae	Aspergillus	insuetus
Control__Ct0861	ASV_2524	Fungi	Ascomycota	Eurotiomycetes	Chaetothyriales	Cyphellophoraceae	Cyphellophora	pluriseptata
Control__Ct0861	ASV_2526	Fungi	Ascomycota	Sordariomycetes	Hypocreales	Hypocreales_fam_Incertae_sedis	Acremonium	persicinum
Control__Ct0861	ASV_2531	Fungi	Chytridiomycota	Rhizophlyctidomycetes	Rhizophlyctidales	Rhizophlyctidaceae	Rhizophlyctis	Unknown_ASV_2531
Control__Ct0861	ASV_2534	Fungi	Ascomycota	Sordariomycetes	Sordariales	Chaetomiaceae	Unknown_ASV_2534	Unknown_ASV_2534
Control__Ct0861	ASV_2536	Fungi	Ascomycota	Eurotiomycetes	Onygenales	Gymnoascaceae	Arachniotus	flavoluteus
Control__Ct0861	ASV_2539	Fungi	Ascomycota	Dothideomycetes	Pleosporales	Pleosporaceae	Alternaria	subcucurbitae
Control__Ct0861	ASV_2540	Fungi	Basidiomycota	Agaricomycetes	Agaricales	Stephanosporaceae	Unknown_ASV_2540	Unknown_ASV_2540
Control	ASV_2542	Fungi	Ascomycota	Dothideomycetes	Pleosporales	Pleosporaceae	Alternaria	eureka
Control__Ct0861	ASV_2544	Fungi	Mortierellomycota	Mortierellomycetes	Mortierellales	Mortierellaceae	Unknown_ASV_2544	Unknown_ASV_2544
Control__Ct0861	ASV_2547	Fungi	Ascomycota	Eurotiomycetes	Onygenales	Spiromastigoidaceae	Spiromastigoides	princeps
Control__Ct0861	ASV_2549	Fungi	Ascomycota	Dothideomycetes	Capnodiales	Cladosporiaceae	Verrucocladosporium	Unknown_ASV_2549
Control__Ct0861	ASV_2552	Fungi	Ascomycota	Sordariomycetes	Sordariales	Chaetomiaceae	Unknown_ASV_2552	Unknown_ASV_2552
Control__Ct0861	ASV_2554	Fungi	Ascomycota	Laboulbeniomycetes	Pyxidiophorales	Pyxidiophoraceae	Pyxidiophora	Unknown_ASV_2554
Control	ASV_2556	Fungi	Ascomycota	Sordariomycetes	Sordariales	Sordariales_fam_Incertae_sedis	Papulaspora	equi
Ct0861	ASV_2557	Fungi	Ascomycota	Sordariomycetes	Hypocreales	Stachybotryaceae	Achroiostachys	betulicola
Control__Ct0861	ASV_2559	Fungi	Basidiomycota	Agaricomycetes	Agaricales	Unknown_ASV_2559	Unknown_ASV_2559	Unknown_ASV_2559
Control__Ct0861	ASV_256	Fungi	Ascomycota	Sordariomycetes	Hypocreales	Bionectriaceae	Unknown_ASV_256	Unknown_ASV_256
Control__Ct0861	ASV_2561	Fungi	Ascomycota	Sordariomycetes	Hypocreales	Nectriaceae	Bisifusarium	Unknown_ASV_2561
Control__Ct0861	ASV_2566	Fungi	Ascomycota	Sordariomycetes	Microascales	Microascaceae	Pithoascus	nidicola
Control__Ct0861	ASV_2567	Fungi	Ascomycota	Eurotiomycetes	Eurotiales	Aspergillaceae	Aspergillus	niger
Control__Ct0861	ASV_257	Fungi	Ascomycota	Dothideomycetes	Pleosporales	Pleosporaceae	Alternaria	metachromatica
Control__Ct0861	ASV_2571	Fungi	Ascomycota	Pezizomycetes	Pezizales	Pezizales_fam_Incertae_sedis	Unknown_ASV_2571	Unknown_ASV_2571
Control__Ct0861	ASV_2577	Fungi	Ascomycota	Sordariomycetes	Microascales	Microascaceae	Microascus	verrucosus
Control__Ct0861	ASV_2579	Fungi	Ascomycota	Dothideomycetes	Capnodiales	Neodevriesiaceae	Neodevriesia	Unknown_ASV_2579
Control__Ct0861	ASV_258	Fungi	Ascomycota	Sordariomycetes	Sordariales	Chaetomiaceae	Collariella	Unknown_ASV_258
Control__Ct0861	ASV_2580	Fungi	Ascomycota	Dothideomycetes	Pleosporales	Sporormiaceae	Sporormiella	similis
Control__Ct0861	ASV_2583	Fungi	Ascomycota	Saccharomycetes	Saccharomycetales	Metschnikowiaceae	Kodamaea	ohmeri
Control__Ct0861	ASV_2585	Fungi	Ascomycota	Sordariomycetes	Sordariales	Chaetomiaceae	Unknown_ASV_2585	Unknown_ASV_2585
Control__Ct0861	ASV_2590	Fungi	Basidiomycota	Tremellomycetes	Filobasidiales	Filobasidiaceae	Naganishia	albida
Control__Ct0861	ASV_2593	Fungi	Chytridiomycota	Rhizophydiomycetes	Rhizophydiales	Unknown_ASV_2593	Unknown_ASV_2593	Unknown_ASV_2593
Control__Ct0861	ASV_2596	Fungi	Chytridiomycota	Rhizophydiomycetes	Rhizophydiales	Alphamycetaceae	Betamyces	Unknown_ASV_2596
Control__Ct0861	ASV_2599	Fungi	Basidiomycota	Cystobasidiomycetes	Cystobasidiomycetes_ord_Incertae_sedis	Symmetrosporaceae	Symmetrospora	symmetrica
Control__Ct0861	ASV_26	Fungi	Ascomycota	Saccharomycetes	Saccharomycetales	Debaryomycetaceae	Meyerozyma	guilliermondii
Control	ASV_2600	Fungi	Ascomycota	Dothideomycetes	Capnodiales	Neodevriesiaceae	Neodevriesia	Unknown_ASV_2600
Control	ASV_2603	Fungi	Ascomycota	Sordariomycetes	Sordariales	Sordariales_fam_Incertae_sedis	Papulaspora	byssina
Control__Ct0861	ASV_2604	Fungi	Chytridiomycota	Rhizophlyctidomycetes	Rhizophlyctidales	Rhizophlyctidaceae	Rhizophlyctis	Unknown_ASV_2604
Control__Ct0861	ASV_2608	Fungi	Ascomycota	Dothideomycetes	Capnodiales	Cladosporiaceae	Verrucocladosporium	dirinae
Control	ASV_2611	Fungi	Mortierellomycota	Mortierellomycetes	Mortierellales	Mortierellaceae	Mortierella	polygonia
Control__Ct0861	ASV_2612	Fungi	Ascomycota	Sordariomycetes	Glomerellales	Plectosphaerellaceae	Sodiomyces	Unknown_ASV_2612
Control__Ct0861	ASV_2613	Fungi	Ascomycota	Dothideomycetes	Capnodiales	Cladosporiaceae	Cladosporium	Unknown_ASV_2613
Control__Ct0861	ASV_2614	Fungi	Chytridiomycota	Rhizophlyctidomycetes	Rhizophlyctidales	Rhizophlyctidaceae	Rhizophlyctis	Unknown_ASV_2614
Control__Ct0861	ASV_2624	Fungi	Ascomycota	Eurotiomycetes	Eurotiales	Aspergillaceae	Aspergillus	penicillioides
Control	ASV_2627	Fungi	Ascomycota	Eurotiomycetes	Onygenales	Onygenales_fam_Incertae_sedis	Spiromastix	Unknown_ASV_2627
Control__Ct0861	ASV_2628	Fungi	Ascomycota	Sordariomycetes	Hypocreales	Hypocreales_fam_Incertae_sedis	Sarocladium	implicatum
Control__Ct0861	ASV_263	Fungi	Basidiomycota	Tremellomycetes	Filobasidiales	Filobasidiaceae	Filobasidium	Unknown_ASV_263
Control__Ct0861	ASV_2630	Fungi	Basidiomycota	Malasseziomycetes	Malasseziales	Malasseziaceae	Malassezia	restricta
Control__Ct0861	ASV_2632	Fungi	Ascomycota	Sordariomycetes	Hypocreales	Unknown_ASV_2632	Unknown_ASV_2632	Unknown_ASV_2632
Control__Ct0861	ASV_2636	Fungi	Ascomycota	Eurotiomycetes	Eurotiales	Aspergillaceae	Talaromyces	Unknown_ASV_2636
Control__Ct0861	ASV_2637	Fungi	Ascomycota	Sordariomycetes	Xylariales	Diatrypaceae	Monosporascus	eutypoides
Control	ASV_2640	Fungi	Basidiomycota	Agaricomycetes	Agaricales	Stephanosporaceae	Unknown_ASV_2640	Unknown_ASV_2640
Control__Ct0861	ASV_2646	Fungi	Ascomycota	Dothideomycetes	Abrothallales	Abrothallaceae	Abrothallus	parmeliarum
Control__Ct0861	ASV_265	Fungi	Ascomycota	Dothideomycetes	Pleosporales	Sporormiaceae	Preussia	terricola
Control__Ct0861	ASV_2652	Fungi	Ascomycota	Dothideomycetes	Dothideomycetes_ord_Incertae_sedis	Eremomycetaceae	Unknown_ASV_2652	Unknown_ASV_2652
Control__Ct0861	ASV_2654	Fungi	Ascomycota	Sordariomycetes	Microascales	Microascaceae	Enterocarpus	grenotii
Control__Ct0861	ASV_2655	Fungi	Ascomycota	Eurotiomycetes	Chaetothyriales	Trichomeriaceae	Knufia	Unknown_ASV_2655
Control__Ct0861	ASV_2656	Fungi	Basidiomycota	Cystobasidiomycetes	Cystobasidiales	Cystobasidiaceae	Cystobasidium	slooffiae
Control__Ct0861	ASV_2661	Fungi	Zoopagomycota	Zoopagomycetes	Zoopagales	Piptocephalidaceae	Syncephalis	Unknown_ASV_2661
Control__Ct0861	ASV_2666	Fungi	Chytridiomycota	Rhizophlyctidomycetes	Rhizophlyctidales	Rhizophlyctidaceae	Unknown_ASV_2666	Unknown_ASV_2666
Control__Ct0861	ASV_2669	Fungi	Ascomycota	Sordariomycetes	Hypocreales	Niessliaceae	Niesslia	mucida
Control__Ct0861	ASV_267	Fungi	Basidiomycota	Tremellomycetes	Tremellales	Bulleribasidiaceae	Vishniacozyma	carnescens
Control__Ct0861	ASV_2673	Fungi	Basidiomycota	Cystobasidiomycetes	Cystobasidiomycetes_ord_Incertae_sedis	Symmetrosporaceae	Symmetrospora	symmetrica
Control__Ct0861	ASV_2676	Fungi	Ascomycota	Dothideomycetes	Pleosporales	Pleosporaceae	Paradendryphiella	arenariae
Control__Ct0861	ASV_2678	Fungi	Ascomycota	Eurotiomycetes	Eurotiales	Aspergillaceae	Talaromyces	purpureogenus
Control__Ct0861	ASV_268	Fungi	Ascomycota	Dothideomycetes	Pleosporales	Lophiotremataceae	Lophiotrema	rubi
Control__Ct0861	ASV_2687	Fungi	Ascomycota	Dothideomycetes	Pleosporales	Torulaceae	Torula	chromolaenae
Control__Ct0861	ASV_2688	Fungi	Ascomycota	Eurotiomycetes	Onygenales	Gymnoascaceae	Leucothecium	emdenii
Control__Ct0861	ASV_269	Fungi	Ascomycota	Sordariomycetes	Branch06	Unknown_ASV_269	Unknown_ASV_269	Unknown_ASV_269
Control__Ct0861	ASV_2690	Fungi	Ascomycota	Dothideomycetes	Pleosporales	Sporormiaceae	Westerdykella	nigra
Control	ASV_2693	Fungi	Chytridiomycota	Spizellomycetes	Spizellomycetales	Unknown_ASV_2693	Unknown_ASV_2693	Unknown_ASV_2693
Control__Ct0861	ASV_2695	Fungi	Ascomycota	Saccharomycetes	Saccharomycetales	Metschnikowiaceae	Kodamaea	ohmeri
Control__Ct0861	ASV_2697	Fungi	Chytridiomycota	Spizellomycetes	Spizellomycetales	Spizellomycetaceae	Spizellomyces	Unknown_ASV_2697
Control__Ct0861	ASV_27	Fungi	Ascomycota	Sordariomycetes	Sordariales	Podosporaceae	Cladorrhinum	Unknown_ASV_27
Control__Ct0861	ASV_270	Fungi	Ascomycota	Dothideomycetes	Capnodiales	Cladosporiaceae	Cladosporium	basi-inflatum
Control__Ct0861	ASV_2701	Fungi	Ascomycota	Saccharomycetes	Saccharomycetales	Trichomonascaceae	Unknown_ASV_2701	Unknown_ASV_2701
Control__Ct0861	ASV_2705	Fungi	Ascomycota	Sordariomycetes	Xylariales	Apiosporaceae	Apiospora	marii
Control__Ct0861	ASV_2708	Fungi	Ascomycota	Sordariomycetes	Hypocreales	Tilachlidiaceae	Unknown_ASV_2708	Unknown_ASV_2708
Control__Ct0861	ASV_271	Fungi	Ascomycota	Leotiomycetes	Helotiales	Pezizomycotina_fam_Incertae_sedis	Arcuadendron	Unknown_ASV_271
Control__Ct0861	ASV_2711	Fungi	Ascomycota	Sordariomycetes	Microascales	Microascaceae	Cephalotrichum	Unknown_ASV_2711
Control__Ct0861	ASV_2713	Fungi	Ascomycota	Eurotiomycetes	Eurotiales	Aspergillaceae	Talaromyces	Unknown_ASV_2713
Control__Ct0861	ASV_2715	Fungi	Ascomycota	Eurotiomycetes	Onygenales	Arachnomycetaceae	Arachnomyces	pilosus
Control__Ct0861	ASV_2716	Fungi	Ascomycota	Eurotiomycetes	Eurotiales	Aspergillaceae	Penicillium	bilaiae
Control__Ct0861	ASV_2719	Fungi	Ascomycota	Dothideomycetes	Abrothallales	Abrothallaceae	Abrothallus	parmeliarum
Control__Ct0861	ASV_272	Fungi	Ascomycota	Dothideomycetes	Venturiales	Sympoventuriaceae	Ochroconis	tshawytschae
Control__Ct0861	ASV_2721	Fungi	Ascomycota	Eurotiomycetes	Eurotiales	Aspergillaceae	Aspergillus	Unknown_ASV_2721
Control__Ct0861	ASV_2722	Fungi	Ascomycota	Leotiomycetes	Helotiales	Pezizomycotina_fam_Incertae_sedis	Arcuadendron	triangulare
Control__Ct0861	ASV_2724	Fungi	Olpidiomycota	Olpidiomycetes	Olpidiales	Olpidiaceae	Olpidium	Unknown_ASV_2724
Control__Ct0861	ASV_2727	Fungi	Ascomycota	Sordariomycetes	Hypocreales	Nectriaceae	Fusarium	Unknown_ASV_2727
Control__Ct0861	ASV_2728	Fungi	Chytridiomycota	Rhizophlyctidomycetes	Rhizophlyctidales	Rhizophlyctidaceae	Rhizophlyctis	Unknown_ASV_2728
Control__Ct0861	ASV_2729	Fungi	Ascomycota	Sordariomycetes	Microascales	Microascaceae	Pseudallescheria	fimeti
Control__Ct0861	ASV_2734	Fungi	Ascomycota	Pezizomycetes	Pezizales	Pyronemataceae	Heydenia	Unknown_ASV_2734
Control__Ct0861	ASV_2743	Fungi	Ascomycota	Sordariomycetes	Hypocreales	Hypocreales_fam_Incertae_sedis	Acremonium	charticola
Control__Ct0861	ASV_2745	Fungi	Ascomycota	Dothideomycetes	Venturiales	Sympoventuriaceae	Ochroconis	tshawytschae
Control__Ct0861	ASV_2748	Fungi	Ascomycota	Dothideomycetes	Pleosporales	Sporormiaceae	Sporormiella	intermedia
Control__Ct0861	ASV_275	Fungi	Ascomycota	Sordariomycetes	Sordariales	Unknown_ASV_275	Unknown_ASV_275	Unknown_ASV_275
Control__Ct0861	ASV_2752	Fungi	Basidiomycota	Agaricomycetes	Agaricales	Psathyrellaceae	Coprinellus	verrucispermus
Control__Ct0861	ASV_2754	Fungi	Ascomycota	Dothideomycetes	Pleosporales	Neocamarosporiaceae	Neocamarosporium	Unknown_ASV_2754
Control__Ct0861	ASV_2755	Fungi	Ascomycota	Dothideomycetes	Pleosporales	Pleosporaceae	Alternaria	rosae
Control__Ct0861	ASV_2760	Fungi	Ascomycota	Dothideomycetes	Abrothallales	Abrothallaceae	Abrothallus	parmeliarum
Control__Ct0861	ASV_2761	Fungi	Ascomycota	Dothideomycetes	Pleosporales	Dictyosporiaceae	Unknown_ASV_2761	Unknown_ASV_2761
Control__Ct0861	ASV_2764	Fungi	Ascomycota	Eurotiomycetes	Chaetothyriales	Cyphellophoraceae	Cyphellophora	fusarioides
Control__Ct0861	ASV_2765	Fungi	Ascomycota	Sordariomycetes	Hypocreales	Nectriaceae	Fusicolla	septimanifiniscientiae
Control__Ct0861	ASV_277	Fungi	Ascomycota	Pezizomycetes	Pezizales	Pezizaceae	Peziza	Unknown_ASV_277
Control__Ct0861	ASV_2772	Fungi	Ascomycota	Pezizomycetes	Pezizales	Pezizaceae	Iodophanus	Unknown_ASV_2772
Control__Ct0861	ASV_2776	Fungi	Basidiomycota	Agaricomycetes	Agaricales	Agaricaceae	Agaricus	bitorquis
Control__Ct0861	ASV_2778	Fungi	Ascomycota	Eurotiomycetes	Onygenales	Unknown_ASV_2778	Unknown_ASV_2778	Unknown_ASV_2778
Control__Ct0861	ASV_278	Fungi	Ascomycota	Sordariomycetes	Lulworthiales	Lulworthiaceae	Unknown_ASV_278	Unknown_ASV_278
Control__Ct0861	ASV_2782	Fungi	Basidiomycota	Tremellomycetes	Tremellales	Bulleribasidiaceae	Hannaella	luteola
Ct0861	ASV_2783	Fungi	Ascomycota	Dothideomycetes	Pleosporales	Pleosporaceae	Curvularia	americana
Control__Ct0861	ASV_2787	Fungi	Ascomycota	Sordariomycetes	Sordariales	Chaetomiaceae	Trichocladium	acropullum
Control__Ct0861	ASV_2790	Fungi	Ascomycota	Dothideomycetes	Pleosporales	Phaeosphaeriaceae	Neostagonospora	caricis
Control__Ct0861	ASV_2791	Fungi	Basidiomycota	Tremellomycetes	Cystofilobasidiales	Mrakiaceae	Tausonia	pullulans
Control__Ct0861	ASV_2793	Fungi	Ascomycota	Sordariomycetes	Hypocreales	Bionectriaceae	Clonostachys	Unknown_ASV_2793
Control__Ct0861	ASV_2796	Fungi	Ascomycota	Dothideomycetes	Pleosporales	Pleosporaceae	Alternaria	subcucurbitae
Control__Ct0861	ASV_2797	Fungi	Mortierellomycota	Mortierellomycetes	Mortierellales	Mortierellaceae	Unknown_ASV_2797	Unknown_ASV_2797
Control__Ct0861	ASV_2798	Fungi	Ascomycota	Eurotiomycetes	Eurotiales	Aspergillaceae	Penicillium	Unknown_ASV_2798
Control__Ct0861	ASV_2799	Fungi	Basidiomycota	Malasseziomycetes	Malasseziales	Malasseziaceae	Malassezia	restricta
Control__Ct0861	ASV_28	Fungi	Ascomycota	Sordariomycetes	Hypocreales	Nectriaceae	Fusarium	equiseti
Control__Ct0861	ASV_2804	Fungi	Basidiomycota	Ustilaginomycetes	Ustilaginales	Ustilaginaceae	Unknown_ASV_2804	Unknown_ASV_2804
Control__Ct0861	ASV_2806	Fungi	Ascomycota	Orbiliomycetes	Orbiliales	Orbiliaceae	Unknown_ASV_2806	Unknown_ASV_2806
Control	ASV_2809	Fungi	Ascomycota	Eurotiomycetes	Eurotiales	Aspergillaceae	Penicillium	capsulatum
Control__Ct0861	ASV_281	Fungi	Ascomycota	Sordariomycetes	Hypocreales	Bionectriaceae	Geosmithia	Unknown_ASV_281
Ct0861	ASV_2811	Fungi	Ascomycota	Sordariomycetes	Hypocreales	Cordycipitaceae	Beauveria	Unknown_ASV_2811
Control__Ct0861	ASV_2812	Fungi	Ascomycota	Sordariomycetes	Hypocreales	Hypocreaceae	Trichoderma	Unknown_ASV_2812
Control__Ct0861	ASV_2813	Fungi	Ascomycota	Sordariomycetes	Microascales	Microascaceae	Canariomyces	subthermophilus
Control	ASV_2815	Fungi	Ascomycota	Leotiomycetes	Helotiales	Myxotrichaceae	Unknown_ASV_2815	Unknown_ASV_2815
Control__Ct0861	ASV_2816	Fungi	Ascomycota	Leotiomycetes	Erysiphales	Erysiphaceae	Podosphaera	astericola
Control__Ct0861	ASV_282	Fungi	Mortierellomycota	Mortierellomycetes	Mortierellales	Mortierellaceae	Linnemannia	Unknown_ASV_282
Control__Ct0861	ASV_2820	Fungi	Ascomycota	Sordariomycetes	Sordariales	Chaetomiaceae	Unknown_ASV_2820	Unknown_ASV_2820
Control__Ct0861	ASV_2821	Fungi	Ascomycota	Sordariomycetes	Hypocreales	Hypocreaceae	Trichoderma	koningii
Control__Ct0861	ASV_2822	Fungi	Ascomycota	Orbiliomycetes	Orbiliales	Orbiliaceae	Arthrobotrys	conoides
Control__Ct0861	ASV_2824	Fungi	Ascomycota	Dothideomycetes	Abrothallales	Abrothallaceae	Abrothallus	parmeliarum
Control__Ct0861	ASV_283	Fungi	Ascomycota	Saccharomycetes	Saccharomycetales	Debaryomycetaceae	Kurtzmaniella	quercitrusa
Control__Ct0861	ASV_2830	Fungi	Ascomycota	Sordariomycetes	Sordariales	Chaetomiaceae	Unknown_ASV_2830	Unknown_ASV_2830
Control__Ct0861	ASV_2832	Fungi	Ascomycota	Eurotiomycetes	Onygenales	Gymnoascaceae	Gymnoascus	reessii
Control__Ct0861	ASV_2835	Fungi	Ascomycota	Dothideomycetes	Pleosporales	Torulaceae	Torula	fici
Control__Ct0861	ASV_2838	Fungi	Ascomycota	Sordariomycetes	Hypocreales	Hypocreales_fam_Incertae_sedis	Acremonium	charticola
Control__Ct0861	ASV_284	Fungi	Mortierellomycota	Mortierellomycetes	Mortierellales	Unknown_ASV_284	Unknown_ASV_284	Unknown_ASV_284
Control__Ct0861	ASV_2840	Fungi	Ascomycota	Dothideomycetes	Pleosporales	Sporormiaceae	Westerdykella	centenaria
Control__Ct0861	ASV_2841	Fungi	Ascomycota	Sordariomycetes	Microascales	Microascaceae	Pithoascus	nidicola
Control__Ct0861	ASV_2842	Fungi	Ascomycota	Dothideomycetes	Pleosporales	Pleosporaceae	Alternaria	chlamydosporigena
Ct0861	ASV_2848	Fungi	Ascomycota	Sordariomycetes	Hypocreales	Unknown_ASV_2848	Unknown_ASV_2848	Unknown_ASV_2848
Control__Ct0861	ASV_285	Fungi	Ascomycota	Dothideomycetes	Pleosporales	Pleosporaceae	Stemphylium	vesicarium
Control__Ct0861	ASV_2858	Fungi	Ascomycota	Orbiliomycetes	Orbiliales	Orbiliaceae	Unknown_ASV_2858	Unknown_ASV_2858
Control__Ct0861	ASV_286	Fungi	Ascomycota	Sordariomycetes	Microascales	Microascaceae	Enterocarpus	grenotii
Control__Ct0861	ASV_2861	Fungi	Basidiomycota	Agaricomycetes	Agaricales	Agaricaceae	Agaricus	Unknown_ASV_2861
Control__Ct0861	ASV_2862	Fungi	Ascomycota	Sordariomycetes	Sordariales	Unknown_ASV_2862	Unknown_ASV_2862	Unknown_ASV_2862
Control__Ct0861	ASV_2863	Fungi	Ascomycota	Dothideomycetes	Capnodiales	Cladosporiaceae	Unknown_ASV_2863	Unknown_ASV_2863
Control__Ct0861	ASV_2866	Fungi	Mortierellomycota	Mortierellomycetes	Mortierellales	Mortierellaceae	Linnemannia	Unknown_ASV_2866
Control__Ct0861	ASV_2867	Fungi	Ascomycota	Eurotiomycetes	Eurotiales	Aspergillaceae	Penicillium	Unknown_ASV_2867
Control__Ct0861	ASV_287	Fungi	Ascomycota	Saccharomycetes	Saccharomycetales	Debaryomycetaceae	Meyerozyma	guilliermondii
Control__Ct0861	ASV_2870	Fungi	Mortierellomycota	Mortierellomycetes	Mortierellales	Mortierellaceae	Necromortierella	dichotoma
Control__Ct0861	ASV_2873	Fungi	Ascomycota	Dothideomycetes	Phaeothecales	Phaeothecaceae	Unknown_ASV_2873	Unknown_ASV_2873
Control__Ct0861	ASV_2883	Fungi	Ascomycota	Dothideomycetes	Capnodiales	Cladosporiaceae	Cladosporium	dominicanum
Control__Ct0861	ASV_2888	Fungi	Ascomycota	Pezizomycetes	Pezizales	Pezizales_fam_Incertae_sedis	Unknown_ASV_2888	Unknown_ASV_2888
Control__Ct0861	ASV_289	Fungi	Ascomycota	Sordariomycetes	Sordariales	Chaetomiaceae	Chaetomium	angustispirale
Control__Ct0861	ASV_2893	Fungi	Ascomycota	Eurotiomycetes	Eurotiales	Aspergillaceae	Aspergillus	pseudodeflectus
Control__Ct0861	ASV_2895	Fungi	Ascomycota	Sordariomycetes	Microascales	Microascaceae	Microascus	Unknown_ASV_2895
Control__Ct0861	ASV_2897	Fungi	Ascomycota	Sordariomycetes	Hypocreales	Stachybotryaceae	Paramyrothecium	terrestris
Control__Ct0861	ASV_29	Fungi	Ascomycota	Sordariomycetes	Hypocreales	Hypocreales_fam_Incertae_sedis	Acremonium	sclerotigenum
Control__Ct0861	ASV_290	Fungi	Ascomycota	Sordariomycetes	Sordariales	Unknown_ASV_290	Unknown_ASV_290	Unknown_ASV_290
Control__Ct0861	ASV_2902	Fungi	Ascomycota	Pezizomycetes	Pezizales	Ascobolaceae	Ascobolus	Unknown_ASV_2902
Control__Ct0861	ASV_2903	Fungi	Chytridiomycota	Rhizophlyctidomycetes	Rhizophlyctidales	Rhizophlyctidaceae	Rhizophlyctis	Unknown_ASV_2903
Control__Ct0861	ASV_2905	Fungi	Ascomycota	Dothideomycetes	Capnodiales	Cladosporiaceae	Cladosporium	Unknown_ASV_2905
Control__Ct0861	ASV_2906	Fungi	Ascomycota	Sordariomycetes	Sordariales	Chaetomiaceae	Allocanariomyces	tritici
Control__Ct0861	ASV_291	Fungi	Ascomycota	Eurotiomycetes	Eurotiales	Aspergillaceae	Aspergillus	Unknown_ASV_291
Control__Ct0861	ASV_2910	Fungi	Ascomycota	Eurotiomycetes	Onygenales	Gymnoascaceae	Gymnoascus	halophilus
Control__Ct0861	ASV_2911	Fungi	Ascomycota	Eurotiomycetes	Eurotiales	Aspergillaceae	Penicillium	parvifructum
Control__Ct0861	ASV_2912	Fungi	Ascomycota	Sordariomycetes	Hypocreales	Hypocreales_fam_Incertae_sedis	Sarocladium	Unknown_ASV_2912
Control__Ct0861	ASV_2913	Fungi	Ascomycota	Dothideomycetes	Pleosporales	Phaeosphaeriaceae	Leptospora	Unknown_ASV_2913
Control__Ct0861	ASV_2919	Fungi	Ascomycota	Sordariomycetes	Hypocreales	Ophiocordycipitaceae	Hirsutella	subulata
Control__Ct0861	ASV_292	Fungi	Basidiomycota	Microbotryomycetes	Sporidiobolales	Sporidiobolaceae	Sporobolomyces	roseus
Control__Ct0861	ASV_293	Fungi	Ascomycota	Sordariomycetes	Hypocreales	Hypocreaceae	Trichoderma	Unknown_ASV_293
Control__Ct0861	ASV_2931	Fungi	Ascomycota	Dothideomycetes	Pleosporales	Phaeosphaeriaceae	Didymocyrtis	brachylaenae
Control__Ct0861	ASV_2932	Fungi	Ascomycota	Eurotiomycetes	Onygenales	Gymnoascaceae	Leucothecium	emdenii
Control__Ct0861	ASV_2936	Fungi	Ascomycota	Sordariomycetes	Hypocreales	Ophiocordycipitaceae	Unknown_ASV_2936	Unknown_ASV_2936
Control__Ct0861	ASV_2937	Fungi	Basidiomycota	Agaricomycetes	Agaricales	Psathyrellaceae	Psathyrella	Unknown_ASV_2937
Control	ASV_2938	Fungi	Ascomycota	Saccharomycetes	Saccharomycetales	Saccharomycodaceae	Hanseniaspora	guilliermondii
Control__Ct0861	ASV_294	Fungi	Ascomycota	Sordariomycetes	Xylariales	Diatrypaceae	Monosporascus	Unknown_ASV_294
Control__Ct0861	ASV_2955	Fungi	Ascomycota	Dothideomycetes	Abrothallales	Abrothallaceae	Abrothallus	parmeliarum
Control__Ct0861	ASV_296	Fungi	Chytridiomycota	Spizellomycetes	Spizellomycetales	Unknown_ASV_296	Unknown_ASV_296	Unknown_ASV_296
Control__Ct0861	ASV_2960	Fungi	Zoopagomycota	Zoopagomycetes	Zoopagales	Piptocephalidaceae	Syncephalis	Unknown_ASV_2960
Control__Ct0861	ASV_2961	Fungi	Ascomycota	Sordariomycetes	Hypocreales	Stachybotryaceae	Myrothecium	inundatum
Control__Ct0861	ASV_2963	Fungi	Mortierellomycota	Mortierellomycetes	Mortierellales	Unknown_ASV_2963	Unknown_ASV_2963	Unknown_ASV_2963
Control__Ct0861	ASV_2964	Fungi	Glomeromycota	Glomeromycetes	Glomerales	Glomeraceae	Funneliformis	mosseae
Control__Ct0861	ASV_2968	Fungi	Glomeromycota	Glomeromycetes	Glomerales	Glomeraceae	Funneliformis	mosseae
Control__Ct0861	ASV_297	Fungi	Mortierellomycota	Mortierellomycetes	Mortierellales	Mortierellaceae	Mortierella	calciphila
Control__Ct0861	ASV_2974	Fungi	Ascomycota	Eurotiomycetes	Onygenales	Onygenaceae	Auxarthronopsis	globiasca
Control	ASV_2975	Fungi	Ascomycota	Dothideomycetes	Pleosporales	Pleosporaceae	Pyrenophora	avenicola
Control__Ct0861	ASV_2978	Fungi	Ascomycota	Dothideomycetes	Pleosporales	Libertasomycetaceae	Libertasomyces	platani
Control__Ct0861	ASV_2980	Fungi	Ascomycota	Sordariomycetes	Sordariales	Unknown_ASV_2980	Unknown_ASV_2980	Unknown_ASV_2980
Control__Ct0861	ASV_2981	Fungi	Chytridiomycota	Spizellomycetes	Spizellomycetales	Unknown_ASV_2981	Unknown_ASV_2981	Unknown_ASV_2981
Control__Ct0861	ASV_2982	Fungi	Ascomycota	Sordariomycetes	Microascales	Microascaceae	Pithoascus	nidicola
Control__Ct0861	ASV_299	Fungi	Ascomycota	Eurotiomycetes	Eurotiales	Aspergillaceae	Aspergillus	penicillioides
Control__Ct0861	ASV_2999	Fungi	Basidiomycota	Malasseziomycetes	Malasseziales	Malasseziaceae	Malassezia	globosa
Control__Ct0861	ASV_30	Fungi	Ascomycota	Dothideomycetes	Pleosporales	Sporormiaceae	Preussia	terricola
Control__Ct0861	ASV_300	Fungi	Ascomycota	Eurotiomycetes	Onygenales	Onygenaceae	Chrysosporium	lobatum
Control__Ct0861	ASV_3000	Fungi	Ascomycota	Dothideomycetes	Pleosporales	Sporormiaceae	Chaetopreussia	Unknown_ASV_3000
Ct0861	ASV_3002	Fungi	Ascomycota	Sordariomycetes	Hypocreales	Hypocreales_fam_Incertae_sedis	Fusariella	Unknown_ASV_3002
Control__Ct0861	ASV_3007	Fungi	Ascomycota	Leotiomycetes	Erysiphales	Erysiphaceae	Erysiphe	cruciferarum
Control__Ct0861	ASV_3009	Fungi	Ascomycota	Eurotiomycetes	Eurotiales	Aspergillaceae	Penicillium	labradorum
Control__Ct0861	ASV_301	Fungi	Ascomycota	Sordariomycetes	Microascales	Microascaceae	Unknown_ASV_301	Unknown_ASV_301
Control__Ct0861	ASV_3011	Fungi	Ascomycota	Eurotiomycetes	Eurotiales	Aspergillaceae	Talaromyces	rugulosus
Ct0861	ASV_3012	Fungi	Ascomycota	Pezizomycetes	Pezizales	Pyronemataceae	Unknown_ASV_3012	Unknown_ASV_3012
Control__Ct0861	ASV_3018	Fungi	Ascomycota	Eurotiomycetes	Eurotiales	Aspergillaceae	Aspergillus	granulosus
Control__Ct0861	ASV_302	Fungi	Chytridiomycota	Spizellomycetes	Spizellomycetales	Spizellomycetaceae	Gaertneriomyces	semiglobifer
Control__Ct0861	ASV_3026	Fungi	Ascomycota	Leotiomycetes	Thelebolales	Thelebolaceae	Cleistothelebolus	nipigonensis
Control__Ct0861	ASV_3027	Fungi	Ascomycota	Eurotiomycetes	Eurotiales	Aspergillaceae	Penicillium	copticola
Control__Ct0861	ASV_303	Fungi	Ascomycota	Sordariomycetes	Hypocreales	Hypocreales_fam_Incertae_sedis	Sarocladium	implicatum
Control__Ct0861	ASV_3031	Fungi	Basidiomycota	Malasseziomycetes	Malasseziales	Malasseziaceae	Malassezia	globosa
Control__Ct0861	ASV_3034	Fungi	Ascomycota	Sordariomycetes	Xylariales	Diatrypaceae	Monosporascus	eutypoides
Control	ASV_3035	Fungi	Ascomycota	Dothideomycetes	Mycosphaerellales	Mycosphaerellaceae	Zymoseptoria	brevis
Control__Ct0861	ASV_3037	Fungi	Ascomycota	Dothideomycetes	Pleosporales	Pleosporaceae	Alternaria	chlamydospora
Control__Ct0861	ASV_3048	Fungi	Ascomycota	Eurotiomycetes	Chaetothyriales	Herpotrichiellaceae	Exophiala	oligosperma
Control__Ct0861	ASV_3049	Fungi	Ascomycota	Dothideomycetes	Pleosporales	Pleosporaceae	Alternaria	leptinellae
Control__Ct0861	ASV_305	Fungi	Ascomycota	Sordariomycetes	Hypocreales	Nectriaceae	Fusarium	Unknown_ASV_305
Control__Ct0861	ASV_3054	Fungi	Ascomycota	Eurotiomycetes	Eurotiales	Aspergillaceae	Talaromyces	radicus
Control__Ct0861	ASV_3055	Fungi	Ascomycota	Dothideomycetes	Pleosporales	Phaeosphaeriaceae	Didymocyrtis	brachylaenae
Control__Ct0861	ASV_3057	Fungi	Ascomycota	Sordariomycetes	Sordariales	Chaetomiaceae	Condenascus	tortuosus
Ct0861	ASV_3059	Fungi	Ascomycota	Eurotiomycetes	Eurotiales	Aspergillaceae	Penicillium	Unknown_ASV_3059
Control__Ct0861	ASV_3063	Fungi	Ascomycota	Eurotiomycetes	Onygenales	Gymnoascaceae	Arachniotus	dankaliensis
Control__Ct0861	ASV_3067	Fungi	Ascomycota	Sordariomycetes	Glomerellales	Plectosphaerellaceae	Wallrothiella	gmelinae
Control__Ct0861	ASV_3068	Fungi	Ascomycota	Eurotiomycetes	Onygenales	Onygenaceae	Uncinocarpus	reesii
Control__Ct0861	ASV_307	Fungi	Ascomycota	Eurotiomycetes	Eurotiales	Aspergillaceae	Aspergillus	Unknown_ASV_307
Control__Ct0861	ASV_3071	Fungi	Ascomycota	Dothideomycetes	Pleosporales	Torulaceae	Torula	chromolaenae
Control__Ct0861	ASV_3076	Fungi	Ascomycota	Dothideomycetes	Pleosporales	Pleosporaceae	Unknown_ASV_3076	Unknown_ASV_3076
Control__Ct0861	ASV_3078	Fungi	Ascomycota	Eurotiomycetes	Eurotiales	Aspergillaceae	Talaromyces	funiculosus
Control__Ct0861	ASV_3079	Fungi	Ascomycota	Sordariomycetes	Sordariales	Chaetomiaceae	Chaetomium	angustispirale
Control__Ct0861	ASV_308	Fungi	Ascomycota	Pezizomycetes	Pezizales	Ascodesmidaceae	Cephaliophora	Unknown_ASV_308
Control__Ct0861	ASV_3084	Fungi	Ascomycota	Eurotiomycetes	Eurotiales	Aspergillaceae	Aspergillus	reticulatus
Control__Ct0861	ASV_3085	Fungi	Ascomycota	Dothideomycetes	Botryosphaeriales	Botryosphaeriaceae	Macrophomina	phaseolina
Control__Ct0861	ASV_3086	Fungi	Ascomycota	Sordariomycetes	Sordariales	Chaetomiaceae	Amesia	atrobrunnea
Control__Ct0861	ASV_309	Fungi	Ascomycota	Pezizomycetes	Pezizales	Ascodesmidaceae	Cephaliophora	Unknown_ASV_309
Control__Ct0861	ASV_3091	Fungi	Ascomycota	Sordariomycetes	Hypocreales	Hypocreaceae	Trichoderma	longibrachiatum
Control__Ct0861	ASV_3096	Fungi	Ascomycota	Sordariomycetes	Hypocreales	Hypocreales_fam_Incertae_sedis	Sarocladium	bifurcatum
Control__Ct0861	ASV_3097	Fungi	Ascomycota	Dothideomycetes	Capnodiales	Cladosporiaceae	Toxicocladosporium	Unknown_ASV_3097
Control__Ct0861	ASV_310	Fungi	Ascomycota	Dothideomycetes	Pleosporales	Sporormiaceae	Preussia	terricola
Control__Ct0861	ASV_3103	Fungi	Ascomycota	Sordariomycetes	Hypocreales	Nectriaceae	Neocosmospora	rubicola
Control	ASV_3104	Fungi	Ascomycota	Dothideomycetes	Venturiales	Sympoventuriaceae	Ochroconis	musae
Control__Ct0861	ASV_3105	Fungi	Ascomycota	Sordariomycetes	Sordariales	Unknown_ASV_3105	Unknown_ASV_3105	Unknown_ASV_3105
Control__Ct0861	ASV_311	Fungi	Ascomycota	Pezizomycetes	Pezizales	Pyronemataceae	Lasiobolidium	orbiculoides
Control__Ct0861	ASV_3111	Fungi	Ascomycota	Eurotiomycetes	Eurotiales	Aspergillaceae	Aspergillus	wentii
Control__Ct0861	ASV_3112	Fungi	Ascomycota	Dothideomycetes	Pleosporales	Neocamarosporiaceae	Neocamarosporium	Unknown_ASV_3112
Control__Ct0861	ASV_3114	Fungi	Ascomycota	Dothideomycetes	Pleosporales	Unknown_ASV_3114	Unknown_ASV_3114	Unknown_ASV_3114
Ct0861	ASV_3116	Fungi	Ascomycota	Sordariomycetes	Hypocreales	Nectriaceae	Fusarium	equiseti
Control__Ct0861	ASV_3117	Fungi	Ascomycota	Dothideomycetes	Pleosporales	Torulaceae	Torula	fici
Control__Ct0861	ASV_3118	Fungi	Ascomycota	Dothideomycetes	Pleosporales	Phaeosphaeriaceae	Neosetophoma	rosarum
Control__Ct0861	ASV_3121	Fungi	Chytridiomycota	Spizellomycetes	Spizellomycetales	Powellomycetaceae	Powellomyces	hirtus
Control__Ct0861	ASV_3122	Fungi	Ascomycota	Sordariomycetes	Hypocreales	Nectriaceae	Fusarium	venenatum
Control__Ct0861	ASV_3125	Fungi	Ascomycota	Sordariomycetes	Hypocreales	Nectriaceae	Fusarium	brevicatenulatum
Control	ASV_3126	Fungi	Mortierellomycota	Mortierellomycetes	Mortierellales	Mortierellaceae	Mortierella	Unknown_ASV_3126
Control__Ct0861	ASV_3130	Fungi	Ascomycota	Sordariomycetes	Hypocreales	Hypocreales_fam_Incertae_sedis	Sarocladium	dejongiae
Control__Ct0861	ASV_3133	Fungi	Basidiomycota	Agaricomycetes	Agaricales	Psathyrellaceae	Coprinellus	verrucispermus
Control__Ct0861	ASV_3136	Fungi	Ascomycota	Sordariomycetes	Sordariales	Chaetomiaceae	Unknown_ASV_3136	Unknown_ASV_3136
Control__Ct0861	ASV_3137	Fungi	Ascomycota	Dothideomycetes	Abrothallales	Abrothallaceae	Abrothallus	parmeliarum
Control__Ct0861	ASV_314	Fungi	Ascomycota	Dothideomycetes	Pleosporales	Didymellaceae	Epicoccum	italicum
Control	ASV_3142	Fungi	Ascomycota	Eurotiomycetes	Eurotiales	Aspergillaceae	Talaromyces	Unknown_ASV_3142
Control__Ct0861	ASV_3146	Fungi	Chytridiomycota	Spizellomycetes	Spizellomycetales	Spizellomycetaceae	Spizellomyces	Unknown_ASV_3146
Control__Ct0861	ASV_3149	Fungi	Basidiomycota	Cystobasidiomycetes	Cystobasidiomycetes_ord_Incertae_sedis	Symmetrosporaceae	Symmetrospora	oryzicola
Control__Ct0861	ASV_3151	Fungi	Ascomycota	Sordariomycetes	Glomerellales	Plectosphaerellaceae	Unknown_ASV_3151	Unknown_ASV_3151
Control__Ct0861	ASV_3157	Fungi	Ascomycota	Eurotiomycetes	Chaetothyriales	Herpotrichiellaceae	Rhinocladiella	Unknown_ASV_3157
Control__Ct0861	ASV_316	Fungi	Chytridiomycota	Rhizophlyctidomycetes	Rhizophlyctidales	Rhizophlyctidaceae	Rhizophlyctis	Unknown_ASV_316
Control__Ct0861	ASV_3161	Fungi	Ascomycota	Eurotiomycetes	Eurotiales	Aspergillaceae	Aspergillus	reticulatus
Control__Ct0861	ASV_3169	Fungi	Ascomycota	Pezizomycetes	Pezizales	Ascobolaceae	Ascobolus	Unknown_ASV_3169
Ct0861	ASV_3170	Fungi	Chytridiomycota	Spizellomycetes	Spizellomycetales	Unknown_ASV_3170	Unknown_ASV_3170	Unknown_ASV_3170
Ct0861	ASV_3171	Fungi	Ascomycota	Sordariomycetes	Hypocreales	Bionectriaceae	Valsonectria	pulchella
Ct0861	ASV_3175	Fungi	Basidiomycota	Agaricomycetes	Agaricales	Psathyrellaceae	Coprinopsis	Unknown_ASV_3175
Control__Ct0861	ASV_3177	Fungi	Ascomycota	Eurotiomycetes	Eurotiales	Aspergillaceae	Talaromyces	Unknown_ASV_3177
Control__Ct0861	ASV_318	Fungi	Glomeromycota	Paraglomeromycetes	Paraglomerales	Pervetustaceae	Pervetustus	simplex
Control__Ct0861	ASV_3183	Fungi	Ascomycota	Leotiomycetes	Helotiales	Pezizomycotina_fam_Incertae_sedis	Arcuadendron	triangulare
Ct0861	ASV_3184	Fungi	Ascomycota	Eurotiomycetes	Chaetothyriales	Cyphellophoraceae	Cyphellophora	Unknown_ASV_3184
Control__Ct0861	ASV_3186	Fungi	Ascomycota	Sordariomycetes	Sordariales	Sordariales_fam_Incertae_sedis	Papulaspora	equi
Control__Ct0861	ASV_319	Fungi	Basidiomycota	Agaricomycetes	Agaricales	Psathyrellaceae	Coprinellus	Unknown_ASV_319
Control__Ct0861	ASV_3195	Fungi	Chytridiomycota	Spizellomycetes	Spizellomycetales	Powellomycetaceae	Powellomyces	Unknown_ASV_3195
Control__Ct0861	ASV_32	Fungi	Ascomycota	Sordariomycetes	Hypocreales	Nectriaceae	Fusarium	tonkinense
Control__Ct0861	ASV_320	Fungi	Ascomycota	Pezizomycetes	Pezizales	Pezizaceae	Peziza	Unknown_ASV_320
Control__Ct0861	ASV_3201	Fungi	Ascomycota	Sordariomycetes	Sordariales	Chaetomiaceae	Unknown_ASV_3201	Unknown_ASV_3201
Control__Ct0861	ASV_3202	Fungi	Ascomycota	Eurotiomycetes	Onygenales	Onygenaceae	Chrysosporium	lobatum
Control__Ct0861	ASV_3207	Fungi	Ascomycota	Sordariomycetes	Hypocreales	Hypocreaceae	Trichoderma	Unknown_ASV_3207
Control__Ct0861	ASV_3208	Fungi	Ascomycota	Dothideomycetes	Pleosporales	Sporormiaceae	Preussia	terricola
Control__Ct0861	ASV_321	Fungi	Ascomycota	Sordariomycetes	Hypocreales	Hypocreales_fam_Incertae_sedis	Acremonium	polychromum
Control__Ct0861	ASV_3210	Fungi	Ascomycota	Dothideomycetes	Mycosphaerellales	Teratosphaeriaceae	Neocatenulostroma	microsporum
Control__Ct0861	ASV_3211	Fungi	Ascomycota	Sordariomycetes	Hypocreales	Clavicipitaceae	Metarhizium	baoshanense
Control	ASV_3220	Fungi	Chytridiomycota	Rhizophlyctidomycetes	Rhizophlyctidales	Rhizophlyctidaceae	Rhizophlyctis	Unknown_ASV_3220
Control__Ct0861	ASV_3221	Fungi	Basidiomycota	Malasseziomycetes	Malasseziales	Malasseziaceae	Malassezia	globosa
Control__Ct0861	ASV_3223	Fungi	Ascomycota	Eurotiomycetes	Onygenales	Gymnoascaceae	Leucothecium	emdenii
Control__Ct0861	ASV_3226	Fungi	Ascomycota	Dothideomycetes	Pleosporales	Unknown_ASV_3226	Unknown_ASV_3226	Unknown_ASV_3226
Control__Ct0861	ASV_3227	Fungi	Basidiomycota	Tremellomycetes	Filobasidiales	Filobasidiaceae	Filobasidium	wieringae
Control__Ct0861	ASV_3228	Fungi	Glomeromycota	Glomeromycetes	Glomerales	Glomeraceae	Rhizophagus	Unknown_ASV_3228
Control__Ct0861	ASV_3233	Fungi	Ascomycota	Eurotiomycetes	Eurotiales	Aspergillaceae	Talaromyces	Unknown_ASV_3233
Control__Ct0861	ASV_3234	Fungi	Ascomycota	Sordariomycetes	Microascales	Microascaceae	Microascus	sparsimycelialis
Ct0861	ASV_3238	Fungi	Ascomycota	Sordariomycetes	Hypocreales	Hypocreaceae	Trichoderma	longibrachiatum
Control__Ct0861	ASV_324	Fungi	Ascomycota	Dothideomycetes	Pleosporales	Pleosporaceae	Alternaria	Unknown_ASV_324
Control__Ct0861	ASV_3243	Fungi	Ascomycota	Sordariomycetes	Coniochaetales	Coniochaetaceae	Coniochaeta	Unknown_ASV_3243
Control__Ct0861	ASV_3248	Fungi	Ascomycota	Sordariomycetes	Hypocreales	Clavicipitaceae	Metarhizium	baoshanense
Control__Ct0861	ASV_3249	Fungi	Chytridiomycota	Spizellomycetes	Spizellomycetales	Powellomycetaceae	Fimicolochytrium	Unknown_ASV_3249
Control__Ct0861	ASV_325	Fungi	Ascomycota	Dothideomycetes	Pleosporales	Didymellaceae	Unknown_ASV_325	Unknown_ASV_325
Control	ASV_3252	Fungi	Chytridiomycota	Rhizophydiomycetes	Rhizophydiales	Alphamycetaceae	Betamyces	Unknown_ASV_3252
Control__Ct0861	ASV_3253	Fungi	Ascomycota	Dothideomycetes	Pleosporales	Roussoellaceae	Neoroussoella	solani
Control__Ct0861	ASV_3254	Fungi	Ascomycota	Eurotiomycetes	Eurotiales	Aspergillaceae	Aspergillus	Unknown_ASV_3254
Control__Ct0861	ASV_326	Fungi	Basidiomycota	Tremellomycetes	Filobasidiales	Filobasidiaceae	Filobasidium	Unknown_ASV_326
Control__Ct0861	ASV_3261	Fungi	Ascomycota	Dothideomycetes	Pleosporales	Pleosporaceae	Alternaria	lolii
Control__Ct0861	ASV_3262	Fungi	Basidiomycota	Agaricomycetes	Agaricales	Psathyrellaceae	Coprinellus	sclerocystidiosus
Control__Ct0861	ASV_3263	Fungi	Ascomycota	Eurotiomycetes	Onygenales	Onygenaceae	Auxarthronopsis	globiasca
Control__Ct0861	ASV_3265	Fungi	Ascomycota	Eurotiomycetes	Eurotiales	Aspergillaceae	Penicillium	brevicompactum
Control	ASV_3267	Fungi	Ascomycota	Sordariomycetes	Microascales	Microascaceae	Unknown_ASV_3267	Unknown_ASV_3267
Control__Ct0861	ASV_327	Fungi	Ascomycota	Leotiomycetes	Helotiales	Pezizomycotina_fam_Incertae_sedis	Hormiactis	Unknown_ASV_327
Control__Ct0861	ASV_3270	Fungi	Ascomycota	Dothideomycetes	Capnodiales	Cladosporiaceae	Toxicocladosporium	Unknown_ASV_3270
Control__Ct0861	ASV_328	Fungi	Ascomycota	Sordariomycetes	Glomerellales	Plectosphaerellaceae	Unknown_ASV_328	Unknown_ASV_328
Control__Ct0861	ASV_3281	Fungi	Ascomycota	Sordariomycetes	Hypocreales	Cordycipitaceae	Lecanicillium	antillanum
Control__Ct0861	ASV_3283	Fungi	Ascomycota	Dothideomycetes	Abrothallales	Abrothallaceae	Abrothallus	parmeliarum
Control__Ct0861	ASV_3284	Fungi	Ascomycota	Dothideomycetes	Pleosporales	Pleosporaceae	Stemphylium	vesicarium
Control__Ct0861	ASV_3285	Fungi	Ascomycota	Dothideomycetes	Pleosporales	Didymosphaeriaceae	Pseudopithomyces	angolensis
Control__Ct0861	ASV_3289	Fungi	Ascomycota	Sordariomycetes	Glomerellales	Plectosphaerellaceae	Brunneomyces	brunnescens
Control__Ct0861	ASV_329	Fungi	Ascomycota	Sordariomycetes	Xylariales	Diatrypaceae	Monosporascus	eutypoides
Control	ASV_3290	Fungi	Mortierellomycota	Mortierellomycetes	Mortierellales	Mortierellaceae	Mortierella	calciphila
Control__Ct0861	ASV_3296	Fungi	Glomeromycota	Glomeromycetes	Glomerales	Glomeraceae	Rhizophagus	Unknown_ASV_3296
Control__Ct0861	ASV_3300	Fungi	Ascomycota	Eurotiomycetes	Eurotiales	Aspergillaceae	Penicillium	citrinum
Control__Ct0861	ASV_3302	Fungi	Basidiomycota	Cystobasidiomycetes	Erythrobasidiales	Erythrobasidiaceae	Erythrobasidium	yunnanense
Control__Ct0861	ASV_3306	Fungi	Ascomycota	Sordariomycetes	Hypocreales	Hypocreaceae	Trichoderma	Unknown_ASV_3306
Control__Ct0861	ASV_3308	Fungi	Ascomycota	Dothideomycetes	Abrothallales	Abrothallaceae	Abrothallus	parmeliarum
Control__Ct0861	ASV_331	Fungi	Mortierellomycota	Mortierellomycetes	Mortierellales	Mortierellaceae	Unknown_ASV_331	Unknown_ASV_331
Control__Ct0861	ASV_3310	Fungi	Ascomycota	Sordariomycetes	Hypocreales	Cordycipitaceae	Beauveria	Unknown_ASV_3310
Control__Ct0861	ASV_3312	Fungi	Ascomycota	Dothideomycetes	Capnodiales	Cladosporiaceae	Cladosporium	aciculare
Control__Ct0861	ASV_3315	Fungi	Ascomycota	Sordariomycetes	Savoryellales	Savoryellaceae	Unknown_ASV_3315	Unknown_ASV_3315
Control__Ct0861	ASV_3318	Fungi	Ascomycota	Sordariomycetes	Sordariales	Chaetomiaceae	Trichocladium	acropullum
Control__Ct0861	ASV_332	Fungi	Ascomycota	Dothideomycetes	Capnodiales	Cladosporiaceae	Cladosporium	aciculare
Control__Ct0861	ASV_3320	Fungi	Basidiomycota	Malasseziomycetes	Malasseziales	Malasseziaceae	Malassezia	globosa
Control__Ct0861	ASV_3323	Fungi	Basidiomycota	Agaricomycetes	Agaricales	Agaricaceae	Tulostoma	giovanellae
Control__Ct0861	ASV_3325	Fungi	Ascomycota	Dothideomycetes	Pleosporales	Neocamarosporiaceae	Neocamarosporium	korfii
Control__Ct0861	ASV_3328	Fungi	Basidiomycota	Agaricomycetes	Agaricales	Agaricaceae	Agaricus	bisporus
Control__Ct0861	ASV_333	Fungi	Kickxellomycota	Kickxellomycetes	Kickxellales	Kickxellaceae	Spiromyces	Unknown_ASV_333
Control__Ct0861	ASV_3336	Fungi	Basidiomycota	Tremellomycetes	Filobasidiales	Filobasidiaceae	Naganishia	albida
Control__Ct0861	ASV_3339	Fungi	Ascomycota	Dothideomycetes	Capnodiales	Cladosporiaceae	Cladosporium	sphaerospermum
Control__Ct0861	ASV_334	Fungi	Ascomycota	Sordariomycetes	Sordariales	Chaetomiaceae	Humicola	sardiniae
Control__Ct0861	ASV_3340	Fungi	Basidiomycota	Tremellomycetes	Cystofilobasidiales	Cystofilobasidiaceae	Cystofilobasidium	macerans
Control__Ct0861	ASV_3341	Fungi	Mucoromycota	Mucoromycetes	Mucorales	Mucoraceae	Mucor	circinelloides
Control__Ct0861	ASV_3342	Fungi	Ascomycota	Dothideomycetes	Capnodiales	Neodevriesiaceae	Neodevriesia	Unknown_ASV_3342
Control__Ct0861	ASV_3344	Fungi	Ascomycota	Sordariomycetes	Coniochaetales	Coniochaetaceae	Coniochaeta	Unknown_ASV_3344
Control__Ct0861	ASV_3348	Fungi	Ascomycota	Sordariomycetes	Hypocreales	Stachybotryaceae	Sirastachys	Unknown_ASV_3348
Control__Ct0861	ASV_3356	Fungi	Ascomycota	Eurotiomycetes	Chaetothyriales	Herpotrichiellaceae	Capronia	semiimmersa
Control__Ct0861	ASV_3358	Fungi	Ascomycota	Sordariomycetes	Microascales	Microascaceae	Acaulium	Unknown_ASV_3358
Control__Ct0861	ASV_3360	Fungi	Rozellomycota	Rozellomycotina_cls_Incertae_sedis	GS08	Unknown_ASV_3360	Unknown_ASV_3360	Unknown_ASV_3360
Control__Ct0861	ASV_3365	Fungi	Ascomycota	Sordariomycetes	Microascales	Microascaceae	Microascus	sparsimycelialis
Control__Ct0861	ASV_3379	Fungi	Ascomycota	Dothideomycetes	Abrothallales	Abrothallaceae	Abrothallus	parmeliarum
Control__Ct0861	ASV_3384	Fungi	Ascomycota	Pezizomycetes	Pezizales	Pulvinulaceae	Unknown_ASV_3384	Unknown_ASV_3384
Control__Ct0861	ASV_3385	Fungi	Ascomycota	Dothideomycetes	Capnodiales	Cladosporiaceae	Toxicocladosporium	Unknown_ASV_3385
Control__Ct0861	ASV_3387	Fungi	Ascomycota	Dothideomycetes	Capnodiales	Neodevriesiaceae	Neodevriesia	bulbillosa
Control__Ct0861	ASV_3388	Fungi	Ascomycota	Dothideomycetes	Pleosporales	Didymellaceae	Vacuiphoma	Unknown_ASV_3388
Control__Ct0861	ASV_339	Fungi	Ascomycota	Dothideomycetes	Dothideomycetes_ord_Incertae_sedis	Eremomycetaceae	Arthrographis	kalrae
Control__Ct0861	ASV_3393	Fungi	Ascomycota	Sordariomycetes	Hypocreales	Hypocreales_fam_Incertae_sedis	Acremonium	sclerotigenum
Control__Ct0861	ASV_3395	Fungi	Ascomycota	Leotiomycetes	Helotiales	Pezizomycotina_fam_Incertae_sedis	Matsushimaea	Unknown_ASV_3395
Control__Ct0861	ASV_3396	Fungi	Ascomycota	Eurotiomycetes	Onygenales	Arachnomycetaceae	Arachnomyces	Unknown_ASV_3396
Control__Ct0861	ASV_34	Fungi	Olpidiomycota	Olpidiomycetes	Olpidiales	Olpidiaceae	Olpidium	Unknown_ASV_34
Ct0861	ASV_3401	Fungi	Ascomycota	Sordariomycetes	Xylariales	Diatrypaceae	Monosporascus	eutypoides
Control__Ct0861	ASV_3405	Fungi	Ascomycota	Sordariomycetes	Hypocreales	Bionectriaceae	Nigrosabulum	globosum
Control__Ct0861	ASV_341	Fungi	Ascomycota	Sordariomycetes	Hypocreales	Nectriaceae	Fusarium	variasi
Control__Ct0861	ASV_3414	Fungi	Ascomycota	Dothideomycetes	Pleosporales	Pleosporaceae	Alternaria	Unknown_ASV_3414
Control__Ct0861	ASV_3418	Fungi	Ascomycota	Sordariomycetes	Hypocreales	Nectriaceae	Fusicolla	Unknown_ASV_3418
Control__Ct0861	ASV_342	Fungi	Ascomycota	Leotiomycetes	Helotiales	Pezizomycotina_fam_Incertae_sedis	Arcuadendron	Unknown_ASV_342
Control__Ct0861	ASV_3423	Fungi	Ascomycota	Eurotiomycetes	Eurotiales	Aspergillaceae	Aspergillus	chlamydosporus
Control	ASV_3426	Fungi	Ascomycota	Dothideomycetes	Pleosporales	Testudinaceae	Lepidosphaeria	Unknown_ASV_3426
Control__Ct0861	ASV_3429	Fungi	Ascomycota	Dothideomycetes	Dothideomycetes_ord_Incertae_sedis	Eremomycetaceae	Arthrographis	Unknown_ASV_3429
Control__Ct0861	ASV_3430	Fungi	Ascomycota	Dothideomycetes	Pleosporales	Dictyosporiaceae	Neodendryphiella	Unknown_ASV_3430
Control__Ct0861	ASV_3431	Fungi	Ascomycota	Sordariomycetes	Hypocreales	Nectriaceae	Volutella	ciliata
Control__Ct0861	ASV_344	Fungi	Chytridiomycota	Rhizophlyctidomycetes	Rhizophlyctidales	Rhizophlyctidaceae	Rhizophlyctis	Unknown_ASV_344
Control	ASV_3440	Fungi	Ascomycota	Sordariomycetes	Hypocreales	Unknown_ASV_3440	Unknown_ASV_3440	Unknown_ASV_3440
Control__Ct0861	ASV_3457	Fungi	Ascomycota	Dothideomycetes	Tubeufiales	Wiesneriomycetaceae	Spissiomyces	Unknown_ASV_3457
Control__Ct0861	ASV_346	Fungi	Ascomycota	Dothideomycetes	Abrothallales	Abrothallaceae	Abrothallus	parmeliarum
Control__Ct0861	ASV_3461	Fungi	Ascomycota	Sordariomycetes	Sordariales	Sordariales_fam_Incertae_sedis	Papulaspora	byssina
Control__Ct0861	ASV_3464	Fungi	Ascomycota	Eurotiomycetes	Eurotiales	Aspergillaceae	Penicillium	burgense
Control__Ct0861	ASV_3465	Fungi	Ascomycota	Dothideomycetes	Pleosporales	Phaeosphaeriaceae	Leptospora	clematidis
Ct0861	ASV_3471	Fungi	Zoopagomycota	Zoopagomycetes	Zoopagales	Piptocephalidaceae	Syncephalis	Unknown_ASV_3471
Control__Ct0861	ASV_3472	Fungi	Ascomycota	Eurotiomycetes	Chaetothyriales	Trichomeriaceae	Knufia	tsunedae
Control__Ct0861	ASV_3473	Fungi	Ascomycota	Dothideomycetes	Botryosphaeriales	Botryosphaeriaceae	Macrophomina	phaseolina
Control	ASV_3474	Fungi	Ascomycota	Dothideomycetes	Pleosporales	Unknown_ASV_3474	Unknown_ASV_3474	Unknown_ASV_3474
Control__Ct0861	ASV_3475	Fungi	Basidiomycota	Malasseziomycetes	Malasseziales	Malasseziaceae	Malassezia	globosa
Control	ASV_3479	Fungi	Ascomycota	Sordariomycetes	Hypocreales	Nectriaceae	Neocosmospora	rubicola
Control__Ct0861	ASV_3480	Fungi	Blastocladiomycota	Blastocladiomycetes	Blastocladiales	Unknown_ASV_3480	Unknown_ASV_3480	Unknown_ASV_3480
Control__Ct0861	ASV_3483	Fungi	Ascomycota	Eurotiomycetes	Chaetothyriales	Herpotrichiellaceae	Exophiala	Unknown_ASV_3483
Control__Ct0861	ASV_3487	Fungi	Ascomycota	Eurotiomycetes	Onygenales	Unknown_ASV_3487	Unknown_ASV_3487	Unknown_ASV_3487
Control__Ct0861	ASV_349	Fungi	Basidiomycota	Agaricomycetes	Agaricales	Pluteaceae	Volvariella	Unknown_ASV_349
Control	ASV_3490	Fungi	Ascomycota	Dothideomycetes	Pleosporales	Sporormiaceae	Preussia	terricola
Control__Ct0861	ASV_3491	Fungi	Ascomycota	Eurotiomycetes	Onygenales	Onygenaceae	Chrysosporium	lobatum
Control__Ct0861	ASV_3493	Fungi	Ascomycota	Dothideomycetes	Pleosporales	Pleosporaceae	Alternaria	Unknown_ASV_3493
Ct0861	ASV_3497	Fungi	Ascomycota	Eurotiomycetes	Eurotiales	Aspergillaceae	Penicillium	parvifructum
Ct0861	ASV_3498	Fungi	Ascomycota	Sordariomycetes	Hypocreales	Stachybotryaceae	Stachybotrys	limonisporus
Control__Ct0861	ASV_3499	Fungi	Basidiomycota	Microbotryomycetes	Sporidiobolales	Sporidiobolaceae	Rhodotorula	kratochvilovae
Control__Ct0861	ASV_35	Fungi	Ascomycota	Sordariomycetes	Hypocreales	Hypocreales_fam_Incertae_sedis	Acremonium	sclerotigenum
Control__Ct0861	ASV_350	Fungi	Ascomycota	Eurotiomycetes	Onygenales	Gymnoascaceae	Leucothecium	emdenii
Control__Ct0861	ASV_3506	Fungi	Ascomycota	Sordariomycetes	Sordariales	Chaetomiaceae	Subramaniula	irregularis
Control__Ct0861	ASV_3509	Fungi	Ascomycota	Leotiomycetes	Helotiales	Pezizomycotina_fam_Incertae_sedis	Arcuadendron	Unknown_ASV_3509
Control__Ct0861	ASV_351	Fungi	Ascomycota	Eurotiomycetes	Chaetothyriales	Herpotrichiellaceae	Exophiala	Unknown_ASV_351
Control__Ct0861	ASV_3517	Fungi	Ascomycota	Eurotiomycetes	Eurotiales	Aspergillaceae	Aspergillus	templicola
Control__Ct0861	ASV_3520	Fungi	Ascomycota	Sordariomycetes	Hypocreales	Hypocreales_fam_Incertae_sedis	Trichothecium	roseum
Control__Ct0861	ASV_3521	Fungi	Basidiomycota	Malasseziomycetes	Malasseziales	Malasseziaceae	Malassezia	globosa
Control__Ct0861	ASV_3523	Fungi	Ascomycota	Dothideomycetes	Pleosporales	Phaeosphaeriaceae	Neosetophoma	Unknown_ASV_3523
Control__Ct0861	ASV_3528	Fungi	Glomeromycota	Glomeromycetes	Glomerales	Glomeraceae	Rhizophagus	Unknown_ASV_3528
Control__Ct0861	ASV_3533	Fungi	Ascomycota	Sordariomycetes	Hypocreales	Nectriaceae	Rectifusarium	ventricosum
Control__Ct0861	ASV_3536	Fungi	Ascomycota	Dothideomycetes	Venturiales	Sympoventuriaceae	Ochroconis	helicteris
Control__Ct0861	ASV_3538	Fungi	Ascomycota	Dothideomycetes	Venturiales	Sympoventuriaceae	Ochroconis	Unknown_ASV_3538
Control__Ct0861	ASV_3539	Fungi	Ascomycota	Sordariomycetes	Hypocreales	Hypocreales_fam_Incertae_sedis	Sarocladium	Unknown_ASV_3539
Control__Ct0861	ASV_354	Fungi	Ascomycota	Eurotiomycetes	Eurotiales	Aspergillaceae	Penicillium	citrinum
Control__Ct0861	ASV_355	Fungi	Ascomycota	Dothideomycetes	Pleosporales	Pleosporaceae	Alternaria	subcucurbitae
Control	ASV_3550	Fungi	Ascomycota	Sordariomycetes	Sordariales	Unknown_ASV_3550	Unknown_ASV_3550	Unknown_ASV_3550
Control__Ct0861	ASV_3551	Fungi	Basidiomycota	Agaricomycetes	Cantharellales	Tulasnellaceae	Tulasnella	Unknown_ASV_3551
Control__Ct0861	ASV_3552	Fungi	Ascomycota	Eurotiomycetes	Onygenales	Onygenales_fam_Incertae_sedis	Spiromastix	Unknown_ASV_3552
Control__Ct0861	ASV_3555	Fungi	Ascomycota	Dothideomycetes	Pleosporales	Pleosporaceae	Alternaria	Unknown_ASV_3555
Control__Ct0861	ASV_356	Fungi	Ascomycota	Dothideomycetes	Pleosporales	Sporormiaceae	Preussia	flanaganii
Control__Ct0861	ASV_3575	Fungi	Ascomycota	Eurotiomycetes	Onygenales	Onygenaceae	Polytolypa	hystricis
[truncated: 919 more rows]
